# Supplementary material for: Large-Scale Profiling of Coding and Long Noncoding Transcriptomes in the Hippocampus of Mice Acutely Exposed to Vaporized CBD or THC
Source: Int J Mol Sci. 2025 Jul 23;26(15):7106. doi: 10.3390/ijms26157106 (PMC12346642; doi:10.3390/ijms26157106)
Supplement: Supplementary file 1 [file ijms-26-07106-s001.zip]

Archive with 5 entries (5 files):
- Table S1.xlsx
- Table S2.pdf
- Table S3.xlsx
- Table S4.xlsx
- Table S5.pdf
