# Supplementary material for: Large-Scale Profiling of Coding and Long Noncoding Transcriptomes in the Hippocampus of Mice Acutely Exposed to Vaporized CBD or THC
Source: Int J Mol Sci. 2025 Jul 23;26(15):7106. doi: 10.3390/ijms26157106 (PMC12346642; doi:10.3390/ijms26157106)
Supplement: Supplementary file 1 [file ijms-26-07106-s001.zip › Table S1.xlsx]

## Sheet: CBD vs. Con_Up_BP
Category	Term	Count	%	PValue	Genes	List Total	Pop Hits	Pop Total	Fold Enrichment	Bonferroni	Benjamini	FDR
GOTERM_BP_DIRECT	GO:0060999~positive regulation of dendritic spine development	5	3.06748	0.00013627	NLGN2, ZMYND8, ITSN1, CPEB3, NR3C1	145	37	20199	18.8248	0.124184	0.0676909	0.0676909
GOTERM_BP_DIRECT	GO:0006325~chromatin organization	12	7.36196	0.000139139	L3MBTL1, BRD1, KAT5, KDM2B, KAT6B, PHF20, ZMYND8, ASH2L, ARID4B, HMGA1B, ZMYND11, NR3C1	145	399	20199	4.18958	0.126626	0.0676909	0.0676909
GOTERM_BP_DIRECT	GO:0000122~negative regulation of transcription from RNA polymerase II promoter	18	11.0429	0.00129055	MEF2C, TENM2, KDM2B, ZMYND8, OTUD7B, ZFP949, 2610008E11RIK, ARID4B, HMGA1B, NR3C1, ACVR2B, GATAD2B, STRN3, ZFP354A, KAT5, TCF4, CPEB3, GABPA	145	1047	20199	2.3949	0.715356	0.402627	0.402627
GOTERM_BP_DIRECT	GO:0051966~regulation of synaptic transmission, glutamatergic	4	2.45399	0.0016552	GRM3, GRM5, MEF2C, GRM7	145	33	20199	16.8853	0.80048	0.402627	0.402627
GOTERM_BP_DIRECT	GO:0051491~positive regulation of filopodium assembly	4	2.45399	0.00289028	DNM3, TENM2, ZMYND8, AGRN	145	40	20199	13.9303	0.940174	0.562449	0.562449
GOTERM_BP_DIRECT	GO:0006355~regulation of transcription, DNA-templated	19	11.6564	0.00424497	L3MBTL1, MEF2C, BRD1, RNF14, PHF20, SRRT, ZFP94, HMGA1B, FOXN3, NR3C1, ACVR2B, GATAD2B, ZFP354A, ZFP14, GRM5, KAT5, KAT6B, TCF4, GABPA	145	1275	20199	2.07589	0.984064	0.688393	0.688393
GOTERM_BP_DIRECT	GO:0007216~G-protein coupled glutamate receptor signaling pathway	3	1.84049	0.0049867	GRM3, GRM5, GRM7	145	15	20199	27.8607	0.992282	0.693151	0.693151
GOTERM_BP_DIRECT	GO:0007268~chemical synaptic transmission	6	3.68098	0.00613955	GRM5, NLGN2, SV2B, GRM7, KCNMA1, AGRN	145	162	20199	5.15939	0.997502	0.746722	0.746722
GOTERM_BP_DIRECT	GO:0061098~positive regulation of protein tyrosine kinase activity	3	1.84049	0.0157652	GRM5, ABI1, AGRN	145	27	20199	15.4782	1	1	1
GOTERM_BP_DIRECT	GO:0050804~modulation of synaptic transmission	5	3.06748	0.0167728	PTPRD, GRM3, GRM5, NLGN2, PRKAR2B	145	137	20199	5.08407	1	1	1
GOTERM_BP_DIRECT	GO:0045944~positive regulation of transcription from RNA polymerase II promoter	17	10.4294	0.0177718	GMEB1, MEF2C, MAP3K1, PPP1R12A, MAML2, CASK, ASH2L, ARID4B, HMGA1B, ARID3B, NR3C1, STRN3, KAT5, KAT6B, TCF4, AGRN, GABPA	145	1260	20199	1.87949	1	1	1
GOTERM_BP_DIRECT	GO:0006357~regulation of transcription from RNA polymerase II promoter	19	11.6564	0.0187098	GMEB1, BRD1, KDM2B, ZFP945, PHF20, ZFP317, CASK, ZFP949, 2610008E11RIK, ARID4B, ARID3B, NR3C1, ZFP354A, ZFP14, KAT5, KAT6B, TCF4, ZFP189, GABPA	145	1485	20199	1.78233	1	1	1
GOTERM_BP_DIRECT	GO:0006470~protein dephosphorylation	5	3.06748	0.0216015	PTPRD, RNGTT, PPP1R12A, PTPRZ1, PTPRK	145	148	20199	4.7062	1	1	1
GOTERM_BP_DIRECT	GO:0060025~regulation of synaptic activity	2	1.22699	0.0420244	MEF2C, AGRN	145	6	20199	46.4345	1	1	1
GOTERM_BP_DIRECT	GO:1902667~regulation of axon guidance	2	1.22699	0.0420244	MYCBP2, AGRN	145	6	20199	46.4345	1	1	1
GOTERM_BP_DIRECT	GO:2000300~regulation of synaptic vesicle exocytosis	3	1.84049	0.04259	SV2B, CASK, STXBP5L	145	46	20199	9.08501	1	1	1
GOTERM_BP_DIRECT	GO:0045652~regulation of megakaryocyte differentiation	2	1.22699	0.0488559	L3MBTL1, MEF2C	145	7	20199	39.801	1	1	1
GOTERM_BP_DIRECT	GO:1901016~regulation of potassium ion transmembrane transporter activity	2	1.22699	0.0488559	FHL1, CACNA1D	145	7	20199	39.801	1	1	1
GOTERM_BP_DIRECT	GO:0048488~synaptic vesicle endocytosis	3	1.84049	0.049494	DNM3, NLGN2, ITSN1	145	50	20199	8.35821	1	1	1

## Sheet: CBD vs. Con_Down_BP
Category	Term	Count	%	PValue	Genes	List Total	Pop Hits	Pop Total	Fold Enrichment	Bonferroni	Benjamini	FDR
GOTERM_BP_DIRECT	GO:0000122~negative regulation of transcription from RNA polymerase II promoter	24	13.2597	3.47978e-05	ZFHX3, SATB1, PHF12, USP3, ZFP932, ZBTB20, CHD5, EHMT1, ZBTB33, CHD3, ARID1A, N4BP2L2, ST18, GATAD2A, ZFP354A, MAPK10, PER1, KLF7, KAT5, TRPS1, PRDM16, TCF4, ZFP641, ZFP157	175	1047	20199	2.6458	0.0422656	0.0431841	0.0429057
GOTERM_BP_DIRECT	GO:0007416~synapse assembly	6	3.31492	0.000153903	CADM1, NRG3, MAP1B, NRXN1, WNT7A, MAPT	175	59	20199	11.7379	0.173874	0.0763303	0.0758382
GOTERM_BP_DIRECT	GO:0006325~chromatin organization	13	7.18232	0.000184521	SETD5, KDM4B, EYA1, SATB1, KMT2C, USP3, CHD5, EHMT1, CHD3, ARID1A, MYSM1, KAT5, KANSL1	175	399	20199	3.76064	0.204681	0.0763303	0.0758382
GOTERM_BP_DIRECT	GO:0006338~chromatin remodeling	9	4.97238	0.000677601	PER1, KDM4B, CHTOP, SATB1, CHD5, CHD3, ARID1A, MYSM1, GATAD2A	175	221	20199	4.70048	0.568802	0.166739	0.165665
GOTERM_BP_DIRECT	GO:0050808~synapse organization	6	3.31492	0.000715348	NRXN1, WNT7A, MAPT, ANK3, ADGRL2, PPFIA2	175	82	20199	8.44557	0.588548	0.166739	0.165665
GOTERM_BP_DIRECT	GO:0006357~regulation of transcription from RNA polymerase II promoter	26	14.3646	0.000963844	ZFP788, GMEB1, ZFP605, SATB1, CHD5, NPAS3, KAT5, TRPS1, PRDM16, ZFP641, ZFP189, ZFHX3, ZFP317, ZFP932, RFX3, ARID1A, ST18, ZFP354A, KLF7, LHX2, SP3, TCF4, ADNP, RCOR3, ZFP157, LCORL	175	1485	20199	2.02087	0.697812	0.166739	0.165665
GOTERM_BP_DIRECT	GO:0060304~regulation of phosphatidylinositol dephosphorylation	3	1.65746	0.00108185	MTMR1, MTMR3, MTMR4	175	6	20199	57.7114	0.739018	0.166739	0.165665
GOTERM_BP_DIRECT	GO:0045663~positive regulation of myoblast differentiation	5	2.76243	0.00120262	RIPOR2, ZFHX3, KAT5, ARID1A, CDON	175	54	20199	10.6873	0.775382	0.166739	0.165665
GOTERM_BP_DIRECT	GO:0010976~positive regulation of neuron projection development	8	4.41989	0.00124538	CAMK2B, PTPRZ1, LRP1, NRXN1, MAGI2, ITPR1, ADNP, MAPT	175	188	20199	4.91161	0.787003	0.166739	0.165665
GOTERM_BP_DIRECT	GO:0007399~nervous system development	12	6.62983	0.00134359	CAMK2B, GRIP1, NRP1, NRG3, APC, LHX2, NOVA1, MAGI2, CHD5, TCF4, ARID1A, CDON	175	432	20199	3.20619	0.811473	0.166739	0.165665
GOTERM_BP_DIRECT	GO:0072583~clathrin-dependent endocytosis	4	2.20994	0.00157843	SGIP1, MAGI2, CANX, SCYL2	175	27	20199	17.0997	0.859194	0.172337	0.171226
GOTERM_BP_DIRECT	GO:0045893~positive regulation of transcription, DNA-templated	16	8.83978	0.00166644	ZFHX3, EYA1, MAML2, RFX3, WNT7A, CHD3, ARID1A, NPAS3, GATAD2A, KLF7, KAT5, KANSL1, LHX2, SP3, PRDM16, TCF4	175	730	20199	2.52982	0.873785	0.172337	0.171226
GOTERM_BP_DIRECT	GO:0090129~positive regulation of synapse maturation	3	1.65746	0.00317275	CAMK2B, NRXN1, ADGRL1	175	10	20199	34.6269	0.980622	0.302875	0.300923
GOTERM_BP_DIRECT	GO:0050801~ion homeostasis	3	1.65746	0.0038559	WNK1, WNK2, KLHL3	175	11	20199	31.479	0.991724	0.326896	0.324788
GOTERM_BP_DIRECT	GO:0007409~axonogenesis	6	3.31492	0.00412707	KLF7, PTPRZ1, APC, MAP1B, MAPT, ANK3	175	122	20199	5.67653	0.994097	0.326896	0.324788
GOTERM_BP_DIRECT	GO:0051965~positive regulation of synapse assembly	5	2.76243	0.00421461	NRXN1, WNT7A, ADGRL1, ADNP, ADGRL2	175	76	20199	7.59361	0.994707	0.326896	0.324788
GOTERM_BP_DIRECT	GO:0048675~axon extension	4	2.20994	0.00563706	NRP1, LHX2, MAP1B, MAPT	175	42	20199	10.9927	0.999102	0.407377	0.404751
GOTERM_BP_DIRECT	GO:0045892~negative regulation of transcription, DNA-templated	14	7.73481	0.00590877	PHF12, ZBTB20, RFX3, EHMT1, ZBTB33, CHD3, PHC3, GATAD2A, PER1, KAT5, TRPS1, SP3, PRDM16, RCOR3	175	677	20199	2.38688	0.99936	0.407377	0.404751
GOTERM_BP_DIRECT	GO:0045773~positive regulation of axon extension	4	2.20994	0.00726935	LRP1, MAP1B, ADNP, MAPT	175	46	20199	10.0368	0.999883	0.474803	0.471742
GOTERM_BP_DIRECT	GO:0000226~microtubule cytoskeleton organization	6	3.31492	0.00946748	TUBA1C, TBCEL, MAP7D1, MAP1B, MAPT, CLASP2	175	149	20199	4.6479	0.999993	0.581617	0.577868
GOTERM_BP_DIRECT	GO:0007157~heterophilic cell-cell adhesion via plasma membrane cell adhesion molecules	4	2.20994	0.0101934	CADM1, TENM4, NRXN1, ADGRL1	175	52	20199	8.87868	0.999997	0.581617	0.577868
GOTERM_BP_DIRECT	GO:0010812~negative regulation of cell-substrate adhesion	3	1.65746	0.0103107	PTPRZ1, LRP1, CORO2B	175	18	20199	19.2371	0.999997	0.581617	0.577868
GOTERM_BP_DIRECT	GO:0019827~stem cell population maintenance	4	2.20994	0.014354	STAG2, APC, PRDM16, ARID1A	175	59	20199	7.82528	1	0.774492	0.7695
GOTERM_BP_DIRECT	GO:0060632~regulation of microtubule-based movement	2	1.10497	0.0171548	APC, MAPT	175	2	20199	115.423	1	0.885229	0.879523
GOTERM_BP_DIRECT	GO:0050885~neuromuscular process controlling balance	4	2.20994	0.017833	CAMK2B, ABR, NRXN1, GRIN2C	175	64	20199	7.21393	1	0.885229	0.879523
GOTERM_BP_DIRECT	GO:0008285~negative regulation of cell proliferation	9	4.97238	0.0211337	TIAL1, PTPRZ1, APC, WNK2, MAGI2, CHD5, PPP2R5C, ST18, FGFRL1	175	394	20199	2.63656	1	1	0.994355
GOTERM_BP_DIRECT	GO:0031116~positive regulation of microtubule polymerization	3	1.65746	0.0224882	APC, MAP1B, MAPT	175	27	20199	12.8248	1	1	0.994355
GOTERM_BP_DIRECT	GO:0046856~phosphatidylinositol dephosphorylation	3	1.65746	0.024083	MTMR1, MTMR3, MTMR4	175	28	20199	12.3667	1	1	0.994355
GOTERM_BP_DIRECT	GO:0010761~fibroblast migration	3	1.65746	0.0274064	APC, CLASP2, PLEC	175	30	20199	11.5423	1	1	0.994355
GOTERM_BP_DIRECT	GO:0097118~neuroligin clustering involved in postsynaptic membrane assembly	2	1.10497	0.034017	NRXN1, MAGI2	175	4	20199	57.7114	1	1	0.994355
GOTERM_BP_DIRECT	GO:0032387~negative regulation of intracellular transport	2	1.10497	0.034017	MAP1B, MAPT	175	4	20199	57.7114	1	1	0.994355
GOTERM_BP_DIRECT	GO:0007026~negative regulation of microtubule depolymerization	3	1.65746	0.0403553	APC, MAP1B, CLASP2	175	37	20199	9.35861	1	1	0.994355
GOTERM_BP_DIRECT	GO:0006897~endocytosis	6	3.31492	0.0406811	LRP1, SGIP1, MAGI2, ITSN1, LRP1B, REPS1	175	218	20199	3.17678	1	1	0.994355
GOTERM_BP_DIRECT	GO:2000651~positive regulation of sodium ion transmembrane transporter activity	2	1.10497	0.0423399	WNK2, ANK3	175	5	20199	46.1691	1	1	0.994355
GOTERM_BP_DIRECT	GO:1900149~positive regulation of Schwann cell migration	2	1.10497	0.0423399	PTPRZ1, LRP1	175	5	20199	46.1691	1	1	0.994355
GOTERM_BP_DIRECT	GO:2000463~positive regulation of excitatory postsynaptic potential	3	1.65746	0.0423613	NRXN1, WNT7A, GRIN2C	175	38	20199	9.11233	1	1	0.994355
GOTERM_BP_DIRECT	GO:0007420~brain development	6	3.31492	0.0459888	ABR, KDM4B, TMX2, LHX2, MACROD2, SCYL2	175	226	20199	3.06432	1	1	0.994355

## Sheet: CBD vs. Con_Up_KEGG PATHWAY
Category	Term	Count	%	PValue	Genes	List Total	Pop Hits	Pop Total	Fold Enrichment	Bonferroni	Benjamini	FDR
KEGG_PATHWAY	mmu04072:Phospholipase D signaling pathway	6	3.68098	0.00284665	GRM3, DNM3, GRM5, GRM7, RALGDS, ADCY6	63	149	9463	6.04858	0.329075	0.304042	0.304042
KEGG_PATHWAY	mmu04022:cGMP-PKG signaling pathway	6	3.68098	0.00525136	MEF2C, TRPC6, PPP1R12A, KCNMA1, CACNA1D, ADCY6	63	172	9463	5.23976	0.521513	0.304042	0.304042
KEGG_PATHWAY	mmu04724:Glutamatergic synapse	5	3.06748	0.00651518	GRM3, GRM5, GRM7, CACNA1D, ADCY6	63	114	9463	6.588	0.599527	0.304042	0.304042
KEGG_PATHWAY	mmu04924:Renin secretion	4	2.45399	0.0134128	PDE1B, KCNMA1, CACNA1D, ADCY6	63	76	9463	7.9056	0.849004	0.469449	0.469449
KEGG_PATHWAY	mmu04921:Oxytocin signaling pathway	5	3.06748	0.0177498	MEF2C, PPP1R12A, CACNA2D1, CACNA1D, ADCY6	63	153	9463	4.9087	0.918512	0.496996	0.496996
KEGG_PATHWAY	mmu05168:Herpes simplex virus 1 infection	8	4.90798	0.0287849	ZFP354A, ZFP14, ZFP317, ZFP939, ZFP949, 2610008E11RIK, ZFP94, ZFP189	63	456	9463	2.6352	0.983244	0.671647	0.671647

## Sheet: CBD vs. Con_Down_KEGG PATHWAY
Category	Term	Count	%	PValue	Genes	List Total	Pop Hits	Pop Total	Fold Enrichment	Bonferroni	Benjamini	FDR
KEGG_PATHWAY	mmu04070:Phosphatidylinositol signaling system	5	2.76243	0.00604475	MTMR1, MTMR3, ITPR1, MTMR4, DGKH	73	96	9463	6.75157	0.670291	0.594643	0.594643
KEGG_PATHWAY	mmu04713:Circadian entrainment	5	2.76243	0.00649883	CAMK2B, PER1, ITPR1, GRIN2C, CACNA1G	73	98	9463	6.61378	0.696741	0.594643	0.594643
KEGG_PATHWAY	mmu05010:Alzheimer disease	8	4.41989	0.0262808	MAPK10, TUBA1C, LRP1, APC, ITPR1, WNT7A, MAPT, GRIN2C	73	384	9463	2.70063	0.992355	1	1
KEGG_PATHWAY	mmu04934:Cushing syndrome	5	2.76243	0.034674	CAMK2B, APC, ITPR1, WNT7A, CACNA1G	73	162	9463	4.00093	0.998432	1	1

## Sheet: THC vs. Con_Up_BP
Category	Term	Count	%	PValue	Genes	List Total	Pop Hits	Pop Total	Fold Enrichment	Bonferroni	Benjamini	FDR
GOTERM_BP_DIRECT	GO:0035249~synaptic transmission, glutamatergic	6	2.6087	0.000363325	GRIN2A, GRM8, GRIK2, GRIN2C, CDH8, GRIA3	218	57	20199	9.75326	0.378311	0.200639	0.200639
GOTERM_BP_DIRECT	GO:0016310~phosphorylation	19	8.26087	0.000451454	DGKG, MVK, SGMS1, DGKB, LIMD1, KALRN, TTBK1, ACVR2A, TAOK3, PPIP5K2, TAOK1, WNK2, PHKG2, MKNK2, CAMK2G, MAP3K4, IP6K2, CDK16, DGKH	218	685	20199	2.57002	0.446025	0.200639	0.200639
GOTERM_BP_DIRECT	GO:0043547~positive regulation of GTPase activity	9	3.91304	0.000476908	RAPGEF1, RAPGEF2, ASAP2, RAPGEF5, RAPGEF6, EVI5, KALRN, RAB3GAP1, PICALM	218	168	20199	4.96371	0.464173	0.200639	0.200639
GOTERM_BP_DIRECT	GO:0006357~regulation of transcription from RNA polymerase II promoter	31	13.4783	0.000613576	ZFP568, ZFP788, GM14322, ZFP667, KDM3A, ZFP729A, CSRNP3, SATB1, TSHZ2, ARID4B, HIF1A, AI854703, MED12L, NPAS3, ZFP14, CUX2, ZFP560, LRRFIP1, SOX5, ZFP458, SS18, ZFP995, ZHX2, EGR3, KDM2B, PCGF3, ST18, ZFP85, KAT6B, ZFP40, TCF4	218	1485	20199	1.93423	0.551929	0.200639	0.200639
GOTERM_BP_DIRECT	GO:0046473~phosphatidic acid metabolic process	3	1.30435	0.00308258	DGKB, PLA2G6, DGKH	218	8	20199	34.746	0.982372	0.735346	0.735346
GOTERM_BP_DIRECT	GO:0050804~modulation of synaptic transmission	7	3.04348	0.0036741	GRIN2A, NRG3, DGKB, GRIK2, LRRC4C, LRP8, GRIA3	218	137	20199	4.73425	0.991889	0.735346	0.735346
GOTERM_BP_DIRECT	GO:0097553~calcium ion transmembrane import into cytosol	3	1.30435	0.00393534	RYR2, GRIN2A, GRIN2C	218	9	20199	30.8853	0.994244	0.735346	0.735346
GOTERM_BP_DIRECT	GO:0030100~regulation of endocytosis	4	1.73913	0.00482092	ARHGAP21, BIN1, PACSIN1, PICALM	218	32	20199	11.582	0.998202	0.752678	0.752678
GOTERM_BP_DIRECT	GO:0042391~regulation of membrane potential	6	2.6087	0.00576046	PEX5L, GRIN2A, KCNH7, GRIK2, GRIN2C, CACNA1G	218	106	20199	5.24468	0.999477	0.752678	0.752678
GOTERM_BP_DIRECT	GO:0046834~lipid phosphorylation	3	1.30435	0.00592784	DGKG, DGKB, DGKH	218	11	20199	25.2698	0.999581	0.752678	0.752678
GOTERM_BP_DIRECT	GO:0035556~intracellular signal transduction	12	5.21739	0.00632986	DGKG, SS18, NRG3, DGKB, WNK2, MKNK2, PLCL2, RAPGEF5, KALRN, GPR155, MAP3K4, DGKH	218	424	20199	2.62234	0.999753	0.752678	0.752678
GOTERM_BP_DIRECT	GO:0007268~chemical synaptic transmission	7	3.04348	0.00820901	GRIN2A, GRM8, GRIK2, LRP8, CDH8, GRIA3, CACNA1G	218	162	20199	4.00365	0.999979	0.894782	0.894782
GOTERM_BP_DIRECT	GO:0046339~diacylglycerol metabolic process	3	1.30435	0.00960232	DGKG, DGKB, DGKH	218	14	20199	19.8548	0.999997	0.959544	0.959544
GOTERM_BP_DIRECT	GO:2000036~regulation of stem cell population maintenance	3	1.30435	0.0110018	KDM3A, CNOT1, NCOA3	218	15	20199	18.5312	0.999999	0.959544	0.959544
GOTERM_BP_DIRECT	GO:0060079~excitatory postsynaptic potential	4	1.73913	0.0110039	GRIN2A, GRIK2, GRIN2C, RAB3GAP1	218	43	20199	8.61916	0.999999	0.959544	0.959544
GOTERM_BP_DIRECT	GO:0001568~blood vessel development	5	2.17391	0.0122997	RAPGEF1, RAPGEF2, ABCC9, HIF1A, PKD1	218	83	20199	5.58168	1	0.960629	0.960629
GOTERM_BP_DIRECT	GO:0046486~glycerolipid metabolic process	3	1.30435	0.0124852	DGKG, DGKB, DGKH	218	16	20199	17.373	1	0.960629	0.960629
GOTERM_BP_DIRECT	GO:0048268~clathrin coat assembly	3	1.30435	0.0156964	HIP1, AP1B1, PICALM	218	18	20199	15.4427	1	1	1
GOTERM_BP_DIRECT	GO:1902459~positive regulation of stem cell population maintenance	4	1.73913	0.0165477	SS18, KDM2B, NCOA3, ARID4B	218	50	20199	7.41248	1	1	1
GOTERM_BP_DIRECT	GO:0006654~phosphatidic acid biosynthetic process	3	1.30435	0.0210953	DGKG, DGKB, DGKH	218	21	20199	13.2366	1	1	1
GOTERM_BP_DIRECT	GO:0030154~cell differentiation	19	8.26087	0.0229068	KDM3A, ZHX2, HIP1, CADM1, APAF1, STRBP, SEMA6D, NPNT, HIF1A, BAG6, BIN1, RAPGEF2, TCF4, CTNNA2, CFAP54, DZIP1, CAMK2G, SOX5, CDK16	218	1001	20199	1.7587	1	1	1
GOTERM_BP_DIRECT	GO:0001508~action potential	3	1.30435	0.0250614	GRIN2A, ABCC9, CACNA1G	218	23	20199	12.0856	1	1	1
GOTERM_BP_DIRECT	GO:0030307~positive regulation of cell growth	5	2.17391	0.0275298	NCBP1, KDM2B, NCOA3, KLHL22, HDGFL2	218	106	20199	4.37056	1	1	1
GOTERM_BP_DIRECT	GO:0031047~gene silencing by RNA	4	1.73913	0.0278988	NCBP1, CNOT1, SRRT, LIMD1	218	61	20199	6.0758	1	1	1
GOTERM_BP_DIRECT	GO:0098609~cell-cell adhesion	7	3.04348	0.0289559	TENM2, TNXB, RAPGEF1, NRCAM, CTNNA2, PKD1, CDH8	218	215	20199	3.01671	1	1	1
GOTERM_BP_DIRECT	GO:0034220~ion transmembrane transport	9	3.91304	0.0292414	RYR2, KCNJ6, GRIN2A, KCNH7, GABRA4, KCNIP4, GRIK2, GRIN2C, GRIA3	218	336	20199	2.48186	1	1	1
GOTERM_BP_DIRECT	GO:0021591~ventricular system development	3	1.30435	0.0293046	SEMA6D, RAPGEF2, KIF27	218	25	20199	11.1187	1	1	1
GOTERM_BP_DIRECT	GO:0071397~cellular response to cholesterol	3	1.30435	0.0293046	GRAMD1B, LRP8, GPR155	218	25	20199	11.1187	1	1	1
GOTERM_BP_DIRECT	GO:0007274~neuromuscular synaptic transmission	3	1.30435	0.0293046	EGR3, ADARB1, ERC2	218	25	20199	11.1187	1	1	1
GOTERM_BP_DIRECT	GO:0006629~lipid metabolic process	15	6.52174	0.0295735	DGKG, TNXB, MVK, GGPS1, SGMS1, DGKB, PLCL2, ACSL6, LPCAT1, GPCPD1, PLA2G6, ACSF3, ACACA, IP6K2, DGKH	218	741	20199	1.87563	1	1	1
GOTERM_BP_DIRECT	GO:0006897~endocytosis	7	3.04348	0.0306499	RABGAP1L, HIP1, BIN1, FLOT1, LRP8, PACSIN1, PICALM	218	218	20199	2.97519	1	1	1
GOTERM_BP_DIRECT	GO:0031124~mRNA 3'-end processing	3	1.30435	0.0315259	CPSF7, NCBP1, RPRD1B	218	26	20199	10.6911	1	1	1
GOTERM_BP_DIRECT	GO:0033058~directional locomotion	2	0.869565	0.0318859	GRIN2A, GRIN2C	218	3	20199	61.7706	1	1	1
GOTERM_BP_DIRECT	GO:0007205~protein kinase C-activating G-protein coupled receptor signaling pathway	3	1.30435	0.0338114	DGKG, DGKB, DGKH	218	27	20199	10.2951	1	1	1
GOTERM_BP_DIRECT	GO:0060078~regulation of postsynaptic membrane potential	3	1.30435	0.0385686	GRIN2A, GABRA4, GRIA3	218	29	20199	9.5851	1	1	1
GOTERM_BP_DIRECT	GO:0099560~synaptic membrane adhesion	3	1.30435	0.0410372	LRFN5, CADM1, LRRC4C	218	30	20199	9.2656	1	1	1
GOTERM_BP_DIRECT	GO:0061003~positive regulation of dendritic spine morphogenesis	3	1.30435	0.0410372	CUX2, KALRN, LRP8	218	30	20199	9.2656	1	1	1
GOTERM_BP_DIRECT	GO:1903539~protein localization to postsynaptic membrane	2	0.869565	0.042288	GRIN2A, GRIN2C	218	4	20199	46.328	1	1	1
GOTERM_BP_DIRECT	GO:0072659~protein localization to plasma membrane	6	2.6087	0.0425616	SLMAP, KCNIP4, FLOT1, RAPGEF2, RAPGEF6, PACSIN1	218	177	20199	3.14088	1	1	1
GOTERM_BP_DIRECT	GO:0007409~axonogenesis	5	2.17391	0.0427289	GOLGA2, FLOT1, CTNNA2, KALRN, PICALM	218	122	20199	3.79738	1	1	1
GOTERM_BP_DIRECT	GO:1903076~regulation of protein localization to plasma membrane	3	1.30435	0.0435636	STX7, PIK3R2, CAMK2G	218	31	20199	8.96671	1	1	1
GOTERM_BP_DIRECT	GO:0007265~Ras protein signal transduction	4	1.73913	0.0439524	RAPGEF1, RAPGEF2, RAPGEF5, RAPGEF6	218	73	20199	5.07704	1	1	1
GOTERM_BP_DIRECT	GO:0006915~apoptotic process	13	5.65217	0.0487122	DIDO1, HIP1, CSRNP3, SGMS1, CADM1, APAF1, HIF1A, BAG6, BCL2L13, ZMAT3, TAOK1, MKNK2, FKBP8	218	650	20199	1.85312	1	1	1

## Sheet: THC vs. Con_Down_BP
Category	Term	Count	%	PValue	Genes	List Total	Pop Hits	Pop Total	Fold Enrichment	Bonferroni	Benjamini	FDR
GOTERM_BP_DIRECT	GO:0007626~locomotory behavior	15	4.26136	1.65825e-08	WDR47, GPR88, ELAVL4, GPR52, ATP2B2, CACNA1E, ADCY5, RASD2, ADORA2A, DLG4, GNG7, PPP1R1B, PENK, DRD1, DRD2	335	123	20199	7.35311	3.11912e-05	3.11917e-05	3.10424e-05
GOTERM_BP_DIRECT	GO:0048813~dendrite morphogenesis	8	2.27273	1.72167e-05	KIDINS220, MINK1, ELAVL4, DCX, SLITRK5, CTNNA2, PICALM, TRAK2	335	50	20199	9.64728	0.0318662	0.0161375	0.0160603
GOTERM_BP_DIRECT	GO:0007420~brain development	15	4.26136	2.57376e-05	WDR47, APAF1, ANAPC7, MINK1, PBX3, EML1, HSPG2, TGFBR2, NFASC, ZIC1, SIX3, DCX, PLXNB2, KIF21B, CIC	335	226	20199	4.00192	0.0472599	0.0161375	0.0160603
GOTERM_BP_DIRECT	GO:0072659~protein localization to plasma membrane	13	3.69318	4.04897e-05	SEC16A, TPBG, DENND4C, MYO5A, ANK3, SYTL2, CACNB2, NFASC, EPB41L3, MAP7, PIP5K1A, ITGB1BP1, RAPGEF6	335	177	20199	4.42848	0.0733345	0.0190403	0.0189492
GOTERM_BP_DIRECT	GO:0007268~chemical synaptic transmission	12	3.40909	8.32754e-05	CHRM2, UNC13C, CACNB2, DLG2, SV2C, DLG4, MINK1, PENK, SLITRK5, MYO5A, TAC1, CACNA1E	335	162	20199	4.46633	0.144995	0.0313282	0.0311783
GOTERM_BP_DIRECT	GO:0030036~actin cytoskeleton organization	14	3.97727	0.000149871	TNXB, IQSEC2, IQSEC1, EPB41, IQSEC3, MINK1, MRTFB, SSH2, SIPA1L1, DAAM2, PMP22, PIP5K1A, PHACTR1, PDLIM5	335	234	20199	3.60742	0.245672	0.0469844	0.0467596
GOTERM_BP_DIRECT	GO:0006357~regulation of transcription from RNA polymerase II promoter	44	12.5	0.000236141	KDM3A, DLX6, MIDEAS, ZFP526, TSHZ2, ZFP949, GPS2, HR, CTCF, TAF5L, MED12L, TRAK2, ZFP14, DACH1, CUX1, ZMIZ1, NACC1, ZFP97, ZIC1, SIX3, BBX, CIC, ATXN7L3, RXRG, NKX2-2, ZBTB17, ZFP236, ZFP433, SMARCC2, MGA, PCGF3, PBX3, EBF1, NFATC3, MED8, TLE5, SMARCA4, ZEB2, ELF2, TFCP2, ZFP85, ZFP40, NFIC, EZH2	335	1485	20199	1.78653	0.358685	0.0629856	0.0626842
GOTERM_BP_DIRECT	GO:0035556~intracellular signal transduction	19	5.39773	0.000267881	PRKCH, MAST4, CAB39L, MAST3, PLCL2, KALRN, ADCY5, RPS6KA3, CAMK4, WNK2, MKNK2, PPP1R1B, DCX, ARHGEF7, DRD2, DEPDC5, STK32A, RGS9, MARK1	335	424	20199	2.70192	0.395862	0.0629856	0.0626842
GOTERM_BP_DIRECT	GO:0001975~response to amphetamine	6	1.70455	0.00043536	GNAL, ADORA2A, PPP1R1B, DRD1, DRD2, RGS9	335	39	20199	9.27623	0.559168	0.0909902	0.0905549
GOTERM_BP_DIRECT	GO:0043547~positive regulation of GTPase activity	11	3.125	0.000501203	RASGEF1B, PKP4, RGS8, RASGRP2, ARHGEF7, RAPGEF6, RGS9, KALRN, ARHGAP35, PICALM, EZH2	335	168	20199	3.94792	0.610542	0.0942762	0.0938251
GOTERM_BP_DIRECT	GO:0030154~cell differentiation	32	9.09091	0.000621557	SEMA5A, ITSN2, KDM3A, ZFP521, SEMA3D, DLX6, ILDR2, NEDD4L, SLC4A2, TMEM100, ZIC1, NHS, CTNNA2, RXRG, NKX2-2, NTRK2, TLE3, PRKCH, APAF1, SEMA4C, MRTFB, SSH2, HSPG2, TGFBR2, ELF2, OBSCN, PARD3, CAPRIN1, DCX, PMP22, RARB, ITGB1BP1	335	1001	20199	1.92753	0.689481	0.106286	0.105778
GOTERM_BP_DIRECT	GO:0045893~positive regulation of transcription, DNA-templated	25	7.10227	0.00115541	HDAC4, KDM3A, RNF14, CTCF, TAF5L, ZIC1, BTRC, ATXN7L3, TRP53INP2, KCNH2, ZBTB17, SMARCC2, NEK4, MGA, EBF1, MRTFB, NFATC3, SMARCA4, CD4, ELF2, TFCP2, CAMK4, NFIC, WAC, PICALM	335	730	20199	2.06492	0.886344	0.18111	0.180244
GOTERM_BP_DIRECT	GO:0019233~sensory perception of pain	6	1.70455	0.00138149	DLG2, MME, SCN9A, PENK, TAC1, CACNA1E	335	50	20199	7.23546	0.925754	0.19989	0.198934
GOTERM_BP_DIRECT	GO:0019228~neuronal action potential	6	1.70455	0.00164967	SCN9A, GPR88, PMP22, DRD1, ANK3, SCN4B	335	52	20199	6.95718	0.955202	0.221645	0.220584
GOTERM_BP_DIRECT	GO:0050808~synapse organization	7	1.98864	0.0023849	PRRT1, NFASC, CAPRIN1, MYO5A, ATP2B2, ANK3, SHANK2	335	82	20199	5.14718	0.988795	0.299066	0.297635
GOTERM_BP_DIRECT	GO:0019226~transmission of nerve impulse	5	1.42045	0.00284939	NFASC, PENK, PMP22, DRD1, CACNA1E	335	36	20199	8.37438	0.995334	0.334981	0.333378
GOTERM_BP_DIRECT	GO:0021756~striatum development	4	1.13636	0.00304072	SLITRK5, RARB, DRD1, DRD2	335	18	20199	13.399	0.996747	0.335477	0.333872
GOTERM_BP_DIRECT	GO:0030334~regulation of cell migration	8	2.27273	0.00333667	TNXB, MINK1, GAB1, ENPP2, PLXNB2, NEXN, CYRIB, SMARCA4	335	117	20199	4.12277	0.998139	0.335477	0.333872
GOTERM_BP_DIRECT	GO:0030032~lamellipodium assembly	5	1.42045	0.00347949	ABLIM2, PTPRO, PMP22, CDH13, ARHGEF7	335	38	20199	7.93362	0.998579	0.335477	0.333872
GOTERM_BP_DIRECT	GO:0060134~prepulse inhibition	4	1.13636	0.00356701	ADORA2A, FABP7, CTNNA2, DRD2	335	19	20199	12.6938	0.998795	0.335477	0.333872
GOTERM_BP_DIRECT	GO:0051968~positive regulation of synaptic transmission, glutamatergic	5	1.42045	0.00382739	NTRK2, IQSEC2, ADORA2A, DRD1, SHANK2	335	39	20199	7.7302	0.999263	0.339035	0.337413
GOTERM_BP_DIRECT	GO:0050885~neuromuscular process controlling balance	6	1.70455	0.00412105	DLG4, GPR88, AP1S2, MYO5A, ATP2B2, ADCY5	335	64	20199	5.65271	0.999577	0.339035	0.337413
GOTERM_BP_DIRECT	GO:0032012~regulation of ARF protein signal transduction	4	1.13636	0.00414557	IQSEC2, IQSEC1, PSD3, IQSEC3	335	20	20199	12.0591	0.999596	0.339035	0.337413
GOTERM_BP_DIRECT	GO:0030900~forebrain development	7	1.98864	0.00521305	APAF1, ZIC1, MRTFB, FRS2, DRD2, ARHGAP35, SMARCA4	335	96	20199	4.39655	0.999946	0.408573	0.406618
GOTERM_BP_DIRECT	GO:0007411~axon guidance	10	2.84091	0.00622568	SEMA5A, NFASC, SEMA3D, SEMA4C, PTPRO, NEXN, ANK3, HSPG2, KALRN, ARHGAP35	335	200	20199	3.01478	0.999992	0.448087	0.445943
GOTERM_BP_DIRECT	GO:0042220~response to cocaine	5	1.42045	0.00641721	DLG4, PPP1R1B, ELAVL4, DRD1, DRD2	335	45	20199	6.6995	0.999994	0.448087	0.445943
GOTERM_BP_DIRECT	GO:0099645~neurotransmitter receptor localization to postsynaptic specialization membrane	4	1.13636	0.00701017	DLG2, DLG4, NETO2, KALRN	335	24	20199	10.0493	0.999998	0.448087	0.445943
GOTERM_BP_DIRECT	GO:0043266~regulation of potassium ion transport	3	0.852273	0.00714652	KCNA5, ANK3, DRD2	335	8	20199	22.6108	0.999999	0.448087	0.445943
GOTERM_BP_DIRECT	GO:0032507~maintenance of protein location in cell	3	0.852273	0.00714652	CD4, MPRIP, ANK3	335	8	20199	22.6108	0.999999	0.448087	0.445943
GOTERM_BP_DIRECT	GO:0030913~paranodal junction assembly	3	0.852273	0.00714652	NFASC, EPB41L3, PMP22	335	8	20199	22.6108	0.999999	0.448087	0.445943
GOTERM_BP_DIRECT	GO:0051301~cell division	15	4.26136	0.00775247	NEK4, ANAPC7, EPB41, KLHL22, SNX33, KLHL13, WAPL, CDC14A, SEPTIN10, ZFYVE19, PARD3, KIF13A, NEK1, LZTS2, CLASP1	335	404	20199	2.2387	1	0.469913	0.467664
GOTERM_BP_DIRECT	GO:0018105~peptidyl-serine phosphorylation	9	2.55682	0.00799426	NTRK2, RPS6KA3, CAMK2D, PRKCH, MAST4, MAST3, CAMK4, MKNK2, STK32A	335	172	20199	3.155	1	0.469913	0.467664
GOTERM_BP_DIRECT	GO:0008306~associative learning	5	1.42045	0.00866825	ELAVL4, DRD1, DRD2, TAC1, SHANK2	335	49	20199	6.1526	1	0.49409	0.491726
GOTERM_BP_DIRECT	GO:0008542~visual learning	6	1.70455	0.0089811	SYNGAP1, PPP1R1B, AP1S2, DRD1, DRD2, CACNA1E	335	77	20199	4.69835	1	0.49426	0.491895
GOTERM_BP_DIRECT	GO:0007275~multicellular organism development	30	8.52273	0.00929288	SEMA5A, WDR47, ZFP521, SEMA3D, DLX6, PLEKHB1, TSHZ2, TMEM100, DACH1, CUX1, PPP1R8, ZIC1, SIX3, CTNNA2, NKX2-2, NTRK2, ZBTB17, TLE3, APAF1, SEMA4C, EBF1, MRTFB, NFATC3, OBSCN, CNOT2, DCX, CDH13, PLXNB2, WDFY3, PICALM	335	1101	20199	1.64293	1	0.49426	0.491895
GOTERM_BP_DIRECT	GO:0016567~protein ubiquitination	16	4.54545	0.0098219	DNAH12, RNF44, ANAPC7, RNF14, MIB2, MED8, NEDD4L, KLHL22, KLHL13, TRIM9, SH3RF2, TRIM3, FBXO3, TRIP12, RBBP6, BTRC	335	459	20199	2.1018	1	0.49426	0.491895
GOTERM_BP_DIRECT	GO:0016310~phosphorylation	21	5.96591	0.010367	NTRK2, CAMK2D, PRKCH, MAST4, NEK4, MAST3, MINK1, LIMD1, KALRN, TGFBR2, RPS6KA3, OBSCN, PPIP5K1, CAMK4, WNK2, MKNK2, PIP5K1A, NEK1, PIP4K2A, STK32A, MARK1	335	685	20199	1.84848	1	0.49426	0.491895
GOTERM_BP_DIRECT	GO:0051932~synaptic transmission, GABAergic	4	1.13636	0.0108087	GABRA4, TPBG, GABRG3, EZH2	335	28	20199	8.61365	1	0.49426	0.491895
GOTERM_BP_DIRECT	GO:0043278~response to morphine	3	0.852273	0.0112373	PPP1R1B, PPP2R2A, DRD2	335	10	20199	18.0887	1	0.49426	0.491895
GOTERM_BP_DIRECT	GO:0016188~synaptic vesicle maturation	3	0.852273	0.0112373	UNC13C, DLG4, PICALM	335	10	20199	18.0887	1	0.49426	0.491895
GOTERM_BP_DIRECT	GO:0070314~G1 to G0 transition	3	0.852273	0.0112373	ZBTB17, ECRG4, EZH2	335	10	20199	18.0887	1	0.49426	0.491895
GOTERM_BP_DIRECT	GO:0007191~adenylate cyclase-activating dopamine receptor signaling pathway	3	0.852273	0.0112373	GNAL, DRD1, ADCY5	335	10	20199	18.0887	1	0.49426	0.491895
GOTERM_BP_DIRECT	GO:0001764~neuron migration	8	2.27273	0.0112989	NTRK2, ABI2, MRTFB, DCX, SPOCK1, DRD1, DRD2, MARK1	335	147	20199	3.28139	1	0.49426	0.491895
GOTERM_BP_DIRECT	GO:1903861~positive regulation of dendrite extension	4	1.13636	0.0119107	ITSN2, AFDN, NEDD4L, PICALM	335	29	20199	8.31662	1	0.509182	0.506746
GOTERM_BP_DIRECT	GO:0007399~nervous system development	15	4.26136	0.0132238	SEMA5A, NTRK2, SMARCC2, SEMA3D, SEMA4C, KALRN, SMARCA4, ABI2, NOVA1, CAPRIN1, ZIC1, DCX, ARHGEF7, RGS9, NKX2-2	335	432	20199	2.09359	1	0.543714	0.541113
GOTERM_BP_DIRECT	GO:0006821~chloride transport	6	1.70455	0.0134098	CLIC6, TTYH3, GABRA4, SLC26A7, SLC4A2, GABRG3	335	85	20199	4.25615	1	0.543714	0.541113
GOTERM_BP_DIRECT	GO:0007270~neuron-neuron synaptic transmission	3	0.852273	0.0135856	CAMK4, KIF1B, DRD2	335	11	20199	16.4442	1	0.543714	0.541113
GOTERM_BP_DIRECT	GO:1900273~positive regulation of long-term synaptic potentiation	4	1.13636	0.0155918	ADORA2A, MME, DRD1, DRD2	335	32	20199	7.53694	1	0.594775	0.59193
GOTERM_BP_DIRECT	GO:0006468~protein phosphorylation	19	5.39773	0.0158994	PRRT1, NTRK2, CAMK2D, PRKCH, MAST4, NEK4, MAST3, MINK1, KALRN, TGFBR2, RPS6KA3, OBSCN, CAMK4, WNK2, MKNK2, NEK1, DRD1, STK32A, MARK1	335	622	20199	1.84182	1	0.594775	0.59193
GOTERM_BP_DIRECT	GO:0007409~axonogenesis	7	1.98864	0.015964	SYNGAP1, SLITRK5, CTNNA2, ANK3, DRD2, KALRN, PICALM	335	122	20199	3.45958	1	0.594775	0.59193
GOTERM_BP_DIRECT	GO:2000009~negative regulation of protein localization to cell surface	3	0.852273	0.0161263	NEDD4L, SNX33, PICALM	335	12	20199	15.0739	1	0.594775	0.59193
GOTERM_BP_DIRECT	GO:0007631~feeding behavior	4	1.13636	0.0169452	NTRK2, GPR83, DRD1, DRD2	335	33	20199	7.30855	1	0.612959	0.610026
GOTERM_BP_DIRECT	GO:0016197~endosomal transport	5	1.42045	0.0183127	ITSN2, ZFYVE9, REPS2, SNX33, PICALM	335	61	20199	4.94226	1	0.649927	0.646817
GOTERM_BP_DIRECT	GO:0001963~synaptic transmission, dopaminergic	3	0.852273	0.021757	RASD2, ADORA2A, DRD1	335	14	20199	12.9205	1	0.757868	0.754242
GOTERM_BP_DIRECT	GO:0006397~mRNA processing	13	3.69318	0.0223454	RBM39, RBM26, SFSWAP, CSTF2, ELAVL4, PPWD1, PHRF1, HNRNPH1, NOVA1, PPP1R8, RBM20, SNRNP48, RBBP6	335	374	20199	2.09583	1	0.764214	0.760558
GOTERM_BP_DIRECT	GO:0086091~regulation of heart rate by cardiac conduction	4	1.13636	0.0246699	KCNH2, CACNB2, KCNA5, SCN4B	335	38	20199	6.3469	1	0.781637	0.777897
GOTERM_BP_DIRECT	GO:0045806~negative regulation of endocytosis	3	0.852273	0.0248336	LRSAM1, ANK3, SNX33	335	15	20199	12.0591	1	0.781637	0.777897
GOTERM_BP_DIRECT	GO:0050771~negative regulation of axonogenesis	3	0.852273	0.0248336	SYNGAP1, MBP, TRAK2	335	15	20199	12.0591	1	0.781637	0.777897
GOTERM_BP_DIRECT	GO:0035176~social behavior	5	1.42045	0.0249211	DLG4, DRD1, CIC, KALRN, SHANK2	335	67	20199	4.49967	1	0.781637	0.777897
GOTERM_BP_DIRECT	GO:0034220~ion transmembrane transport	12	3.40909	0.0249326	CLIC6, KCNH2, CACNB2, TTYH3, GABRA4, SCN9A, ITPR1, KCNA5, CACNA1E, GABRG3, SCN4B, TPCN1	335	336	20199	2.15341	1	0.781637	0.777897
GOTERM_BP_DIRECT	GO:0098609~cell-cell adhesion	9	2.55682	0.0270579	NFASC, DLG2, TNXB, DLG4, PARD3, CDH13, PKP4, ITGA5, CTNNA2	335	215	20199	2.524	1	0.812605	0.808717
GOTERM_BP_DIRECT	GO:0001666~response to hypoxia	9	2.55682	0.0270579	CAMK2D, APAF1, PENK, NFATC3, ITPR1, KCNA5, DRD2, LIMD1, HSPG2	335	215	20199	2.524	1	0.812605	0.808717
GOTERM_BP_DIRECT	GO:0001843~neural tube closure	6	1.70455	0.0272164	ZEB2, APAF1, SEMA4C, PLXNB2, CLUAP1, ARHGAP35	335	102	20199	3.5468	1	0.812605	0.808717
GOTERM_BP_DIRECT	GO:0050775~positive regulation of dendrite morphogenesis	4	1.13636	0.0282075	AFDN, CUX1, DLG4, CAPRIN1	335	40	20199	6.02955	1	0.829035	0.825068
GOTERM_BP_DIRECT	GO:0003281~ventricular septum development	4	1.13636	0.0300718	LUZP1, FRS2, LTBP1, SMARCA4	335	41	20199	5.88249	1	0.847764	0.843707
GOTERM_BP_DIRECT	GO:0071526~semaphorin-plexin signaling pathway	4	1.13636	0.0300718	SEMA5A, SEMA3D, SEMA4C, PLXNB2	335	41	20199	5.88249	1	0.847764	0.843707
GOTERM_BP_DIRECT	GO:0008344~adult locomotory behavior	5	1.42045	0.0313962	WDR47, PBX3, PMP22, KALRN, SHANK2	335	72	20199	4.18719	1	0.847764	0.843707
GOTERM_BP_DIRECT	GO:0007212~dopamine receptor signaling pathway	3	0.852273	0.0314772	DRD1, DRD2, RGS9	335	17	20199	10.6404	1	0.847764	0.843707
GOTERM_BP_DIRECT	GO:0008285~negative regulation of cell proliferation	13	3.69318	0.0317167	HDAC4, ZBTB17, TPBG, CTCF, HSPG2, ECRG4, TGFBR2, ADORA2A, WNK2, PMP22, CDH13, ITGB1BP1, DRD2	335	394	20199	1.98945	1	0.847764	0.843707
GOTERM_BP_DIRECT	GO:0050772~positive regulation of axonogenesis	4	1.13636	0.0319996	NTRK2, ZEB2, PLXNB2, PICALM	335	42	20199	5.74243	1	0.847764	0.843707
GOTERM_BP_DIRECT	GO:0010634~positive regulation of epithelial cell migration	4	1.13636	0.0319996	ENPP2, TAC1, CLASP1, TGFBR2	335	42	20199	5.74243	1	0.847764	0.843707
GOTERM_BP_DIRECT	GO:0045161~neuronal ion channel clustering	2	0.568182	0.0327983	DLG2, PMP22	335	2	20199	60.2955	1	0.856856	0.852757
GOTERM_BP_DIRECT	GO:0021846~cell proliferation in forebrain	3	0.852273	0.0350317	ZEB2, FABP7, SIX3	335	18	20199	10.0493	1	0.875226	0.871039
GOTERM_BP_DIRECT	GO:0007625~grooming behavior	3	0.852273	0.0350317	SLITRK5, DRD1, DRD2	335	18	20199	10.0493	1	0.875226	0.871039
GOTERM_BP_DIRECT	GO:0043484~regulation of RNA splicing	5	1.42045	0.0357126	HNRNPH1, RBM20, ILDR2, ATXN7L3, TAF5L	335	75	20199	4.0197	1	0.875226	0.871039
GOTERM_BP_DIRECT	GO:0007612~learning	5	1.42045	0.0357126	NTRK2, ELAVL4, DRD1, CIC, SHANK2	335	75	20199	4.0197	1	0.875226	0.871039
GOTERM_BP_DIRECT	GO:0007528~neuromuscular junction development	4	1.13636	0.0360443	UNC13C, CACNB2, ANK3, KALRN	335	44	20199	5.48141	1	0.875226	0.871039
GOTERM_BP_DIRECT	GO:0006470~protein dephosphorylation	7	1.98864	0.0366639	DUSP11, PTPRO, PTPN21, PPP2R2A, SSH2, BTRC, CDC14A	335	148	20199	2.85182	1	0.875226	0.871039
GOTERM_BP_DIRECT	GO:0007018~microtubule-based movement	5	1.42045	0.0372239	DNAH12, KIF13A, KIF1B, KIF21B, KTN1	335	76	20199	3.96681	1	0.875226	0.871039
GOTERM_BP_DIRECT	GO:0051965~positive regulation of synapse assembly	5	1.42045	0.0372239	NTRK2, DLG4, TPBG, SLITRK5, ADGRL1	335	76	20199	3.96681	1	0.875226	0.871039
GOTERM_BP_DIRECT	GO:0000226~microtubule cytoskeleton organization	7	1.98864	0.0376943	WDR47, PARD3, MAP7, EML1, CLASP1, CDC14A, MARK1	335	149	20199	2.83268	1	0.875346	0.871158
GOTERM_BP_DIRECT	GO:1990090~cellular response to nerve growth factor stimulus	4	1.13636	0.0381605	KIDINS220, CSTF2, ELAVL4, TAC1	335	45	20199	5.3596	1	0.875364	0.871176
GOTERM_BP_DIRECT	GO:0001570~vasculogenesis	5	1.42045	0.0387714	TMEM100, NTRK2, ZMIZ1, TGFBR2, SMARCA4	335	77	20199	3.91529	1	0.878663	0.874459
GOTERM_BP_DIRECT	GO:0006511~ubiquitin-dependent protein catabolic process	9	2.55682	0.0395951	RNF14, KLHL22, NEDD4L, TRIP12, RBBP6, UBE3B, BTRC, RFFL, TRP53INP2	335	232	20199	2.33905	1	0.882293	0.878072
GOTERM_BP_DIRECT	GO:0001662~behavioral fear response	4	1.13636	0.0403388	GNG7, PENK, DRD1, CACNA1E	335	46	20199	5.24309	1	0.882293	0.878072
GOTERM_BP_DIRECT	GO:0007616~long-term memory	4	1.13636	0.0403388	NTRK2, CAMK4, DRD2, TAC1	335	46	20199	5.24309	1	0.882293	0.878072
GOTERM_BP_DIRECT	GO:0007049~cell cycle	18	5.11364	0.0424496	NEK4, ANAPC7, EPB41, KLHL22, SNX33, KLHL13, WAPL, CDC14A, SEPTIN10, RPS6KA3, ZFYVE19, PARD3, KIF13A, ZIC1, PMP22, NEK1, LZTS2, CLASP1	335	649	20199	1.67229	1	0.889894	0.885636
GOTERM_BP_DIRECT	GO:0007628~adult walking behavior	4	1.13636	0.0425787	ZIC1, PMP22, DRD1, DRD2	335	47	20199	5.13153	1	0.889894	0.885636
GOTERM_BP_DIRECT	GO:0002088~lens development in camera-type eye	4	1.13636	0.0425787	SIX3, NHS, FRS2, TGFBR2	335	47	20199	5.13153	1	0.889894	0.885636
GOTERM_BP_DIRECT	GO:0043408~regulation of MAPK cascade	4	1.13636	0.0425787	NTRK2, SYNGAP1, MINK1, DRD2	335	47	20199	5.13153	1	0.889894	0.885636
GOTERM_BP_DIRECT	GO:0045944~positive regulation of transcription from RNA polymerase II promoter	30	8.52273	0.0452703	HDAC4, KDM3A, ZFP521, GPS2, CTCF, MED12L, HELZ2, RPS6KA3, ABLIM2, ZMIZ1, ZIC1, SIX3, RPRD1B, TRP53BP1, DRD2, RXRG, NKX2-2, ZBTB17, MGA, PBX3, EBF1, MRTFB, NFATC3, SMARCA4, ZEB2, TFCP2, NFIC, CDH13, RARB, ITGB1BP1	335	1260	20199	1.43561	1	0.916665	0.912279
GOTERM_BP_DIRECT	GO:0043087~regulation of GTPase activity	5	1.42045	0.0453249	NTRK2, SYNGAP1, SIPA1L1, PLXNB2, ITGB1BP1	335	81	20199	3.72195	1	0.916665	0.912279
GOTERM_BP_DIRECT	GO:0016477~cell migration	10	2.84091	0.0466305	STRIP2, CARMIL3, ABI2, DRD1, CTNNA2, DRD2, AVL9, LIMD1, CLASP1, ARHGAP35	335	283	20199	2.13058	1	0.916665	0.912279
GOTERM_BP_DIRECT	GO:0046777~protein autophosphorylation	7	1.98864	0.0478018	NTRK2, CAMK2D, OBSCN, CAMK4, WNK2, MKNK2, MINK1	335	158	20199	2.67132	1	0.916665	0.912279
GOTERM_BP_DIRECT	GO:1902306~negative regulation of sodium ion transmembrane transport	2	0.568182	0.048793	CAMK2D, NEDD4L	335	3	20199	40.197	1	0.916665	0.912279
GOTERM_BP_DIRECT	GO:2000854~positive regulation of corticosterone secretion	2	0.568182	0.048793	TAC1, ECRG4	335	3	20199	40.197	1	0.916665	0.912279
GOTERM_BP_DIRECT	GO:0021536~diencephalon development	2	0.568182	0.048793	SEMA5A, SIX3	335	3	20199	40.197	1	0.916665	0.912279
GOTERM_BP_DIRECT	GO:0042321~negative regulation of circadian sleep/wake cycle, sleep	2	0.568182	0.048793	DRD1, DRD2	335	3	20199	40.197	1	0.916665	0.912279
GOTERM_BP_DIRECT	GO:0043506~regulation of JUN kinase activity	2	0.568182	0.048793	TNXB, CBS	335	3	20199	40.197	1	0.916665	0.912279
GOTERM_BP_DIRECT	GO:0001755~neural crest cell migration	4	1.13636	0.0496629	SEMA5A, ZEB2, SEMA3D, SEMA4C	335	50	20199	4.82364	1	0.916665	0.912279

## Sheet: THC vs. Con_Up_KEGG PATHWAY
Category	Term	Count	%	PValue	Genes	List Total	Pop Hits	Pop Total	Fold Enrichment	Bonferroni	Benjamini	FDR
KEGG_PATHWAY	mmu04713:Circadian entrainment	7	3.04348	0.000864598	RYR2, KCNJ6, GRIN2A, GRIN2C, CAMK2G, GRIA3, CACNA1G	109	98	9463	6.20118	0.166102	0.181566	0.179836
KEGG_PATHWAY	mmu04070:Phosphatidylinositol signaling system	6	2.6087	0.0047386	DGKG, PPIP5K2, DGKB, PIK3R2, IP6K2, DGKH	109	96	9463	5.42603	0.631189	0.217197	0.215128
KEGG_PATHWAY	mmu04910:Insulin signaling pathway	7	3.04348	0.00506746	EXOC7, PHKG2, MKNK2, RAPGEF1, FLOT1, PIK3R2, ACACA	109	139	9463	4.37205	0.655917	0.217197	0.215128
KEGG_PATHWAY	mmu00564:Glycerophospholipid metabolism	6	2.6087	0.00517135	DGKG, DGKB, LPCAT1, GPCPD1, PLA2G6, DGKH	109	98	9463	5.3153	0.66338	0.217197	0.215128
KEGG_PATHWAY	mmu05231:Choline metabolism in cancer	6	2.6087	0.00517135	DGKG, DGKB, PIK3R2, GPCPD1, HIF1A, DGKH	109	98	9463	5.3153	0.66338	0.217197	0.215128
KEGG_PATHWAY	mmu05033:Nicotine addiction	4	1.73913	0.0105144	GRIN2A, GABRA4, GRIN2C, GRIA3	109	40	9463	8.68165	0.89136	0.368005	0.3645
KEGG_PATHWAY	mmu05168:Herpes simplex virus 1 infection	12	5.21739	0.0147306	ZFP458, ZFP568, ZFP788, GM14322, ZFP667, ZFP14, ZFP729A, APAF1, ZFP85, ZFP40, ZFP560, PIK3R2	109	456	9463	2.28465	0.955685	0.441918	0.437709
KEGG_PATHWAY	mmu00061:Fatty acid biosynthesis	3	1.30435	0.0194458	ACSL6, ACSF3, ACACA	109	19	9463	13.7079	0.983818	0.510453	0.505591
KEGG_PATHWAY	mmu04140:Autophagy - animal	6	2.6087	0.0411764	ATG16L1, STX7, PIK3R2, HIF1A, ATG13, TRP53INP2	109	166	9463	3.13795	0.999854	0.840608	0.832602
KEGG_PATHWAY	mmu04724:Glutamatergic synapse	5	2.17391	0.0412067	GRIN2A, GRM8, GRIK2, GRIN2C, GRIA3	109	114	9463	3.80774	0.999855	0.840608	0.832602
KEGG_PATHWAY	mmu05031:Amphetamine addiction	4	1.73913	0.0440318	GRIN2A, GRIN2C, CAMK2G, GRIA3	109	69	9463	5.03284	0.999922	0.840608	0.832602

## Sheet: THC vs. Con_Down_KEGG PATHWAY
Category	Term	Count	%	PValue	Genes	List Total	Pop Hits	Pop Total	Fold Enrichment	Bonferroni	Benjamini	FDR
KEGG_PATHWAY	mmu04728:Dopaminergic synapse	10	2.84091	0.000548502	CAMK2D, GNAL, GNG7, PPP1R1B, ITPR1, PPP2R2A, DRD1, DRD2, GNG12, ADCY5	165	135	9463	4.24826	0.110293	0.0784576	0.0769842
KEGG_PATHWAY	mmu05032:Morphine addiction	8	2.27273	0.000986681	PDE10A, GNG7, GABRA4, DRD1, PDE7B, GNG12, GABRG3, ADCY5	165	91	9463	5.04189	0.189632	0.0784576	0.0769842
KEGG_PATHWAY	mmu05030:Cocaine addiction	6	1.70455	0.00137969	DLG4, PPP1R1B, DRD1, DRD2, RGS9, ADCY5	165	48	9463	7.16894	0.254781	0.0784576	0.0769842
KEGG_PATHWAY	mmu04020:Calcium signaling pathway	13	3.69318	0.00147338	CHRM2, NTRK2, CAMK2D, NFATC3, ITPR1, ATP2B2, PHKB, CACNA1E, TPCN1, GNAL, ADORA2A, CAMK4, DRD1	165	253	9463	2.94692	0.269526	0.0784576	0.0769842
KEGG_PATHWAY	mmu04024:cAMP signaling pathway	11	3.125	0.00554922	CHRM2, AFDN, CAMK2D, PDE10A, ADORA2A, CAMK4, PPP1R1B, ATP2B2, DRD1, DRD2, ADCY5	165	224	9463	2.81637	0.694338	0.236397	0.231958
KEGG_PATHWAY	mmu05034:Alcoholism	10	2.84091	0.00928643	HDAC4, NTRK2, ADORA2A, GNG7, CAMK4, PPP1R1B, DRD1, DRD2, GNG12, ADCY5	165	205	9463	2.79763	0.862928	0.329668	0.323477
KEGG_PATHWAY	mmu04725:Cholinergic synapse	7	1.98864	0.0130875	CHRM2, CAMK2D, GNG7, CAMK4, ITPR1, GNG12, ADCY5	165	112	9463	3.58447	0.939557	0.355906	0.349222
KEGG_PATHWAY	mmu04360:Axon guidance	9	2.55682	0.0133673	SEMA5A, CAMK2D, ABLIM2, SEMA3D, PARD3, SEMA4C, NFATC3, PLXNB2, SSH2	165	181	9463	2.85173	0.943099	0.355906	0.349222
KEGG_PATHWAY	mmu04722:Neurotrophin signaling pathway	7	1.98864	0.0185363	NTRK2, RPS6KA3, CAMK2D, KIDINS220, CAMK4, GAB1, FRS2	165	121	9463	3.31786	0.981413	0.37525	0.368203
KEGG_PATHWAY	mmu04727:GABAergic synapse	6	1.70455	0.0190048	GNG7, GABRA4, GNG12, GABRG3, ADCY5, TRAK2	165	89	9463	3.86639	0.98321	0.37525	0.368203
KEGG_PATHWAY	mmu04390:Hippo signaling pathway	8	2.27273	0.0193791	DLG2, DLG4, PARD3, PPP2R2A, CTNNA2, BTRC, LIMD1, TGFBR2	165	157	9463	2.92237	0.984521	0.37525	0.368203
KEGG_PATHWAY	mmu05031:Amphetamine addiction	5	1.42045	0.0314919	CAMK2D, CAMK4, PPP1R1B, DRD1, ADCY5	165	69	9463	4.15591	0.998904	0.558982	0.548484
KEGG_PATHWAY	mmu04971:Gastric acid secretion	5	1.42045	0.0409257	CAMK2D, ITPR1, SLC26A7, SLC4A2, ADCY5	165	75	9463	3.82343	0.999864	0.667252	0.654721
KEGG_PATHWAY	mmu04810:Regulation of actin cytoskeleton	9	2.55682	0.0476017	CHRM2, ABI2, PIP5K1A, PIP4K2A, ITGA5, SSH2, GNG12, ARHGEF7, ARHGAP35	165	231	9463	2.23447	0.999969	0.667252	0.654721
KEGG_PATHWAY	mmu04724:Glutamatergic synapse	6	1.70455	0.0478614	DLG4, GNG7, ITPR1, GNG12, SHANK2, ADCY5	165	114	9463	3.0185	0.999971	0.667252	0.654721

## Sheet: CBD vs. THC_Up_BP
Category	Term	Count	%	PValue	Genes	List Total	Pop Hits	Pop Total	Fold Enrichment	Bonferroni	Benjamini	FDR
GOTERM_BP_DIRECT	GO:0007626~locomotory behavior	16	4.71976	7.27227e-10	PDE1B, GPR88, GPR52, OPRK1, ZDHHC8, ADCY5, RASD2, MEIS1, ADORA2A, DLG4, GNG7, PPP1R1B, PENK, APBA1, DRD1, DRD2	312	123	20199	8.42151	1.47336e-06	1.47336e-06	1.46463e-06
GOTERM_BP_DIRECT	GO:0050885~neuromuscular process controlling balance	10	2.94985	5.67558e-07	CAMK2B, BCR, HERC1, DLG4, PSAP, GPR88, ABL1, AP1S2, MYO5A, ADCY5	312	64	20199	10.1157	0.00114921	0.000511941	0.000508909
GOTERM_BP_DIRECT	GO:0030036~actin cytoskeleton organization	17	5.01475	7.58057e-07	VASP, ARHGEF10, KANK1, IQSEC1, EPB41, IQSEC3, AGAP2, LDB3, BCR, INF2, SIPA1L1, EPB41L2, PMP22, ABL1, PIP5K1A, PHACTR2, PHACTR1	312	234	20199	4.70336	0.00153465	0.000511941	0.000508909
GOTERM_BP_DIRECT	GO:0007399~nervous system development	21	6.19469	1.35822e-05	ROBO2, CAMK2B, NLGN1, GSK3A, NRP2, MYT1L, ZMYND8, SEMA3A, SEMA6D, MAGI2, ISLR2, GDPD5, NRG3, DCX, RAPGEF2, TCF4, ARHGEF7, EPHB2, RGS9, NKX2-2, GAS7	312	432	20199	3.1471	0.0271427	0.00687941	0.00683866
GOTERM_BP_DIRECT	GO:0001975~response to amphetamine	7	2.0649	2.69997e-05	GNAL, ADORA2A, PDE1B, PPP1R1B, DRD1, DRD2, RGS9	312	39	20199	11.6201	0.0532329	0.0109403	0.0108755
GOTERM_BP_DIRECT	GO:0010976~positive regulation of neuron projection development	13	3.83481	3.65692e-05	CAMK2B, DDR1, NLGN1, DCC, MAGI2, ITPR1, CBFA2T2, TIAM1, PCP4, RAPGEF2, PTK2B, SERPINI1, MARK2	312	188	20199	4.47673	0.0714124	0.0123482	0.0122751
GOTERM_BP_DIRECT	GO:0007268~chemical synaptic transmission	12	3.53982	4.39271e-05	NLGN1, SV2C, DLG4, HTR1D, PENK, MYO5A, APBA1, TAC1, GABRD, LRP8, SNAP91, GRIA4	312	162	20199	4.79558	0.0851528	0.0127138	0.0126384
GOTERM_BP_DIRECT	GO:0035556~intracellular signal transduction	19	5.60472	0.00011119	PRKCH, GUCY1B1, MAST2, ECEL1, ADCY5, BCR, TIAM1, NRG3, WNK2, PPP1R1B, RPS6KA1, DCX, ARHGEF7, DRD2, DEPDC5, STK32A, RGS9, SOCS7, MARK2	312	424	20199	2.9011	0.201709	0.0281588	0.027992
GOTERM_BP_DIRECT	GO:0030913~paranodal junction assembly	4	1.17994	0.000191161	NFASC, UGT8A, EPB41L3, PMP22	312	8	20199	32.3702	0.321133	0.0430325	0.0427777
GOTERM_BP_DIRECT	GO:0072659~protein localization to plasma membrane	11	3.24484	0.000433109	NFASC, PACS2, SLMAP, TPBG, KCNIP4, EPB41L3, PIP5K1A, RAPGEF2, MYO5A, RAPGEF6, SYTL2	312	177	20199	4.02341	0.584249	0.0858107	0.0853025
GOTERM_BP_DIRECT	GO:0001764~neuron migration	10	2.94985	0.000465902	KIRREL3, NRP2, DCC, SEMA3A, DCX, RAPGEF2, DRD1, DRD2, NEO1, MARK2	312	147	20199	4.40411	0.610985	0.0858107	0.0853025
GOTERM_BP_DIRECT	GO:0042552~myelination	8	2.35988	0.000549198	MAG, UGT8A, PSAP, PLP1, PMP22, MYO5A, MBP, BCAS1	312	92	20199	5.6296	0.671422	0.0927228	0.0921736
GOTERM_BP_DIRECT	GO:0042220~response to cocaine	6	1.76991	0.000618042	TIAM1, DLG4, PPP1R1B, PTK2B, DRD1, DRD2	312	45	20199	8.63205	0.714222	0.0963194	0.0957489
GOTERM_BP_DIRECT	GO:0016310~phosphorylation	23	6.78466	0.00098052	CAMK2B, DDR1, CSNK1G3, GSK3A, PRKCH, MAST2, ZMYND8, DYRK1A, PIK3C2A, HK1, TGFBR2, BCR, OBSCN, PPIP5K1, WNK2, RPS6KA1, ABL1, PIP5K1A, TAB3, PTK2B, EPHB2, STK32A, MARK2	312	685	20199	2.17376	0.862963	0.141895	0.141055
GOTERM_BP_DIRECT	GO:0007411~axon guidance	11	3.24484	0.00111141	ROBO2, VASP, NFASC, NRP2, DCC, SEMA3A, SEMA6D, MYCBP2, NEXN, EPHB2, NEO1	312	200	20199	3.56072	0.894913	0.150114	0.149225
GOTERM_BP_DIRECT	GO:0008285~negative regulation of cell proliferation	16	4.71976	0.00123196	DDR1, ZFP777, BCL11B, TPBG, MAGI2, PPP2R5C, CTCF, MYO16, TGFBR2, ADORA2A, ASPH, WNK2, PMP22, RAPGEF2, PTK2B, DRD2	312	394	20199	2.62905	0.917709	0.155997	0.155073
GOTERM_BP_DIRECT	GO:0030154~cell differentiation	29	8.55457	0.00175509	ROBO2, CAMK2B, ITSN2, NRP2, GSK3A, CPNE5, MYT1L, DLX6, SEMA3A, SYNE1, RIMS1, PEG10, RXRG, MARK2, NKX2-2, PRKCH, CADM1, SEMA6D, FOXJ3, ARNT, ISL1, TGFBR2, OBSCN, DCX, PMP22, RARB, RAPGEF2, TCF4, GAS7	312	1001	20199	1.8756	0.971531	0.17857	0.177513
GOTERM_BP_DIRECT	GO:0098609~cell-cell adhesion	11	3.24484	0.00190613	KIRREL3, ARVCF, NFASC, DCC, DLG4, CDH22, ABL1, PKP4, ITGA5, NEO1, ITGA9	312	215	20199	3.3123	0.979048	0.17857	0.177513
GOTERM_BP_DIRECT	GO:0048812~neuron projection morphogenesis	7	2.0649	0.00200429	KIRREL3, NLGN1, ADORA2A, UGT8A, EPB41L3, MYO16, GAS7	312	85	20199	5.33156	0.982833	0.17857	0.177513
GOTERM_BP_DIRECT	GO:0038083~peptidyl-tyrosine autophosphorylation	4	1.17994	0.00209439	DDR1, ABL1, DYRK1A, PTK2B	312	17	20199	15.233	0.985703	0.17857	0.177513
GOTERM_BP_DIRECT	GO:0007212~dopamine receptor signaling pathway	4	1.17994	0.00209439	NSG2, DRD1, DRD2, RGS9	312	17	20199	15.233	0.985703	0.17857	0.177513
GOTERM_BP_DIRECT	GO:0007416~synapse assembly	6	1.76991	0.00212591	KIRREL3, FARP1, NLGN1, CADM1, NRG3, DRD2	312	59	20199	6.58377	0.986589	0.17857	0.177513
GOTERM_BP_DIRECT	GO:0006887~exocytosis	8	2.35988	0.00213917	RPH3A, RIMS1, EXOC7, MYO5A, SYTL5, PIK3C2A, SRCIN1, SYTL2	312	116	20199	4.46485	0.986945	0.17857	0.177513
GOTERM_BP_DIRECT	GO:0019226~transmission of nerve impulse	5	1.47493	0.00220209	MAG, NFASC, PENK, PMP22, DRD1	312	36	20199	8.99172	0.988511	0.17857	0.177513
GOTERM_BP_DIRECT	GO:0098942~retrograde trans-synaptic signaling by trans-synaptic protein complex	3	0.884956	0.00229163	FARP1, NLGN1, CADM1	312	5	20199	38.8442	0.990421	0.17857	0.177513
GOTERM_BP_DIRECT	GO:0002175~protein localization to paranode region of axon	3	0.884956	0.00229163	NFASC, UGT8A, EPB41L3	312	5	20199	38.8442	0.990421	0.17857	0.177513
GOTERM_BP_DIRECT	GO:0090630~activation of GTPase activity	7	2.0649	0.0025306	BCR, TIAM1, ARHGEF10, SIPA1L1, TBC1D4, AGAP2, PIP5K1A	312	89	20199	5.09194	0.994104	0.189889	0.188764
GOTERM_BP_DIRECT	GO:0086091~regulation of heart rate by cardiac conduction	5	1.47493	0.00269384	KCNH2, CACNA1D, KCNA5, ISL1, SCN4B	312	38	20199	8.51847	0.995768	0.191338	0.190204
GOTERM_BP_DIRECT	GO:0007420~brain development	11	3.24484	0.00273879	ROBO2, BCR, MEIS1, NFASC, HERC1, SIX3, DCX, CIC, MEIS2, SCYL2, TGFBR2	312	226	20199	3.15108	0.996137	0.191338	0.190204
GOTERM_BP_DIRECT	GO:0051968~positive regulation of synaptic transmission, glutamatergic	5	1.47493	0.00296581	NLGN1, ADORA2A, PTK2B, DRD1, GRIA4	312	39	20199	8.30005	0.997565	0.200291	0.199105
GOTERM_BP_DIRECT	GO:0006886~intracellular protein transport	12	3.53982	0.0034296	RPH3A, VPS29, RIMS1, XPO1, PSAP, AP1B1, AP1S2, APBA1, DRD1, SYTL5, TNPO2, SYTL2	312	272	20199	2.85619	0.999051	0.224141	0.222813
GOTERM_BP_DIRECT	GO:0061564~axon development	5	1.47493	0.00389309	DDR1, EPB41L3, PLP1, PMP22, MARK2	312	42	20199	7.70719	0.99963	0.246481	0.245021
GOTERM_BP_DIRECT	GO:0048148~behavioral response to cocaine	4	1.17994	0.00448116	PPP1R1B, OPRK1, DRD1, DRD2	312	22	20199	11.771	0.999888	0.275116	0.273487
GOTERM_BP_DIRECT	GO:0021785~branchiomotor neuron axon guidance	3	0.884956	0.00471517	NRP2, SEMA3A, MYCBP2	312	7	20199	27.7459	0.999931	0.280969	0.279305
GOTERM_BP_DIRECT	GO:0018105~peptidyl-serine phosphorylation	9	2.65487	0.00528135	CAMK2B, CSNK1G3, GSK3A, PRKCH, MAST2, RPS6KA1, DYRK1A, STK32A, MARK2	312	172	20199	3.38758	0.999978	0.305715	0.303904
GOTERM_BP_DIRECT	GO:0051649~establishment of localization in cell	10	2.94985	0.00588725	BCR, SLC24A2, MTTP, ABL1, AP1S2, APBA1, CACNA1D, SCN4B, CFTR, ANO3	312	213	20199	3.03945	0.999994	0.327709	0.325768
GOTERM_BP_DIRECT	GO:0042391~regulation of membrane potential	7	2.0649	0.00598481	KCNH2, RIMS1, NLGN1, PEX5L, KCNH7, KCNA5, GABRD	312	106	20199	4.27531	0.999995	0.327709	0.325768
GOTERM_BP_DIRECT	GO:2000809~positive regulation of synaptic vesicle clustering	3	0.884956	0.00622318	NLGN1, MAGI2, SNAP91	312	8	20199	24.2776	0.999997	0.33151	0.329547
GOTERM_BP_DIRECT	GO:0098974~postsynaptic actin cytoskeleton organization	4	1.17994	0.00646899	FARP1, SIPA1L1, ARHGEF7, SRCIN1	312	25	20199	10.3585	0.999998	0.33151	0.329547
GOTERM_BP_DIRECT	GO:0031175~neuron projection development	9	2.65487	0.00667472	GPRIN3, NLGN1, HERC1, MAP2, RAPGEF2, PTK2B, MAP4, GDPD5, PQBP1	312	179	20199	3.2551	0.999999	0.33151	0.329547
GOTERM_BP_DIRECT	GO:0008542~visual learning	6	1.76991	0.00670875	PDE1B, PPP1R1B, AP1S2, DRD1, DRD2, MEIS2	312	77	20199	5.04471	0.999999	0.33151	0.329547
GOTERM_BP_DIRECT	GO:0048813~dendrite morphogenesis	5	1.47493	0.00727815	FARP1, MAP2, SEMA3A, DCX, LRP8	312	50	20199	6.47404	1	0.351084	0.349004
GOTERM_BP_DIRECT	GO:0003148~outflow tract septum morphogenesis	4	1.17994	0.0080429	ROBO2, NRP2, ISL1, TGFBR2	312	27	20199	9.59117	1	0.369853	0.367663
GOTERM_BP_DIRECT	GO:0006468~protein phosphorylation	19	5.60472	0.00807595	CAMK2B, DDR1, CSNK1G3, GSK3A, PRKCH, MAST2, DYRK1A, TGFBR2, BCR, OBSCN, WNK2, RPS6KA1, ABL1, PTK2B, DRD1, EPHB2, STK32A, MARK2, SCYL2	312	622	20199	1.9776	1	0.369853	0.367663
GOTERM_BP_DIRECT	GO:0007155~cell adhesion	19	5.60472	0.00821491	KIRREL3, NLGN1, CADM1, NEXN, BCAN, ARVCF, MAG, CD4, NFASC, CDH22, CNTNAP5C, PMP22, ABL1, PTK2B, PKP4, ITGA5, NEO1, JCAD, ITGA9	312	623	20199	1.97443	1	0.369853	0.367663
GOTERM_BP_DIRECT	GO:0007191~adenylate cyclase-activating dopamine receptor signaling pathway	3	0.884956	0.0098002	GNAL, DRD1, ADCY5	312	10	20199	19.4221	1	0.423439	0.420931
GOTERM_BP_DIRECT	GO:0030517~negative regulation of axon extension	4	1.17994	0.00982313	MAG, MAP2, SEMA3A, SEMA6D	312	29	20199	8.92971	1	0.423439	0.420931
GOTERM_BP_DIRECT	GO:0018108~peptidyl-tyrosine phosphorylation	6	1.76991	0.0100893	DDR1, CD4, ABL1, DYRK1A, PTK2B, EPHB2	312	85	20199	4.56991	1	0.425853	0.423331
GOTERM_BP_DIRECT	GO:0061003~positive regulation of dendritic spine morphogenesis	4	1.17994	0.0107922	CAMK2B, TIAM1, EPHB2, LRP8	312	30	20199	8.63205	1	0.4373	0.43471
GOTERM_BP_DIRECT	GO:0048169~regulation of long-term neuronal synaptic plasticity	4	1.17994	0.0107922	CAMK2B, RIMS1, DLG4, DRD2	312	30	20199	8.63205	1	0.4373	0.43471
GOTERM_BP_DIRECT	GO:0065003~macromolecular complex assembly	7	2.0649	0.0111532	YAP1, SLC24A2, RIMS1, TIAM1, EPB41, DLG4, MYO5A	312	121	20199	3.74531	1	0.443064	0.44044
GOTERM_BP_DIRECT	GO:1900273~positive regulation of long-term synaptic potentiation	4	1.17994	0.0128909	ADORA2A, DRD1, DRD2, EPHB2	312	32	20199	8.09255	1	0.489366	0.486467
GOTERM_BP_DIRECT	GO:0031032~actomyosin structure organization	4	1.17994	0.0128909	EPB41, EPB41L2, EPB41L3, PHACTR1	312	32	20199	8.09255	1	0.489366	0.486467
GOTERM_BP_DIRECT	GO:0010977~negative regulation of neuron projection development	6	1.76991	0.0132848	KANK1, MAG, GSK3A, SEMA3A, PMP22, CBFA2T2	312	91	20199	4.2686	1	0.489366	0.486467
GOTERM_BP_DIRECT	GO:0007218~neuropeptide signaling pathway	6	1.76991	0.0132848	PENK, ECEL1, OPRK1, RAPGEF2, GPR83, TAC1	312	91	20199	4.2686	1	0.489366	0.486467
GOTERM_BP_DIRECT	GO:0021952~central nervous system projection neuron axonogenesis	3	0.884956	0.014085	MYCBP2, DCX, EPHB2	312	12	20199	16.1851	1	0.509576	0.506558
GOTERM_BP_DIRECT	GO:0021766~hippocampus development	6	1.76991	0.0144858	KIRREL3, BCAN, DCX, DRD1, LRP8, EZH2	312	93	20199	4.1768	1	0.514881	0.511831
GOTERM_BP_DIRECT	GO:0043547~positive regulation of GTPase activity	8	2.35988	0.0154968	BCR, RAPGEF2, PKP4, RASGRP2, ARHGEF7, RAPGEF6, RGS9, EZH2	312	168	20199	3.08288	1	0.533896	0.530734
GOTERM_BP_DIRECT	GO:0034220~ion transmembrane transport	12	3.53982	0.0155478	CLIC6, SLC24A2, KCNH2, KCNH7, KCNIP4, ITPR1, CACNA1D, KCNA5, GABRD, SCN4B, CFTR, GRIA4	312	336	20199	2.31216	1	0.533896	0.530734
GOTERM_BP_DIRECT	GO:0001963~synaptic transmission, dopaminergic	3	0.884956	0.0190313	RASD2, ADORA2A, DRD1	312	14	20199	13.8729	1	0.63209	0.628346
GOTERM_BP_DIRECT	GO:2000310~regulation of NMDA receptor activity	3	0.884956	0.0190313	NLGN1, DLG4, PTK2B	312	14	20199	13.8729	1	0.63209	0.628346
GOTERM_BP_DIRECT	GO:0050804~modulation of synaptic transmission	7	2.0649	0.0195003	BCR, SYNPR, NLGN1, NRG3, DRD2, LRP8, GRIA4	312	137	20199	3.3079	1	0.63722	0.633446
GOTERM_BP_DIRECT	GO:2000463~positive regulation of excitatory postsynaptic potential	4	1.17994	0.0204969	RIMS1, NLGN1, DLG4, PTK2B	312	38	20199	6.81478	1	0.648855	0.645012
GOTERM_BP_DIRECT	GO:0030032~lamellipodium assembly	4	1.17994	0.0204969	CARMIL1, ABLIM2, PMP22, ARHGEF7	312	38	20199	6.81478	1	0.648855	0.645012
GOTERM_BP_DIRECT	GO:0021819~layer formation in cerebral cortex	3	0.884956	0.0217387	DCX, LRP8, SOCS7	312	15	20199	12.9481	1	0.669091	0.665128
GOTERM_BP_DIRECT	GO:0045860~positive regulation of protein kinase activity	5	1.47493	0.0217967	CD4, AGAP2, RAPGEF2, PTK2B, LRP8	312	69	20199	4.69133	1	0.669091	0.665128
GOTERM_BP_DIRECT	GO:0008360~regulation of cell shape	7	2.0649	0.0228005	STRIP2, EPB41, EPB41L2, EPB41L3, PTK2B, COCH, GAS7	312	142	20199	3.19143	1	0.689459	0.685375
GOTERM_BP_DIRECT	GO:0051924~regulation of calcium ion transport	4	1.17994	0.0234742	CD4, ADORA2A, EPB41, CACNA1D	312	40	20199	6.47404	1	0.699393	0.69525
GOTERM_BP_DIRECT	GO:0015914~phospholipid transport	4	1.17994	0.0266731	OSBPL8, SCARB1, MTTP, ATP11B	312	42	20199	6.16575	1	0.783185	0.778546
GOTERM_BP_DIRECT	GO:0071880~adenylate cyclase-activating adrenergic receptor signaling pathway	3	0.884956	0.027595	RAPGEF2, DRD1, DRD2	312	17	20199	11.4248	1	0.792362	0.787669
GOTERM_BP_DIRECT	GO:0030336~negative regulation of cell migration	7	2.0649	0.0280228	OSBPL8, KANK1, MCTP1, DACH1, ZMYND8, MAGI2, DRD1	312	149	20199	3.04149	1	0.792362	0.787669
GOTERM_BP_DIRECT	GO:0019216~regulation of lipid metabolic process	4	1.17994	0.0283555	RNF213, BCL11B, PSAP, CERS2	312	43	20199	6.02236	1	0.792362	0.787669
GOTERM_BP_DIRECT	GO:0007612~learning	5	1.47493	0.0285501	SLC24A2, SYNJ1, DRD1, EPHB2, CIC	312	75	20199	4.31603	1	0.792362	0.787669
GOTERM_BP_DIRECT	GO:0071871~response to epinephrine	2	0.589971	0.0305573	PENK, ABL1	312	2	20199	64.7404	1	0.798291	0.793563
GOTERM_BP_DIRECT	GO:0031585~regulation of inositol 1,4,5-trisphosphate-sensitive calcium-release channel activity	2	0.589971	0.0305573	ASPH, MYO5A	312	2	20199	64.7404	1	0.798291	0.793563
GOTERM_BP_DIRECT	GO:0060074~synapse maturation	3	0.884956	0.0307338	BCAN, NLGN1, SEZ6	312	18	20199	10.7901	1	0.798291	0.793563
GOTERM_BP_DIRECT	GO:0021756~striatum development	3	0.884956	0.0307338	RARB, DRD1, DRD2	312	18	20199	10.7901	1	0.798291	0.793563
GOTERM_BP_DIRECT	GO:0048268~clathrin coat assembly	3	0.884956	0.0307338	NSG2, AP1B1, SNAP91	312	18	20199	10.7901	1	0.798291	0.793563
GOTERM_BP_DIRECT	GO:0016236~macroautophagy	4	1.17994	0.0318855	NBR1, MYO5A, PIK3C2A, TRP53INP2	312	45	20199	5.7547	1	0.817721	0.812877
GOTERM_BP_DIRECT	GO:0045944~positive regulation of transcription from RNA polymerase II promoter	29	8.55457	0.0329056	YAP1, GSK3A, MYT1L, PTPRN, AGAP2, CTCF, PRDM10, MED12L, ABLIM2, RPS6KA1, SIX3, TRP53BP1, DRD2, RXRG, NKX2-2, JUND, BCL11B, MGA, FOXJ3, ARNT, ESRRG, MEIS2, ISL1, BCL9, MEIS1, RARB, TCF4, SSBP2, CLOCK	312	1260	20199	1.49006	1	0.833334	0.828398
GOTERM_BP_DIRECT	GO:0006357~regulation of transcription from RNA polymerase II promoter	33	9.73451	0.0339114	MYT1L, DLX6, MIDEAS, ZFP526, JMJD1C, CTCF, MED12L, DACH1, TRPS1, NACC1, SIX3, ZKSCAN5, CIC, RXRG, ZFP386, NKX2-2, ZFP777, JUND, KDM2B, BRPF3, MGA, FOXJ3, ARNT, ESRRG, GTF2H2, MEIS1, ZFP85, ZFP40, TCF4, TAF4, CLOCK, SP9, EZH2	312	1485	20199	1.43868	1	0.848204	0.84318
GOTERM_BP_DIRECT	GO:0007275~multicellular organism development	26	7.66962	0.0343594	DDR1, ROBO2, NRP2, MYT1L, DLX6, SEMA3A, DACH1, CDH22, SIX3, EPHB2, MARK2, NKX2-2, FARP1, CADM1, DCC, SEMA6D, ISLR2, MEIS2, ISL1, MEIS1, OBSCN, DCX, RAPGEF2, WDFY3, TCF4, GAS7	312	1101	20199	1.52884	1	0.84893	0.843901
GOTERM_BP_DIRECT	GO:0045665~negative regulation of neuron differentiation	5	1.47493	0.0350282	MAG, MEIS1, SIX3, ISL1, NKX2-2	312	80	20199	4.04627	1	0.853796	0.848739
GOTERM_BP_DIRECT	GO:0019933~cAMP-mediated signaling	4	1.17994	0.0356342	PDE10A, PDE1B, RAPGEF2, PDE7B	312	47	20199	5.50982	1	0.853796	0.848739
GOTERM_BP_DIRECT	GO:0046777~protein autophosphorylation	7	2.0649	0.0358207	DDR1, CAMK2B, OBSCN, WNK2, ABL1, DYRK1A, MARK2	312	158	20199	2.86824	1	0.853796	0.848739
GOTERM_BP_DIRECT	GO:0032230~positive regulation of synaptic transmission, GABAergic	3	0.884956	0.0374078	NLGN1, ADORA2A, TAC1	312	20	20199	9.71106	1	0.871129	0.865969
GOTERM_BP_DIRECT	GO:0032012~regulation of ARF protein signal transduction	3	0.884956	0.0374078	IQSEC1, PSD3, IQSEC3	312	20	20199	9.71106	1	0.871129	0.865969
GOTERM_BP_DIRECT	GO:0007188~adenylate cyclase-modulating G-protein coupled receptor signaling pathway	4	1.17994	0.0395995	GNAL, GPR88, CACNA1D, DRD2	312	49	20199	5.28493	1	0.882246	0.87702
GOTERM_BP_DIRECT	GO:0008306~associative learning	4	1.17994	0.0395995	ABL1, DRD1, DRD2, TAC1	312	49	20199	5.28493	1	0.882246	0.87702
GOTERM_BP_DIRECT	GO:0007409~axonogenesis	6	1.76991	0.0405431	BCL11B, MAP2, DRD2, EPHB2, ISL1, SNAP91	312	122	20199	3.18395	1	0.882246	0.87702
GOTERM_BP_DIRECT	GO:1901379~regulation of potassium ion transmembrane transport	3	0.884956	0.0409334	KCNH2, KCNIP4, CACNA1D	312	21	20199	9.24863	1	0.882246	0.87702
GOTERM_BP_DIRECT	GO:0048384~retinoic acid receptor signaling pathway	3	0.884956	0.0409334	RARB, ESRRG, RXRG	312	21	20199	9.24863	1	0.882246	0.87702
GOTERM_BP_DIRECT	GO:0060155~platelet dense granule organization	3	0.884956	0.0409334	SLC35D3, AP1B1, AP1S2	312	21	20199	9.24863	1	0.882246	0.87702
GOTERM_BP_DIRECT	GO:0016082~synaptic vesicle priming	3	0.884956	0.0409334	RPH3A, RIMS1, SYNJ1	312	21	20199	9.24863	1	0.882246	0.87702
GOTERM_BP_DIRECT	GO:0030335~positive regulation of cell migration	9	2.65487	0.0419469	TIAM1, SH3RF2, CARMIL1, SYNPO2, SEMA6D, PLP1, PTK2B, ITGA5, EPHB2	312	252	20199	2.31216	1	0.894573	0.889274
GOTERM_BP_DIRECT	GO:0090050~positive regulation of cell migration involved in sprouting angiogenesis	3	0.884956	0.0445787	ABL1, PIK3C2A, JCAD	312	22	20199	8.82823	1	0.895094	0.889792
GOTERM_BP_DIRECT	GO:0050709~negative regulation of protein secretion	3	0.884956	0.0445787	DRD2, NEO1, SRCIN1	312	22	20199	8.82823	1	0.895094	0.889792
GOTERM_BP_DIRECT	GO:0060292~long term synaptic depression	3	0.884956	0.0445787	SLC24A2, PTK2B, DRD1	312	22	20199	8.82823	1	0.895094	0.889792
GOTERM_BP_DIRECT	GO:1900006~positive regulation of dendrite development	3	0.884956	0.0445787	ABL1, LRP8, EZH2	312	22	20199	8.82823	1	0.895094	0.889792
GOTERM_BP_DIRECT	GO:0031290~retinal ganglion cell axon guidance	3	0.884956	0.0445787	ROBO2, EPHB2, ISL1	312	22	20199	8.82823	1	0.895094	0.889792
GOTERM_BP_DIRECT	GO:0042321~negative regulation of circadian sleep/wake cycle, sleep	2	0.589971	0.0454851	DRD1, DRD2	312	3	20199	43.1603	1	0.895094	0.889792
GOTERM_BP_DIRECT	GO:1903375~facioacoustic ganglion development	2	0.589971	0.0454851	NRP2, SEMA3A	312	3	20199	43.1603	1	0.895094	0.889792
GOTERM_BP_DIRECT	GO:0071805~potassium ion transmembrane transport	6	1.76991	0.0455064	SLC24A2, KCNH2, SLC9A5, KCNH7, KCNIP4, KCNA5	312	126	20199	3.08288	1	0.895094	0.889792
GOTERM_BP_DIRECT	GO:0019228~neuronal action potential	4	1.17994	0.0459476	GPR88, PMP22, DRD1, SCN4B	312	52	20199	4.98003	1	0.895094	0.889792
GOTERM_BP_DIRECT	GO:0009636~response to toxic substance	5	1.47493	0.047025	HTR1D, PENK, ARNT, MBP, DRD2	312	88	20199	3.67843	1	0.907358	0.901984
GOTERM_BP_DIRECT	GO:0051493~regulation of cytoskeleton organization	3	0.884956	0.048339	MYCBP2, NEXN, MARK2	312	23	20199	8.4444	1	0.90983	0.904441
GOTERM_BP_DIRECT	GO:2001224~positive regulation of neuron migration	3	0.884956	0.048339	SEMA3A, RAPGEF2, DRD1	312	23	20199	8.4444	1	0.90983	0.904441
GOTERM_BP_DIRECT	GO:0006811~ion transport	16	4.71976	0.0485003	CLIC6, SLC24A2, KCNH2, KCNH7, KCNIP4, ITPR1, CACNA1D, KCNA5, SLC4A5, SLC5A7, SLC9A5, GABRD, SCN4B, CFTR, ATP6V0A1, GRIA4	312	605	20199	1.71214	1	0.90983	0.904441

## Sheet: CBD vs. THC_Down_BP
Category	Term	Count	%	PValue	Genes	List Total	Pop Hits	Pop Total	Fold Enrichment	Bonferroni	Benjamini	FDR
GOTERM_BP_DIRECT	GO:0045944~positive regulation of transcription from RNA polymerase II promoter	29	12.1849	0.000284052	THRB, MYT1L, KDM1B, FOXK2, CTCF, PKD1, HIF1A, PRDM10, MED12L, DCAF6, MAPK7, RXRA, PCBP2, ZFP142, ARNT2, JUND, NCOA6, ZBTB38, CNBP, MICAL2, LMO7, PBX1, HINFP, SGSM1, BCL9, NFIB, TCF4, BMPR1B, SSBP2	222	1260	20199	2.09413	0.3331	0.405057	0.405057
GOTERM_BP_DIRECT	GO:0006357~regulation of transcription from RNA polymerase II promoter	31	13.0252	0.000830874	ZFP568, ZFP821, THRB, MYT1L, WIZ, FOXK2, CHD5, CTCF, TRAK1, HIF1A, NPAS1, ZBTB41, MED12L, RXRA, ZFP560, LRRFIP1, CCNL2, ZFP583, ARNT2, JUND, KDM2B, ZBTB16, PBX1, HINFP, ZFP68, ZZZ3, ZFP85, NFIB, ZFP40, TCF4, TAF4	222	1485	20199	1.89938	0.694351	0.571117	0.571117
GOTERM_BP_DIRECT	GO:0048813~dendrite morphogenesis	5	2.10084	0.00216589	FARP1, MAP2, DCX, TRAK1, LRP8	222	50	20199	9.09865	0.954585	0.571117	0.571117
GOTERM_BP_DIRECT	GO:0061001~regulation of dendritic spine morphogenesis	4	1.68067	0.00220694	SIPA1L1, ABI2, TANC2, PPFIA2	222	24	20199	15.1644	0.957173	0.571117	0.571117
GOTERM_BP_DIRECT	GO:1901888~regulation of cell junction assembly	3	1.2605	0.00241362	TJP1, ROCK1, RAPGEF2	222	7	20199	38.9942	0.968127	0.571117	0.571117
GOTERM_BP_DIRECT	GO:0098974~postsynaptic actin cytoskeleton organization	4	1.68067	0.0024878	FARP1, SIPA1L1, ABI2, ARHGEF7	222	25	20199	14.5578	0.971334	0.571117	0.571117
GOTERM_BP_DIRECT	GO:0072659~protein localization to plasma membrane	8	3.36134	0.00340537	SEC23A, ROCK1, KCNIP4, LYPD1, FLOT1, RAPGEF2, RAPGEF6, PACSIN1	222	177	20199	4.11238	0.992283	0.571117	0.571117
GOTERM_BP_DIRECT	GO:0007420~brain development	9	3.78151	0.0035209	ROBO2, ARNT2, NCOA6, NFIB, AMIGO1, AMIGO2, NNAT, DCX, PBX1	222	226	20199	3.62336	0.993459	0.571117	0.571117
GOTERM_BP_DIRECT	GO:0030866~cortical actin cytoskeleton organization	4	1.68067	0.00421875	NCKAP1, ROCK1, EPB41L1, EPB41L2	222	30	20199	12.1315	0.997591	0.571117	0.571117
GOTERM_BP_DIRECT	GO:0061003~positive regulation of dendritic spine morphogenesis	4	1.68067	0.00421875	MFN2, PAK3, KALRN, LRP8	222	30	20199	12.1315	0.997591	0.571117	0.571117
GOTERM_BP_DIRECT	GO:0006325~chromatin organization	12	5.04202	0.00465631	MBTD1, ZZZ3, KDM2B, KDM1B, SFMBT1, BEND3, WAC, CHD5, CHD4, CTCF, PHF21A, ZMPSTE24	222	399	20199	2.73644	0.998713	0.571117	0.571117
GOTERM_BP_DIRECT	GO:0031032~actomyosin structure organization	4	1.68067	0.00507201	TJP1, ROCK1, EPB41L1, EPB41L2	222	32	20199	11.3733	0.999291	0.571117	0.571117
GOTERM_BP_DIRECT	GO:0000122~negative regulation of transcription from RNA polymerase II promoter	22	9.2437	0.00554426	TLE4, ZFP568, THRB, JUND, KDM2B, KDM1B, MYT1L, CNBP, ZBTB16, CHD5, CHD4, CTCF, HIF1A, NPAS1, ZBTB41, PHF21A, HINFP, RXRA, NFIB, BEND3, TCF4, LRRFIP1	222	1047	20199	1.91185	0.99964	0.571117	0.571117
GOTERM_BP_DIRECT	GO:0010506~regulation of autophagy	5	2.10084	0.00560704	PIK3R4, WAC, FBXL2, PIP4K2C, ZMPSTE24	222	65	20199	6.99896	0.999671	0.571117	0.571117
GOTERM_BP_DIRECT	GO:0035556~intracellular signal transduction	12	5.04202	0.00714368	DGKG, SNRK, ARHGEF12, MAPK7, LRRK1, DCX, TYK2, PAK3, ARHGEF7, KALRN, MAPK4, STK3	222	424	20199	2.57509	0.999964	0.679125	0.679125
GOTERM_BP_DIRECT	GO:0048666~neuron development	5	2.10084	0.0080312	DGKG, GABRA5, MYT1L, PBX1, PACSIN1	222	72	20199	6.31851	0.99999	0.695621	0.695621
GOTERM_BP_DIRECT	GO:0016310~phosphorylation	16	6.72269	0.0085858	DGKG, ROCK1, LRRK1, PIK3R4, TYK2, KALRN, STK3, SNRK, MAPK7, NEK1, PTK2B, PIP4K2C, BMPR1B, PAK3, MAPK4, CDK16	222	685	20199	2.12523	0.999995	0.695621	0.695621
GOTERM_BP_DIRECT	GO:0006468~protein phosphorylation	15	6.30252	0.00878063	PRRT1, ROCK1, LRRK1, PIK3R4, TYK2, KALRN, STK3, SNRK, MAPK7, NEK1, PTK2B, BMPR1B, PAK3, MAPK4, CDK16	222	622	20199	2.19421	0.999997	0.695621	0.695621
GOTERM_BP_DIRECT	GO:0006355~regulation of transcription, DNA-templated	24	10.084	0.0127381	TLE4, ZFP568, ARNT2, THRB, JUND, MYT1L, SFMBT1, ZBTB38, ZBTB16, FOXK2, CTCF, HIF1A, NPAS1, PBX1, HINFP, ZMPSTE24, MBTD1, ZZZ3, RXRA, NFIB, TCF4, LRRFIP1, ZFP280C, ZFP583	222	1275	20199	1.71269	1	0.914858	0.914858
GOTERM_BP_DIRECT	GO:0001662~behavioral fear response	4	1.68067	0.0138826	GABRA5, GNG7, LYPD1, PDE8B	222	46	20199	7.91187	1	0.914858	0.914858
GOTERM_BP_DIRECT	GO:0031175~neuron projection development	7	2.94118	0.0140883	ROCK1, MAP2, RAPGEF2, PTK2B, GFRA1, FRY, CDK16	222	179	20199	3.55813	1	0.914858	0.914858
GOTERM_BP_DIRECT	GO:0019933~cAMP-mediated signaling	4	1.68067	0.0147118	ADCYAP1R1, PDE4D, RAPGEF2, PDE8B	222	47	20199	7.74353	1	0.914858	0.914858
GOTERM_BP_DIRECT	GO:0045893~positive regulation of transcription, DNA-templated	16	6.72269	0.0147558	ARNT2, NCOA6, CNBP, ZBTB16, FOXK2, CHD4, CTCF, HIF1A, HINFP, MBTD1, RXRA, ASPH, NFIB, WAC, TCF4, TAF4	222	730	20199	1.99422	1	0.914858	0.914858
GOTERM_BP_DIRECT	GO:0008283~cell proliferation	9	3.78151	0.0204601	KANK1, ASPH, NFIB, ZBTB16, ODC1, TYK2, TACC2, PBX1, STK3	222	308	20199	2.6587	1	1	1
GOTERM_BP_DIRECT	GO:0007399~nervous system development	11	4.62185	0.0209987	ROBO2, ABI2, MYT1L, AMIGO1, DCX, RAPGEF2, CHD5, TCF4, GFRA1, ARHGEF7, KALRN	222	432	20199	2.31679	1	1	1
GOTERM_BP_DIRECT	GO:0032332~positive regulation of chondrocyte differentiation	3	1.2605	0.0238398	THRB, ZBTB16, BMPR1B	222	22	20199	12.4072	1	1	1
GOTERM_BP_DIRECT	GO:0060292~long term synaptic depression	3	1.2605	0.0238398	PRRT1, PTK2B, MGLL	222	22	20199	12.4072	1	1	1
GOTERM_BP_DIRECT	GO:0030154~cell differentiation	19	7.98319	0.0268928	ROBO2, ADCYAP1R1, THRB, CADM1, MYT1L, SFMBT1, AMIGO1, SEPTIN6, CHD5, TYK2, HIF1A, PBX1, MAPK7, RXRA, DCX, RAPGEF2, TCF4, BMPR1B, CDK16	222	1001	20199	1.72702	1	1	1
GOTERM_BP_DIRECT	GO:0002157~positive regulation of thyroid hormone mediated signaling pathway	2	0.840336	0.0324672	RXRA, THRB	222	3	20199	60.6577	1	1	1
GOTERM_BP_DIRECT	GO:0048665~neuron fate specification	3	1.2605	0.0325995	NFIB, MYT1L, FKBP8	222	26	20199	10.4984	1	1	1
GOTERM_BP_DIRECT	GO:0016601~Rac protein signal transduction	3	1.2605	0.0349584	NCKAP1, FARP1, ABI2	222	27	20199	10.1096	1	1	1
GOTERM_BP_DIRECT	GO:0032092~positive regulation of protein binding	4	1.68067	0.0429143	FLOT1, RAPGEF2, ARHGEF7, STK3	222	71	20199	5.126	1	1	1
GOTERM_BP_DIRECT	GO:0099519~dense core granule cytoskeletal transport	2	0.840336	0.0430547	TANC2, PPFIA2	222	4	20199	45.4932	1	1	1
GOTERM_BP_DIRECT	GO:0030036~actin cytoskeleton organization	7	2.94118	0.0443439	TJP1, KANK1, SIPA1L1, ROCK1, IQSEC1, EPB41L2, AMOT	222	234	20199	2.72182	1	1	1
GOTERM_BP_DIRECT	GO:0007409~axonogenesis	5	2.10084	0.0451699	MAP2, AMIGO1, FLOT1, PAK3, KALRN	222	122	20199	3.72895	1	1	1
GOTERM_BP_DIRECT	GO:0051726~regulation of cell cycle	7	2.94118	0.0451951	MBTD1, ZZZ3, CCND2, JUND, CCNL2, DTL, PKD1	222	235	20199	2.71024	1	1	1
GOTERM_BP_DIRECT	GO:0007010~cytoskeleton organization	5	2.10084	0.0463042	ROCK1, ZMYM3, RANBP9, MICAL2, PACSIN1	222	123	20199	3.69864	1	1	1
GOTERM_BP_DIRECT	GO:0001822~kidney development	6	2.52101	0.0499947	SCHIP1, ODC1, AP1B1, NEK1, GFRA1, PKD1	222	182	20199	2.99955	1	1	1

[truncated: 2 more sheets: CBD vs. THC_Up_KEGG PATHWAY, CBD vs. THC_Down_KEGG PATHWAY]
