# Supplementary material for: Large-Scale Profiling of Coding and Long Noncoding Transcriptomes in the Hippocampus of Mice Acutely Exposed to Vaporized CBD or THC
Source: Int J Mol Sci. 2025 Jul 23;26(15):7106. doi: 10.3390/ijms26157106 (PMC12346642; doi:10.3390/ijms26157106)
Supplement: Supplementary file 1 [file ijms-26-07106-s001.zip › Table S3.xlsx]

## Sheet: Isoform_raw data
			Fold change		p-value		Average of normalized data (log2)			Normalized data (log2)															Raw data															Fold change (+/-)		Annotation
ID	Gene Symbol	Transcript ID	A1T_BH /Con_BH	A1D_BH /Con_BH	A1T_BH /Con_BH	A1D_BH /Con_BH	Con_BH	A1T_BH	A1D_BH	O1M_BH1	O1M_BH2	O1M_BH4	O1M_BH5	O1M_BH6	A1TM_BH1	A1TM_BH2	A1TM_BH3	A1TM_BH4	A1TM_BH5	A1DM_BH1	A1DM_BH2	A1DM_BH3	A1DM_BH4	A1DM_BH5	O1M_BH1	O1M_BH2	O1M_BH4	O1M_BH5	O1M_BH6	A1TM_BH1	A1TM_BH2	A1TM_BH3	A1TM_BH4	A1TM_BH5	A1DM_BH1	A1DM_BH2	A1DM_BH3	A1DM_BH4	A1DM_BH5	A1T_BH /Con_BH	A1D_BH /Con_BH	Chromosome	Sources	Start	End	Strand	Gene ID	Transcript ID	Entrez ID
1	Gm26206	XR_004936710.1	1	1	0.99999	0.99999	0	0	0	0	0	0	0	0	0	0	0	0	0	0	0	0	0	0	0	0	0	0	0	0	0	0	0	0	0	0	0	0	0	1	1	NC_000067.7	cmsearch	3172239	3172348	+	Gm26206	XR_004936710.1	115487594
2	Xkr4	XM_006495550.5	0.954346	0.927704	0.487384	0.120081	7.72359	7.65617	7.61533	7.77812	7.71865	7.63406	7.64148	7.83514	7.2946	7.6637	7.68073	7.76407	7.82178	7.79686	7.5919	7.54107	7.55717	7.57392	2805	3220	3390	2888	3260	2285	2637	2619	2778	2916	2976	2759	2578	2597	2572	-1.04784	-1.07793	NC_000067.7	Gnomon	3269956	3741733	-	Xkr4	XM_006495550.5	497097
3	Xkr4	NM_001011874.1	1	1	0.99999	0.99999	0	0	0	0	0	0	0	0	0	0	0	0	0	0	0	0	0	0	0	0	0	0	0	0	0	0	0	0	0	0	0	0	0	1	1	NC_000067.7	BestRefSeq	3284705	3741721	-	Xkr4	NM_001011874.1	497097
4	Gm53491	XR_004935518.1	1.0737	1	0.346594	0.99999	0	0.102591	0	0	0	0	0	0	0	0	0	0	0.452595	0	0	0	0	0	0	0	0	0	0	0	0	0	0	5	0	0	0	0	0	1.0737	1	NC_000067.7	Gnomon	3363896	3448035	+	Gm53491	XR_004935518.1	118567655
5	Xkr4	XM_011238395.4	1.16947	1.14158	0.230528	0.198651	2.77507	3.00092	2.9661	3.16812	2.63905	2.3816	2.84084	2.72942	3.13833	2.81596	2.94832	3.32541	2.68617	2.98571	3.09842	3.05533	2.85947	2.81042	103	80	72	90	81	114	79	86	116	70	93	109	102	87	82	1.16947	1.14158	NC_000067.7	Gnomon	3393039	3741733	-	Xkr4	XM_011238395.4	497097
6	Xkr4	XM_036152287.1	1.3367	1.29381	0.015336	0.0591959	2.51173	2.9304	2.88335	2.70644	2.17196	1.98932	2.71497	2.79605	2.84503	2.97846	2.99895	2.90097	2.92334	2.92024	3.16208	2.61563	2.85283	2.8113	71	54	51	81	85	91	90	90	83	85	88	114	71	86	82	1.3367	1.29381	NC_000067.7	Gnomon	3420932	3741733	-	Xkr4	XM_036152287.1	497097
7	Gm53491	XR_004935517.1	1.0515	1.23219	0.618338	0.0739414	0.913222	0.985664	1.21445	1.21692	0.779224	0.714894	0.755345	1.03289	0.628675	0.880986	1.1682	1.00902	1.17216	1.35744	1.12604	0.840334	1.20066	1.46926	17	11	11	10	15	8	11	16	13	16	21	17	11	18	24	1.0515	1.23219	NC_000067.7	Gnomon	3422903	3448035	+	Gm53491	XR_004935517.1	118567655
8	Rp1	XM_030252325.2	1	1.08656	0.99999	0.346594	0	0	0.119773	0	0	0	0	0	0	0	0	0	0	0	0	0	0.518856	0	0	0	0	0	0	0	0	0	0	0	0	0	0	6	0	1	1.08656	NC_000067.7	Gnomon	4185896	4479489	-	Rp1	XM_030252325.2	19888
9	Rp1	NM_001370921.1	1.05252	0.988791	0.660206	0.877785	0.170483	0.244334	0.15422	0.337691	0.176603	0.302434	0	0	0	0	0.1083	0.698754	0.288856	0.103525	0.354179	0	0	0.27673	3	2	4	0	0	0	0	1	8	3	1	4	0	0	3	1.05252	-1.01134	NC_000067.7	BestRefSeq	4190089	4430526	-	Rp1	NM_001370921.1	19888
10	Rp1	NM_001195662.2	0.933141	0.933141	0.141272	0.141272	0.0998323	0	0	0.242849	0	0.232559	0	0	0	0	0	0	0	0	0	0	0	0	2	0	3	0	0	0	0	0	0	0	0	0	0	0	0	-1.07165	-1.07165	NC_000067.7	BestRefSeq	4361069	4479508	-	Rp1	NM_001195662.2	19888
11	Rp1	NM_011283.3	0.877741	0.949064	0.0853628	0.430348	0.235019	0.0468866	0.159596	0.413661	0.0910022	0.432782	0.186002	0	0	0	0	0.108207	0.120721	0.103525	0.187931	0.193735	0.194431	0.115506	4	1	6	2	0	0	0	0	1	1	1	2	2	2	1	-1.13929	-1.05367	NC_000067.7	BestRefSeq	4414373	4430526	-	Rp1	NM_011283.3	19888
12	Sox17	NM_001289467.1	1	1	0.99999	0.99999	0	0	0	0	0	0	0	0	0	0	0	0	0	0	0	0	0	0	0	0	0	0	0	0	0	0	0	0	0	0	0	0	0	1	1	NC_000067.7	BestRefSeq	4561151	4567577	-	Sox17	NM_001289467.1	20671
13	Sox17	NM_001289464.1	1	1	0.99999	0.99999	0	0	0	0	0	0	0	0	0	0	0	0	0	0	0	0	0	0	0	0	0	0	0	0	0	0	0	0	0	0	0	0	0	1	1	NC_000067.7	BestRefSeq	4561151	4567577	-	Sox17	NM_001289464.1	20671
14	Sox17	NM_001289466.1	1	1	0.99999	0.99999	0	0	0	0	0	0	0	0	0	0	0	0	0	0	0	0	0	0	0	0	0	0	0	0	0	0	0	0	0	0	0	0	0	1	1	NC_000067.7	BestRefSeq	4561151	4567577	-	Sox17	NM_001289466.1	20671
15	Sox17	NM_001289465.1	0.794237	1.19254	0.503821	0.648787	0.480992	0.148633	0.735029	0	0	0	1.57459	0	0	0	0	0	0.625357	0	0	0	1.37237	1.4506	0	0	0	29	0	0	0	0	0	7	0	0	0	22	24	-1.25907	1.19254	NC_000067.7	BestRefSeq	4561151	4567577	-	Sox17	NM_001289465.1	20671
16	Sox17	NM_011441.5	1.14444	0.906351	0.566337	0.760465	1.37276	1.5674	1.2309	2.01432	1.80005	1.12895	0	1.16292	1.93672	1.35877	1.08264	1.85213	1.43151	1.74848	1.60937	1.73312	0	0	39	38	20	0	18	41	20	14	34	22	32	29	32	0	0	1.14444	-1.10333	NC_000067.7	BestRefSeq	4561151	4567577	-	Sox17	NM_011441.5	20671
17	Sox17	XM_036162992.1	0.906223	0.89429	0.742312	0.707537	0.800495	0.658434	0.639309	1.01782	0	1.11336	1.33351	0	1.43399	1.13088	0	0	0	0	1.06173	0	0	1.43322	13	0	20	22	0	25	16	0	0	0	0	16	0	0	23	-1.10348	-1.11821	NC_000067.7	Gnomon	4561154	4565617	-	Sox17	XM_036162992.1	20671
18	Sox17	XM_030252405.1	0.764453	1.18448	0.356838	0.590742	1.36962	0.982117	1.61387	1.30831	0.597164	0.821978	1.58766	2.05568	1.26847	0	1.38438	1.51458	0	0	1.58933	1.36805	2.43252	1.72898	19	8	13	29	45	21	0	21	24	0	0	29	22	61	31	-1.30813	1.18448	NC_000067.7	Gnomon	4561154	4566596	-	Sox17	XM_030252405.1	20671
19	Sox17	XM_030252410.2	1.08714	0.971486	0.485326	0.346594	0.0417352	0.162266	0	0	0	0.197558	0	0	0	0	0	0.673754	0	0	0	0	0	0	0	0	3	0	0	0	0	0	8	0	0	0	0	0	0	1.08714	-1.02935	NC_000067.7	Gnomon	4561154	4567624	-	Sox17	XM_030252410.2	20671
20	Sox17	XM_036162991.1	0.981479	1.28009	0.881812	0.459739	0.173739	0.146768	0.529986	0.291876	0	0	0	0.501473	0	0.618645	0	0	0	1.59898	0	0.251309	0	0	3	0	0	0	6	0	7	0	0	0	27	0	3	0	0	-1.01887	1.28009	NC_000067.7	Gnomon	4561154	4567624	-	Sox17	XM_036162991.1	20671
21	Gm22307	XR_004936894.1	0.982735	0.964615	0.773147	0.544322	0.134623	0.109497	0.0826483	0.10824	0.105306	0.0817565	0.186002	0.188379	0	0	0.1083	0.396491	0	0	0	0	0	0.37273	1	1	1	2	2	0	0	1	4	0	0	0	0	0	4	-1.01757	-1.03668	NC_000067.7	cmsearch	4599240	4599346	+	Gm22307	XR_004936894.1	115487712
22	Gm37323	XR_003947656.1	1.01545	1	0.346594	0.99999	0	0.0221156	0	0	0	0	0	0	0	0	0	0	0.107336	0	0	0	0	0	0	0	0	0	0	0	0	0	0	1	0	0	0	0	0	1.01545	1	NC_000067.7	Gnomon	4617369	4679226	-	Gm37323	XR_003947656.1	108167609
23	Gm37323	XR_003947660.2	1	1	0.99999	0.99999	0	0	0	0	0	0	0	0	0	0	0	0	0	0	0	0	0	0	0	0	0	0	0	0	0	0	0	0	0	0	0	0	0	1	1	NC_000067.7	Gnomon	4653350	4669268	-	Gm37323	XR_003947660.2	108167609
24	Gm37323	XR_001778812.2	1	1	0.99999	0.99999	0	0	0	0	0	0	0	0	0	0	0	0	0	0	0	0	0	0	0	0	0	0	0	0	0	0	0	0	0	0	0	0	0	1	1	NC_000067.7	Gnomon	4653350	4679226	-	Gm37323	XR_001778812.2	108167609
25	Gm37323	XR_001778806.2	1	1.04436	0.99999	0.171262	0	0	0.062618	0	0	0	0	0	0	0	0	0	0	0.103525	0	0	0	0.198369	0	0	0	0	0	0	0	0	0	0	1	0	0	0	2	1	1.04436	NC_000067.7	Gnomon	4653350	4679226	-	Gm37323	XR_001778806.2	108167609
26	Gm39586	XR_003947708.1	1	1	0.99999	0.99999	0	0	0	0	0	0	0	0	0	0	0	0	0	0	0	0	0	0	0	0	0	0	0	0	0	0	0	0	0	0	0	0	0	1	1	NC_000067.7	Gnomon	4665280	4668474	+	Gm39586	XR_003947708.1	105243854
27	Gm46082	XR_001778820.2	0.975911	1.01934	0.141989	0.568978	0.0351778	0	0.0628101	0	0.0910022	0.0817565	0	0	0	0	0	0	0	0.200116	0	0	0	0.102591	0	1	1	0	0	0	0	0	0	0	2	0	0	0	1	-1.02468	1.01934	NC_000067.7	Gnomon	4673132	4676915	-	Gm46082	XR_001778820.2	108167610
28	Gm29874	XR_001778816.2	1.00387	0.988473	0.845513	0.346594	0.0167261	0.0223004	0	0	0	0.0817565	0	0	0	0	0	0.108207	0	0	0	0	0	0	0	0	1	0	0	0	0	0	1	0	0	0	0	0	0	1.00387	-1.01166	NC_000067.7	Gnomon	4679128	4688028	+	Gm29874	XR_001778816.2	102631571
29	Gm29874	XR_373196.3	1	1	0.99999	0.99999	0	0	0	0	0	0	0	0	0	0	0	0	0	0	0	0	0	0	0	0	0	0	0	0	0	0	0	0	0	0	0	0	0	1	1	NC_000067.7	Gnomon	4683152	4688028	+	Gm29874	XR_373196.3	102631571
30	Gm29874	XR_001778815.2	1	1.11536	0.99999	0.0141896	0	0	0.157514	0	0	0	0	0	0	0	0	0	0	0	0.0970233	0.281646	0.194431	0.198369	0	0	0	0	0	0	0	0	0	0	0	1	3	2	2	1	1.11536	NC_000067.7	Gnomon	4683152	4688028	+	Gm29874	XR_001778815.2	102631571
31	Gm29874	XR_001778819.2	0.962403	0.962403	0.346594	0.346594	0.0552871	0	0	0	0.257408	0	0	0	0	0	0	0	0	0	0	0	0	0	0	3	0	0	0	0	0	0	0	0	0	0	0	0	0	-1.03907	-1.03907	NC_000067.7	Gnomon	4683152	4688028	+	Gm29874	XR_001778819.2	102631571
32	Mrpl15	NR_033530.1	1.00055	0.950514	0.993993	0.346594	0.0732195	0.0740078	0	0	0.333778	0	0	0	0	0	0.337065	0	0	0	0	0	0	0	0	4	0	0	0	0	0	3	0	0	0	0	0	0	0	1.00055	-1.05206	NC_000067.7	BestRefSeq	4843421	4855949	-	Mrpl15	NR_033530.1	27395
33	Mrpl15	NM_025300.4	1.03967	1.35398	0.930971	0.292066	0.610353	0.666484	1.04756	0	0	0.996801	1.39922	0	0	1.97673	0	0	0	1.57871	0.742588	1.16365	1.28376	0	0	0	17	24	0	0	38	0	0	0	27	10	17	20	0	1.03967	1.35398	NC_000067.7	BestRefSeq	4843421	4855949	-	Mrpl15	NM_025300.4	27395
34	Mrpl15	NM_001177658.1	0.908806	0.866115	0.151655	0.0288038	3.79813	3.66017	3.59076	3.609	3.89287	3.86328	3.90577	3.69547	3.71834	3.44422	3.82061	3.56584	3.72167	3.71199	3.6509	3.62252	3.5308	3.41974	144	213	232	203	171	178	129	168	139	158	163	166	157	146	132	-1.10034	-1.15458	NC_000067.7	BestRefSeq	4843421	4855949	-	Mrpl15	NM_001177658.1	27395
35	Mrpl15	XM_006495524.4	0.98175	1.10337	0.827716	0.20723	3.60763	3.58106	3.74955	3.7861	3.54739	3.77055	3.39058	3.50192	3.42104	3.41602	3.66788	3.86165	3.48622	3.60034	3.55233	3.90301	3.80391	3.85439	164	164	217	138	148	142	126	150	174	132	150	154	194	180	183	-1.01859	1.10337	NC_000067.7	Gnomon	4849547	4855973	-	Mrpl15	XM_006495524.4	27395
36	Lypla1	NM_008866.3	0.921153	0.963304	0.378494	0.65882	4.92962	4.81113	4.87568	4.90983	5.10439	5.14536	4.85868	4.55539	4.64954	4.73507	4.78165	5.07189	4.78117	4.84115	4.74086	5.0497	4.76859	4.95459	373	513	590	407	323	353	335	340	419	343	372	370	447	364	407	-1.0856	-1.03809	NC_000067.7	BestRefSeq	4878046	4916958	+	Lypla1	NM_008866.3	18777
37	Lypla1	NM_001355712.1	0.801457	0.83995	0.631634	0.640293	1.02642	0.707121	0.7748	0	0	0.867364	1.84941	1.4631	0	0	0	0	2.05752	1.55863	0	0	0	1.38351	0	0	14	38	25	0	0	0	0	41	26	0	0	0	22	-1.24773	-1.19055	NC_000067.7	BestRefSeq	4878046	4916958	+	Lypla1	NM_001355712.1	18777
38	LOC118567656	XR_004935520.1	1.03043	0.998863	0.400391	0.957953	0.0223073	0.0655521	0.0206654	0.10824	0	0	0	0	0	0.106365	0.209035	0	0	0	0	0	0.100488	0	1	0	0	0	0	0	1	2	0	0	0	0	0	1	0	1.03043	-1.00114	NC_000067.7	Gnomon	4917069	4918632	+	LOC118567656	XR_004935520.1	118567656
39	Tcea1	NM_011541.4	0.940147	0.961915	0.481671	0.614236	6.44907	6.36002	6.39305	6.29397	6.58186	6.65632	6.52946	6.11576	6.19302	6.29074	6.26156	6.57277	6.44854	6.2618	6.40987	6.46694	6.32431	6.48958	994	1456	1713	1328	980	1057	1010	971	1209	1118	1018	1208	1217	1097	1206	-1.06366	-1.03959	NC_000067.7	BestRefSeq	4927917	4968132	+	Tcea1	NM_011541.4	21399
40	Tcea1	NM_001159750.1	0.951214	0.89413	0.835545	0.635656	3.70548	3.63332	3.54404	4.04985	4.05128	3.67013	2.37604	3.82428	3.33305	4.33027	3.76134	3.09239	3.28723	4.10976	2.83556	3.61786	3.76884	3.00196	200	239	201	61	189	133	250	161	97	113	219	88	157	175	95	-1.05129	-1.11841	NC_000067.7	BestRefSeq	4927917	4968132	+	Tcea1	NM_001159750.1	21399
41	Tcea1	NM_001159751.1	0.891186	1.51297	0.732668	0.354903	0.691137	0.524935	1.28852	0	0.974619	0	0	1.63583	0	0	1.04067	0	1.0957	2.39746	0.865997	0	1.0537	1.03329	0	15	0	0	30	0	0	14	0	15	57	12	0	15	14	-1.1221	1.51297	NC_000067.7	BestRefSeq	4928551	4968132	+	Tcea1	NM_001159751.1	21399
42	Rgs20	XM_036152535.1	1	1	0.99999	0.99999	0	0	0	0	0	0	0	0	0	0	0	0	0	0	0	0	0	0	0	0	0	0	0	0	0	0	0	0	0	0	0	0	0	1	1	NC_000067.7	Gnomon	4976342	5089564	-	Rgs20	XM_036152535.1	58175
43	Rgs20	XM_036152539.1	1	1	0.99999	0.99999	0	0	0	0	0	0	0	0	0	0	0	0	0	0	0	0	0	0	0	0	0	0	0	0	0	0	0	0	0	0	0	0	0	1	1	NC_000067.7	Gnomon	4976342	5089600	-	Rgs20	XM_036152539.1	58175
44	Rgs20	XM_006495554.3	0.993943	1.05311	0.963169	0.617059	3.05538	3.04661	3.13003	2.73601	3.38989	2.96223	3.14165	2.96385	2.48684	2.96106	3.15609	3.03805	3.43203	3.31695	3.16379	3.3098	2.90041	2.89971	73	146	117	114	98	67	89	102	93	127	121	114	124	90	88	-1.00609	1.05311	NC_000067.7	Gnomon	4976342	5089617	-	Rgs20	XM_006495554.3	58175
45	Rgs20	XM_036152522.1	1	1	0.99999	0.99999	0	0	0	0	0	0	0	0	0	0	0	0	0	0	0	0	0	0	0	0	0	0	0	0	0	0	0	0	0	0	0	0	0	1	1	NC_000067.7	Gnomon	4976342	5091616	-	Rgs20	XM_036152522.1	58175
46	Rgs20	XM_036152516.1	1.2608	1.29126	0.619657	0.659023	1.57113	1.90547	1.93991	0	2.30247	0	2.79157	0	2.36354	1.9511	0	2.51456	1.58703	1.48024	0	0	2.74819	2.94023	0	60	0	86	0	61	37	0	61	26	24	0	0	79	91	1.2608	1.29126	NC_000067.7	Gnomon	4976342	5091616	-	Rgs20	XM_036152516.1	58175
47	Rgs20	XM_011238400.2	0.319401	0.846243	0.0785964	0.736004	2.04349	0.396937	1.80264	2.36969	0	2.97654	0	2.47842	0	0	1.36935	0	0	0	2.77652	2.52105	1.51144	0	54	0	118	0	66	0	0	20	0	0	0	84	66	26	0	-3.13086	-1.18169	NC_000067.7	Gnomon	4976342	5091616	-	Rgs20	XM_011238400.2	58175
48	Rgs20	NM_001290372.1	1.16391	1.47864	0.531703	0.220421	0.517483	0.736465	1.08176	0	0.606201	0.485043	0.779024	0.603534	0	1.09303	1.45229	0	0.546757	1.33796	1.95148	0.66037	0	0.684299	0	8	7	10	7	0	15	22	0	6	21	41	8	0	8	1.16391	1.47864	NC_000067.7	BestRefSeq	4979799	5088957	-	Rgs20	NM_001290372.1	58175
49	Rgs20	NM_021374.5	0.714087	1.01203	0.0793787	0.9312	3.55604	3.07021	3.57328	3.61775	4.03264	3.65815	2.75638	3.43105	3.11307	3.15628	3.35627	2.70211	2.94089	3.55069	3.52919	3.45738	3.68726	3.63074	145	236	199	84	140	112	103	119	71	86	144	152	139	165	155	-1.40039	1.01203	NC_000067.7	BestRefSeq	4979799	5089762	-	Rgs20	NM_021374.5	58175
50	Rgs20	NM_001177795.1	1.03289	1.00781	0.914629	0.973484	0.957599	1.00428	0.968817	0	1.07215	1.54974	0.760628	0.989817	0.245061	0.587249	0	1.74327	1.5822	0.591827	1.67775	0.777734	0.703437	0.796538	0	17	33	10	14	3	7	0	30	26	7	32	10	9	10	1.03289	1.00781	NC_000067.7	BestRefSeq	4979799	5140508	-	Rgs20	NM_001177795.1	58175
51	Rgs20	XM_011238401.4	0.916472	0.858162	0.448046	0.141542	0.220678	0.0948409	0	0.482615	0	0.515137	0	0	0	0	0.421951	0	0	0	0	0	0	0	5	0	7	0	0	0	0	4	0	0	0	0	0	0	0	-1.09114	-1.16528	NC_000067.7	Gnomon	4987119	5140528	-	Rgs20	XM_011238401.4	58175
52	Gm16041	XR_373197.3	1.03198	0.986222	0.487824	0.777702	0.100532	0.145942	0.0805172	0.303034	0	0.0817565	0.0959967	0	0.0952738	0.205423	0.1083	0.208861	0.107336	0	0.0970233	0.193735	0	0.102591	3	0	1	1	0	1	2	1	2	1	0	1	2	0	1	1.03198	-1.01397	NC_000067.7	Gnomon	5041080	5047476	+	Gm16041	XR_373197.3	102631647
53	Atp6v1h	XM_030255279.2	1.20705	1.29107	0.483621	0.540958	1.73179	2.00327	2.10036	2.15397	1.61844	1.58005	0.456519	2.24002	1.68575	1.14217	2.21029	1.83321	2.68487	1.06774	1.70731	2.78621	0	3.03229	44	32	34	5	53	32	16	47	33	70	15	33	82	0	97	1.20705	1.29107	NC_000067.7	Gnomon	5153201	5233438	+	Atp6v1h	XM_030255279.2	108664
54	Atp6v1h	XM_006495433.4	1	1	0.99999	0.99999	0	0	0	0	0	0	0	0	0	0	0	0	0	0	0	0	0	0	0	0	0	0	0	0	0	0	0	0	0	0	0	0	0	1	1	NC_000067.7	Gnomon	5153201	5233438	+	Atp6v1h	XM_006495433.4	108664
55	Atp6v1h	XM_036152455.1	1.04119	1.38683	0.85746	0.494175	1.50463	1.56287	1.97643	1.54461	2.11899	1.28683	1.32537	0.985911	1.78076	1.56486	1.28681	2.14149	0.609231	0	1.49801	3.01416	0	2.75967	25	51	25	22	14	36	26	18	44	7	0	26	99	0	78	1.04119	1.38683	NC_000067.7	Gnomon	5153201	5233438	+	Atp6v1h	XM_036152455.1	108664
56	Atp6v1h	XM_030255207.2	0.693145	0.52958	0.554936	0.346594	0.917079	0.388307	0	0	0	2.44399	0	0	0	0	0	0	1.34726	0	0	0	0	0	0	0	76	0	0	0	0	0	0	20	0	0	0	0	0	-1.4427	-1.88829	NC_000067.7	Gnomon	5153201	5233438	+	Atp6v1h	XM_030255207.2	108664
57	Atp6v1h	XM_036152440.1	1.31707	0.860629	0.464086	0.310374	0.289606	0.686934	0.0730697	0.452457	0	0	0	0.801708	0	0	0.369202	1.81637	0.305362	0	0	0	0.333152	0	5	0	0	0	11	0	0	4	32	3	0	0	0	4	0	1.31707	-1.16194	NC_000067.7	Gnomon	5153201	5233438	+	Atp6v1h	XM_036152440.1	108664
58	Atp6v1h	XM_006495436.5	1	1	0.99999	0.99999	0	0	0	0	0	0	0	0	0	0	0	0	0	0	0	0	0	0	0	0	0	0	0	0	0	0	0	0	0	0	0	0	0	1	1	NC_000067.7	Gnomon	5153201	5233438	+	Atp6v1h	XM_006495436.5	108664
59	Atp6v1h	XM_030255244.2	1	1.13801	0.99999	0.346594	0	0	0.186515	0	0	0	0	0	0	0	0	0	0	0	0	0	0.757071	0	0	0	0	0	0	0	0	0	0	0	0	0	0	10	0	1	1.13801	NC_000067.7	Gnomon	5153201	5233438	+	Atp6v1h	XM_030255244.2	108664
60	Atp6v1h	XM_036152431.1	1	1.21901	0.99999	0.346594	0	0	0.285705	0	0	0	0	0	0	0	0	0	0	0	0	0	1.06697	0	0	0	0	0	0	0	0	0	0	0	0	0	0	15	0	1	1.21901	NC_000067.7	Gnomon	5153201	5233438	+	Atp6v1h	XM_036152431.1	108664
61	Atp6v1h	XM_036152445.1	1	1	0.99999	0.99999	0	0	0	0	0	0	0	0	0	0	0	0	0	0	0	0	0	0	0	0	0	0	0	0	0	0	0	0	0	0	0	0	0	1	1	NC_000067.7	Gnomon	5153201	5233438	+	Atp6v1h	XM_036152445.1	108664
62	Atp6v1h	NM_133826.5	0.85558	1.09084	0.509257	0.731024	3.75048	3.52545	3.87592	3.38501	4.46434	3.30245	3.20578	3.97081	3.30992	3.00814	3.42597	3.64964	4.02813	3.86304	4.17289	3.06391	3.42148	4.44244	121	324	152	120	210	131	92	125	148	198	182	245	102	135	281	-1.1688	1.09084	NC_000067.7	BestRefSeq	5153309	5232772	+	Atp6v1h	NM_133826.5	108664
63	Atp6v1h	NM_001310442.1	0.974316	0.998629	0.724287	0.982186	6.82055	6.78301	6.81857	6.8641	6.88229	7.04657	6.68246	6.58149	6.535	6.82495	6.79866	6.79849	6.92934	6.87324	6.7961	6.89343	6.77558	6.74899	1482	1797	2250	1478	1359	1344	1469	1415	1416	1565	1562	1583	1640	1505	1446	-1.02636	-1.00137	NC_000067.7	BestRefSeq	5153309	5232772	+	Atp6v1h	NM_001310442.1	108664
64	Atp6v1h	XM_036152423.1	1.12407	0.711256	0.48491	0.341935	3.27798	3.44672	2.78642	3.33117	3.64509	2.84505	3.48268	2.91857	3.63544	3.89813	3.37755	3.21894	2.90242	3.51403	2.94512	0	3.74094	0	116	177	106	148	94	167	182	120	107	84	140	96	0	171	0	1.12407	-1.40596	NC_000067.7	Gnomon	5153341	5233438	+	Atp6v1h	XM_036152423.1	108664
65	Atp6v1h	XM_036152462.1	1.3147	1.70725	0.482658	0.0289054	1.26089	1.65562	2.03256	1.45991	1.41208	0	0.412078	2.08387	2.3805	0.856931	2.32631	1.44327	0	2.26968	2.12254	1.75362	1.83549	2.11729	22	26	0	5	46	62	11	52	22	0	51	48	33	36	45	1.3147	1.70725	NC_000067.7	Gnomon	5153373	5233438	+	Atp6v1h	XM_036152462.1	108664
66	Atp6v1h	XM_036152442.1	1.46057	1	0.346594	0.99999	0	0.546527	0	0	0	0	0	0	0	0	0	1.7237	0	0	0	0	0	0	0	0	0	0	0	0	0	0	30	0	0	0	0	0	0	1.46057	1	NC_000067.7	Gnomon	5153373	5233438	+	Atp6v1h	XM_036152442.1	108664
67	Atp6v1h	XM_036152461.1	0.706978	1.06101	0.0838658	0.778175	0.74817	0.247906	0.83361	0.50552	0.974237	0	1.1219	0.877927	0.756778	0	0	0	0.319271	1.11558	1.29516	1.04185	0.299808	0	5	15	0	17	12	10	0	0	0	3	16	21	15	3	0	-1.41447	1.06101	NC_000067.7	Gnomon	5153377	5233438	+	Atp6v1h	XM_036152461.1	108664
68	Atp6v1h	XM_011238336.4	1	1	0.99999	0.99999	0	0	0	0	0	0	0	0	0	0	0	0	0	0	0	0	0	0	0	0	0	0	0	0	0	0	0	0	0	0	0	0	0	1	1	NC_000067.7	Gnomon	5180440	5233438	+	Atp6v1h	XM_011238336.4	108664
69	Atp6v1h	XM_006495439.4	1.16009	1.07079	0.346594	0.346594	0	0.214242	0.0986739	0	0	0	0	0	0	0.848374	0	0	0	0	0.437168	0	0	0	0	0	0	0	0	0	10	0	0	0	0	5	0	0	0	1.16009	1.07079	NC_000067.7	Gnomon	5180553	5233438	+	Atp6v1h	XM_006495439.4	108664
70	Atp6v1h	XM_017321103.2	1.1394	1.15971	0.346594	0.0717107	0	0.188279	0.213767	0	0	0	0	0	0	0	0	0.763002	0	0.26747	0	0.238624	0.500803	0	0	0	0	0	0	0	0	0	9	0	3	0	3	6	0	1.1394	1.15971	NC_000067.7	Gnomon	5180702	5233438	+	Atp6v1h	XM_017321103.2	108664
71	Atp6v1h	XM_006495437.4	0.991349	1.22625	0.93324	0.408559	0.228824	0.216289	0.523072	0.35502	0.510736	0.208665	0	0	0.218728	0.543235	0	0	0.248248	0.275739	0.241036	1.37734	0	0.256668	4	7	3	0	0	2	6	0	0	2	3	3	22	0	3	-1.00873	1.22625	NC_000067.7	Gnomon	5184694	5233438	+	Atp6v1h	XM_006495437.4	108664
72	Oprk1	XM_006495470.1	0.677645	1.25787	0.370203	0.572397	2.08628	1.52489	2.41727	3.12648	1.95494	1.65555	0.838852	1.88111	0	2.55101	0.788163	1.55934	1.51283	0	2.08656	3.30916	2.47268	2.58446	99	44	37	11	38	0	64	9	25	24	0	47	124	63	68	-1.4757	1.25787	NC_000067.7	Gnomon	5658673	5676357	+	Oprk1	XM_006495470.1	18387
73	Oprk1	NM_001204371.1	0.233623	0.316716	0.0570433	0.0903294	2.09774	0	0.439006	1.42923	1.40774	2.1014	0.849028	3.31661	0	0	0	0	0	1.47423	0	0	0	0	22	25	56	12	129	0	0	0	0	0	24	0	0	0	0	-4.2804	-3.1574	NC_000067.7	BestRefSeq	5658716	5676356	+	Oprk1	NM_001204371.1	18387
74	Oprk1	NM_001318735.1	1.25012	2.34745	0.346594	0.346594	0	0.322067	1.23109	0	0	0	0	0	1.17031	0	0	0	0	0	0	0	2.95182	0	0	0	0	0	0	18	0	0	0	0	0	0	0	93	0	1.25012	2.34745	NC_000067.7	BestRefSeq	5658716	5676356	+	Oprk1	NM_001318735.1	18387
75	Oprk1	NM_011011.2	0.525373	1.40387	0.319286	0.431907	2.57597	1.64738	3.06538	2.79131	3.92185	1.67644	1.82306	0	2.43713	2.36961	1.62274	0	0	3.58709	3.32135	3.36019	2.09882	2.40281	76	217	38	37	0	65	54	27	0	0	148	129	129	46	58	-1.90341	1.40387	NC_000067.7	BestRefSeq	5658716	5676356	+	Oprk1	NM_011011.2	18387
76	Npbwr1	NM_010342.1	1.23353	0.969896	0.372869	0.880218	1.51015	1.81293	1.46605	0.627966	1.11901	2.16939	1.24858	1.86796	1.7017	1.57982	2.01448	2.31391	1.20979	1.55301	1.52519	1.62478	1.28849	1.30685	7	18	60	20	38	33	26	39	51	17	26	27	29	20	20	1.23353	-1.03104	NC_000067.7	BestRefSeq	5983926	5987617	-	Npbwr1	NM_010342.1	226304
77	Gm46206	XR_001779704.3	1.00763	0.963374	0.880042	0.231092	0.0749416	0.0859069	0.0211102	0	0	0.0817565	0.0959967	0.188379	0	0.298114	0	0	0.107336	0	0	0	0	0.102591	0	0	1	1	2	0	3	0	0	1	0	0	0	0	1	1.00763	-1.03802	NC_000067.7	Gnomon	6234097	6237539	-	Gm46206	XR_001779704.3	108167788
78	Rb1cc1	XM_036156298.1	0.862015	0.901483	0.505374	0.464459	5.36168	5.14747	5.21205	5.50963	5.56637	5.41241	5.20179	5.05534	5.86395	5.52967	5.12794	4.25577	4.22597	5.3145	4.72307	5.35785	4.77822	5.66334	572	712	713	520	462	838	591	436	232	229	521	365	557	367	674	-1.16007	-1.10928	NC_000067.7	Gnomon	6284858	6335140	+	Rb1cc1	XM_036156298.1	12421
79	Rb1cc1	XM_006495443.5	1.16881	0.810912	0.262535	0.283387	6.34434	6.56938	6.04196	6.31861	6.551	6.58677	5.98985	6.19	5.97467	6.50009	6.59829	6.92706	6.68457	6.1844	6.69793	4.91645	5.88877	5.9875	1012	1425	1631	909	1033	907	1170	1230	1550	1319	964	1478	406	808	847	1.16881	-1.23318	NC_000067.7	Gnomon	6284858	6345806	+	Rb1cc1	XM_006495443.5	12421
80	Rb1cc1	XM_011238338.3	0.689517	0.387007	0.492777	0.174379	4.15857	3.62223	2.789	0	3.8893	3.68668	5.2609	4.47618	0	4.17968	0	4.30152	4.44155	0	3.36916	4.40768	0	0	0	212	204	543	305	0	224	0	240	268	0	134	281	0	0	-1.45029	-2.58394	NC_000067.7	Gnomon	6284858	6346598	+	Rb1cc1	XM_011238338.3	12421
81	Rb1cc1	XM_011238341.4	1	1	0.99999	0.99999	0	0	0	0	0	0	0	0	0	0	0	0	0	0	0	0	0	0	0	0	0	0	0	0	0	0	0	0	0	0	0	0	0	1	1	NC_000067.7	Gnomon	6284858	6346598	+	Rb1cc1	XM_011238341.4	12421
82	Rb1cc1	XM_036156334.1	0.451966	0.651284	0.126744	0.263811	5.53104	4.38533	4.9124	0	5.54007	5.87817	5.74251	6.15603	5.17089	4.52232	0	5.44255	0	5.02712	5.39226	5.16851	5.03545	2.84952	0	699	992	764	1008	513	287	0	546	0	425	589	487	441	84	-2.21255	-1.53543	NC_000067.7	Gnomon	6284874	6345810	+	Rb1cc1	XM_036156334.1	12421
83	Rb1cc1	NM_009826.4	0.908709	1.23102	0.81608	0.533033	4.89242	4.75431	5.19228	5.46626	5.71126	5.18504	0	3.86033	5.38239	4.36857	4.52363	5.307	3.32017	5.45267	5.34536	5.11195	4.32881	5.44902	555	789	607	0	194	596	257	282	495	116	575	570	467	265	579	-1.10046	1.23102	NC_000067.7	BestRefSeq	6284886	6346328	+	Rb1cc1	NM_009826.4	12421
84	Rb1cc1	XM_036156326.1	1	1	0.99999	0.99999	0	0	0	0	0	0	0	0	0	0	0	0	0	0	0	0	0	0	0	0	0	0	0	0	0	0	0	0	0	0	0	0	0	1	1	NC_000067.7	Gnomon	6285092	6346598	+	Rb1cc1	XM_036156326.1	12421
85	Rb1cc1	XM_011238339.2	2.31744	4.86858	0.19266	0.0543972	0	1.21253	2.2835	0	0	0	0	0	1.51379	0	2.51894	0	0	2.87212	1.60168	1.41114	0	3.36836	0	0	0	0	0	27	0	61	0	0	85	29	23	0	127	2.31744	4.86858	NC_000067.7	Gnomon	6285094	6346598	+	Rb1cc1	XM_011238339.2	12421
86	Rb1cc1	XM_011238340.2	0.347836	0.233082	0.345462	0.265326	2.10109	0.577565	0	3.91949	0	1.73123	0	0	0	0	0	1.79146	0	0	0	0	0	0	181	0	40	0	0	0	0	0	32	0	0	0	0	0	0	-2.87492	-4.29033	NC_000067.7	Gnomon	6285094	6346598	+	Rb1cc1	XM_011238340.2	12421
87	Rb1cc1	XM_036156270.1	1.69409	2.00341	0.352463	0.228144	4.6477	5.40821	5.65016	6.01921	0	3.67161	5.51516	0	3.47673	5.56881	5.80195	4.35643	6.27526	5.12874	0	6.22455	6.23602	6.02135	820	0	201	650	0	148	607	703	250	990	457	0	1027	1031	868	1.69409	2.00341	NC_000067.7	Gnomon	6285203	6345810	+	Rb1cc1	XM_036156270.1	12421
88	Rb1cc1	XM_036156247.1	4.20104	1	0.346594	0.99999	0	2.07075	0	0	0	0	0	0	4.0879	0	0	0	0	0	0	0	0	0	0	0	0	0	0	234	0	0	0	0	0	0	0	0	0	4.20104	1	NC_000067.7	Gnomon	6285395	6346598	+	Rb1cc1	XM_036156247.1	12421
89	Rb1cc1	XM_036156243.1	1.08842	1.86092	0.871471	0.203445	1.93996	2.0622	2.83598	2.59884	0.885042	0	1.70897	2.80955	0.946059	1.91124	3.38838	0	1.89602	2.96524	0.97325	2.81177	3.84562	2.17975	65	13	0	33	86	14	36	121	0	35	92	14	84	185	48	1.08842	1.86092	NC_000067.7	Gnomon	6293237	6346599	+	Rb1cc1	XM_036156243.1	12421
90	Alkal1	NM_001195732.1	0.986321	0.999343	0.570661	0.984656	0.0419868	0.0221156	0.041039	0.10824	0	0	0	0.097262	0	0	0	0	0.107336	0	0	0	0.194431	0	1	0	0	0	1	0	0	0	0	1	0	0	0	2	0	-1.01387	-1.00066	NC_000067.7	BestRefSeq	6429555	6464955	+	Alkal1	NM_001195732.1	620393
91	St18	NM_001244692.1	0.739733	1.73513	0.642875	0.245326	1.76207	1.32714	2.55711	1.36365	2.85369	1.42785	0	1.79364	0	0	3.09512	0	0	0	3.50434	2.07805	2.57565	2.7855	20	96	29	0	35	0	0	97	0	0	0	149	45	69	80	-1.35184	1.73513	NC_000067.7	BestRefSeq	6557455	6931164	+	St18	NM_001244692.1	240690
92	St18	NM_001244693.1	0.711758	0.537295	0.131425	0.138741	3.55427	3.06373	2.65806	3.41743	2.78018	3.36878	4.20242	3.63727	3.42428	3.13845	2.76605	2.86918	3.02796	2.34909	0	3.93483	0	3.19704	124	90	160	253	164	143	102	74	81	93	55	0	199	0	111	-1.40497	-1.86117	NC_000067.7	BestRefSeq	6557455	6931164	+	St18	NM_001244693.1	240690
93	St18	XM_036164681.1	0.710037	0.846768	0.346594	0.645453	0.494033	0	0.254072	0	0	0	1.60496	0	0	0	0	0	0	0	0.972943	0	0	0	0	0	0	30	0	0	0	0	0	0	0	14	0	0	0	-1.40838	-1.18096	NC_000067.7	Gnomon	6557842	6931160	+	St18	XM_036164681.1	240690
94	St18	XM_036164683.1	1.44186	1	0.346594	0.99999	0	0.52793	0	0	0	0	0	0	1.68226	0	0	0	0	0	0	0	0	0	0	0	0	0	0	32	0	0	0	0	0	0	0	0	0	1.44186	1	NC_000067.7	Gnomon	6557898	6931160	+	St18	XM_036164683.1	240690
95	St18	XM_036164670.1	1	1	0.99999	0.99999	0	0	0	0	0	0	0	0	0	0	0	0	0	0	0	0	0	0	0	0	0	0	0	0	0	0	0	0	0	0	0	0	0	1	1	NC_000067.7	Gnomon	6557898	6931160	+	St18	XM_036164670.1	240690
96	St18	XM_036164682.1	1	1	0.99999	0.99999	0	0	0	0	0	0	0	0	0	0	0	0	0	0	0	0	0	0	0	0	0	0	0	0	0	0	0	0	0	0	0	0	0	1	1	NC_000067.7	Gnomon	6745331	6931164	+	St18	XM_036164682.1	240690
97	St18	XM_011238372.3	0.670128	0.913494	0.346594	0.838143	0.577491	0	0.446958	0	0	1.7913	0	0	0	0	0	0	0	0	0	0	1.49355	0	0	0	42	0	0	0	0	0	0	0	0	0	0	25	0	-1.49225	-1.0947	NC_000067.7	Gnomon	6799915	6931164	+	St18	XM_011238372.3	240690
98	St18	XM_030253959.1	2.0086	1.51472	0.46093	0.374649	0.446579	1.45277	1.04563	0	1.49263	0	0	0	0	0	0	3.276	0	0	1.85063	1.89326	0	0	0	28	0	0	0	0	0	0	112	0	0	37	38	0	0	2.0086	1.51472	NC_000067.7	Gnomon	6799915	6931164	+	St18	XM_030253959.1	240690
99	St18	XM_030253967.1	1.87665	1	0.346594	0.99999	0	0.908157	0	0	0	0	0	0	0	0	2.42847	0	0	0	0	0	0	0	0	0	0	0	0	0	0	56	0	0	0	0	0	0	0	1.87665	1	NC_000067.7	Gnomon	6799915	6931164	+	St18	XM_030253967.1	240690
100	St18	XM_030253964.2	1.42213	1.3561	0.346594	0.346594	0	0.508056	0.439469	0	0	0	0	0	0	0	0	0	1.63722	0	0	0	0	1.47536	0	0	0	0	0	0	0	0	0	27	0	0	0	0	24	1.42213	1.3561	NC_000067.7	Gnomon	6800032	6931164	+	St18	XM_030253964.2	240690
101	St18	XM_006495503.5	1.40345	0.59128	0.558854	0.365682	1.35795	1.84693	0.599868	1.85323	0	0	0	2.63296	0	3.00025	1.51022	0	2.36086	0.981656	0	0	1.38026	0	34	0	0	0	75	0	92	24	0	54	13	0	0	22	0	1.40345	-1.69125	NC_000067.7	Gnomon	6800032	6931164	+	St18	XM_006495503.5	240690
102	St18	XM_011238371.4	0.57037	0.57037	0.346594	0.346594	0.81003	0	0	0	0	0	2.25285	0	0	0	0	0	0	0	0	0	0	0	0	0	0	55	0	0	0	0	0	0	0	0	0	0	0	-1.75325	-1.75325	NC_000067.7	Gnomon	6800032	6931164	+	St18	XM_011238371.4	240690
103	St18	XM_030253957.2	1	1	0.99999	0.99999	0	0	0	0	0	0	0	0	0	0	0	0	0	0	0	0	0	0	0	0	0	0	0	0	0	0	0	0	0	0	0	0	0	1	1	NC_000067.7	Gnomon	6800033	6931164	+	St18	XM_030253957.2	240690
104	St18	XM_030253968.2	1	1	0.99999	0.99999	0	0	0	0	0	0	0	0	0	0	0	0	0	0	0	0	0	0	0	0	0	0	0	0	0	0	0	0	0	0	0	0	0	1	1	NC_000067.7	Gnomon	6800033	6931164	+	St18	XM_030253968.2	240690
105	St18	XM_030253955.2	0.70913	0.975316	0.346594	0.951617	0.495879	0	0.45982	0	0	0	1.60923	0	0	0	0	0	0	1.52449	0	0	0	0	0	0	0	30	0	0	0	0	0	0	25	0	0	0	0	-1.41018	-1.02531	NC_000067.7	Gnomon	6800033	6931164	+	St18	XM_030253955.2	240690
106	St18	NR_045188.1	0.818145	1.39231	0.751056	0.358289	2.28254	1.99297	2.76003	1.70621	0	3.03711	2.96497	2.0169	1.98125	0	0	3.69538	0	1.50975	3.0629	2.29907	3.45131	2.76695	29	0	124	99	44	43	0	0	153	0	25	106	55	138	79	-1.22228	1.39231	NC_000067.7	BestRefSeq	6800275	6931164	+	St18	NR_045188.1	240690
107	St18	NR_045189.1	0.432953	1.37354	0.295305	0.576546	1.20772	0	1.66562	2.80044	0.661824	0	0	0	0	0	0	0	0	1.83493	1.58929	0	2.66808	0.948673	77	9	0	0	0	0	0	0	0	0	35	29	0	74	13	-2.30972	1.37354	NC_000067.7	BestRefSeq	6800275	6931164	+	St18	NR_045189.1	240690
108	St18	NM_173868.2	0.560263	0.239593	0.302141	0.0288911	2.77566	1.93983	0.714316	2.77485	3.70034	2.65011	0	2.8317	0	0	0	3.4525	2.3884	1.76089	0	0	0	0.859541	75	184	91	0	88	0	0	0	128	55	32	0	0	0	11	-1.78488	-4.17374	NC_000067.7	BestRefSeq	6800275	6931164	+	St18	NM_173868.2	240690
109	St18	XM_036164684.1	1	1	0.99999	0.99999	0	0	0	0	0	0	0	0	0	0	0	0	0	0	0	0	0	0	0	0	0	0	0	0	0	0	0	0	0	0	0	0	0	1	1	NC_000067.7	Gnomon	6802216	6931164	+	St18	XM_036164684.1	240690
110	St18	XM_006495501.4	0.563282	0.808606	0.347743	0.689433	1.99343	1.16536	1.68694	2.4755	2.62066	0	0	2.63162	0	0	2.85089	0	0	2.56656	2.84291	0	0	0	59	79	0	0	75	0	0	80	0	0	66	89	0	0	0	-1.77531	-1.2367	NC_000067.7	Gnomon	6802216	6931164	+	St18	XM_006495501.4	240690
111	St18	XM_036164671.1	1	1	0.99999	0.99999	0	0	0	0	0	0	0	0	0	0	0	0	0	0	0	0	0	0	0	0	0	0	0	0	0	0	0	0	0	0	0	0	0	1	1	NC_000067.7	Gnomon	6802216	6931164	+	St18	XM_036164671.1	240690
112	St18	XM_036164680.1	0.276413	0.646711	0.119269	0.553984	1.98768	0.13258	1.35887	1.70473	0	2.21909	3.30951	0	0	0.566826	0	0	0	0	0	0	0	3.14147	29	0	63	130	0	0	6	0	0	0	0	0	0	0	106	-3.61777	-1.54629	NC_000067.7	Gnomon	6802216	6931164	+	St18	XM_036164680.1	240690
113	St18	XM_030253956.1	1.05786	0.855885	0.912001	0.769759	0.925245	1.00639	0.700734	1.09746	0	0	0	2.12276	1.27796	0	0	0	2.20771	0	0	0	0	2.04497	15	0	0	0	48	21	0	0	0	47	0	0	0	0	42	1.05786	-1.16838	NC_000067.7	Gnomon	6802216	6931164	+	St18	XM_030253956.1	240690
114	St18	XM_011238373.3	1.34859	1	0.346594	0.99999	0	0.431457	0	0	0	0	0	0	0	0	0	1.45574	0	0	0	0	0	0	0	0	0	0	0	0	0	0	22	0	0	0	0	0	0	1.34859	1	NC_000067.7	Gnomon	6802216	6931164	+	St18	XM_011238373.3	240690
115	St18	XM_030253960.1	1	1	0.99999	0.99999	0	0	0	0	0	0	0	0	0	0	0	0	0	0	0	0	0	0	0	0	0	0	0	0	0	0	0	0	0	0	0	0	0	1	1	NC_000067.7	Gnomon	6802216	6931164	+	St18	XM_030253960.1	240690
116	St18	XM_006495504.4	4.88588	4.09964	0.0341991	0.119904	0	2.28862	2.0355	0	0	0	0	0	1.97588	2.02659	0	3.37029	2.34493	0	0.957729	3.29258	2.75644	0	0	0	0	0	0	43	40	0	120	53	0	14	122	80	0	4.88588	4.09964	NC_000067.7	Gnomon	6802216	6931164	+	St18	XM_006495504.4	240690
117	St18	XM_006495502.5	0.643212	0.278129	0.453657	0.104298	1.84618	1.20954	0	3.12506	0	0	1.68002	2.0174	0	0	2.11266	0	2.0835	0	0	0	0	0	99	0	0	32	44	0	0	43	0	42	0	0	0	0	0	-1.5547	-3.59546	NC_000067.7	Gnomon	6805084	6931024	+	St18	XM_006495502.5	240690
118	St18	XM_030253961.2	0.472374	0.825447	0.226373	0.744028	1.30031	0.218307	1.02355	1.7724	0	0	2.56019	0	0	0	0.861429	0	0	0	0	0.97649	0	2.37766	31	0	0	71	0	0	0	10	0	0	0	0	13	0	57	-2.11697	-1.21146	NC_000067.7	Gnomon	6805227	6931164	+	St18	XM_030253961.2	240690
119	St18	XM_030253963.2	0.716701	0.716701	0.175578	0.175578	0.480556	0	0	0	0	1.22463	0	0.713219	0	0	0	0	0	0	0	0	0	0	0	0	23	0	9	0	0	0	0	0	0	0	0	0	0	-1.39528	-1.39528	NC_000067.7	Gnomon	6805227	6931164	+	St18	XM_030253963.2	240690
120	Pcmtd1	XR_373188.3	1.01655	0.795124	0.92271	0.239664	1.8405	1.86418	1.50975	2.09383	2.09199	2.05983	1.02118	1.66702	1.67416	2.00909	1.7605	2.30976	1.40065	1.83056	1.16966	0.740615	1.77386	1.74035	42	50	54	15	31	32	40	31	51	21	34	18	9	34	32	1.01655	-1.25767	NC_000067.7	Gnomon	7157301	7243852	+	Pcmtd1	XR_373188.3	319263
121	Pcmtd1	XM_006495535.3	0.768665	0.768665	0.143411	0.143411	0.379573	0	0	0.863649	0.752877	0	0	0	0	0	0	0	0	0	0	0	0	0	11	11	0	0	0	0	0	0	0	0	0	0	0	0	0	-1.30096	-1.30096	NC_000067.7	Gnomon	7157301	7243852	+	Pcmtd1	XM_006495535.3	319263
122	Pcmtd1	XM_006495536.4	1.27077	1.11837	0.341271	0.293472	0.28286	0.628569	0.444263	0	0	0.590476	0.366763	0.364934	0.405499	1.4133	0.800872	0	0	0.417647	0.162152	0.491682	0.710768	0.384751	0	0	9	4	4	5	22	10	0	0	5	2	6	9	4	1.27077	1.11837	NC_000067.7	Gnomon	7157301	7243852	+	Pcmtd1	XM_006495536.4	319263
123	Pcmtd1	NM_183028.3	0.838021	0.832591	0.0579968	0.0302783	7.32363	7.06869	7.05931	7.50888	7.52006	7.28036	7.09063	7.16493	6.79316	7.02697	7.15533	7.11594	7.21559	6.96298	7.13592	7.04084	7.02175	7.12761	2325	2804	2649	1966	2043	1610	1691	1816	1768	1911	1664	2007	1818	1788	1884	-1.19329	-1.20107	NC_000067.7	BestRefSeq	7159144	7243852	+	Pcmtd1	NM_183028.3	319263
124	Pcmtd1	XM_036165672.1	0.980454	0.676978	0.94513	0.0963828	2.32638	2.2979	1.76356	1.79288	1.44882	2.81935	2.49472	2.62941	2.68067	2.99724	2.27138	0.56197	1.95853	1.4631	2.04378	1.80042	1.87878	1.55369	32	27	104	67	74	79	91	49	6	37	24	45	35	37	26	-1.01994	-1.47715	NC_000067.7	Gnomon	7190418	7243852	+	Pcmtd1	XM_036165672.1	319263
125	Gm23274	XR_004936803.1	1	1	0.99999	0.99999	0	0	0	0	0	0	0	0	0	0	0	0	0	0	0	0	0	0	0	0	0	0	0	0	0	0	0	0	0	0	0	0	0	1	1	NC_000067.7	cmsearch	7336027	7336156	+	Gm23274	XR_004936803.1	115485783
126	Gm26901	XR_865172.3	1.13994	1	0.221881	0.99999	0	0.188955	0	0	0	0	0	0	0	0	0	0.627807	0.207237	0	0	0	0	0	0	0	0	0	0	0	0	0	7	2	0	0	0	0	0	1.13994	1	NC_000067.7	Gnomon	7384861	7469344	-	Gm26901	XR_865172.3	102632124
127	Gm26901	XR_004935537.1	1.00152	1.0006	0.942122	0.976241	0.0197172	0.0219095	0.0205869	0	0	0	0.0959967	0	0	0.106365	0	0	0	0	0	0.100117	0	0	0	0	0	1	0	0	1	0	0	0	0	0	1	0	0	1.00152	1.0006	NC_000067.7	Gnomon	7384861	7469355	-	Gm26901	XR_004935537.1	102632124
128	Gm26901	XR_004935536.1	1	1	0.99999	0.99999	0	0	0	0	0	0	0	0	0	0	0	0	0	0	0	0	0	0	0	0	0	0	0	0	0	0	0	0	0	0	0	0	0	1	1	NC_000067.7	Gnomon	7392142	7469392	-	Gm26901	XR_004935536.1	102632124
129	Gm26901	XR_004935528.1	1.51111	1.16932	0.0140967	0.376216	2.80963	3.40524	3.0353	3.29876	2.10956	2.58718	2.86019	2.93143	3.04907	3.46246	3.30446	3.54481	3.59958	3.10991	2.293	3.34295	3.07381	3.15219	113	51	86	91	95	107	131	114	137	144	103	56	127	103	107	1.51111	1.16932	NC_000067.7	Gnomon	7439785	7466696	-	Gm26901	XR_004935528.1	102632124
130	Gm26901	XR_004935532.1	1	1	0.99999	0.99999	0	0	0	0	0	0	0	0	0	0	0	0	0	0	0	0	0	0	0	0	0	0	0	0	0	0	0	0	0	0	0	0	0	1	1	NC_000067.7	Gnomon	7439785	7469376	-	Gm26901	XR_004935532.1	102632124
131	Gm26901	XR_004935526.1	1.04032	0.853958	0.926824	0.683321	0.610125	0.667147	0.382362	0	1.6865	0.498979	0	0	0.523592	0	1.80823	0	0	1.33192	0	0	0	0	0	34	7	0	0	6	0	32	0	0	20	0	0	0	0	1.04032	-1.17102	NC_000067.7	Gnomon	7439785	7469376	-	Gm26901	XR_004935526.1	102632124
132	Gm26901	XR_004935534.1	1	1	0.99999	0.99999	0	0	0	0	0	0	0	0	0	0	0	0	0	0	0	0	0	0	0	0	0	0	0	0	0	0	0	0	0	0	0	0	0	1	1	NC_000067.7	Gnomon	7439785	7469382	-	Gm26901	XR_004935534.1	102632124
133	Gm26901	XR_004935529.1	0.59488	0.646581	0.346594	0.412037	0.749329	0	0.120232	0	0	0	0	2.13916	0	0	0	0	0	0	0	0	0.520598	0	0	0	0	0	49	0	0	0	0	0	0	0	0	6	0	-1.68101	-1.5466	NC_000067.7	Gnomon	7439785	7469387	-	Gm26901	XR_004935529.1	102632124
134	Gm26901	XR_004935535.1	1	1	0.99999	0.99999	0	0	0	0	0	0	0	0	0	0	0	0	0	0	0	0	0	0	0	0	0	0	0	0	0	0	0	0	0	0	0	0	0	1	1	NC_000067.7	Gnomon	7439785	7469389	-	Gm26901	XR_004935535.1	102632124
135	Gm26901	XR_004935530.1	1	1	0.99999	0.99999	0	0	0	0	0	0	0	0	0	0	0	0	0	0	0	0	0	0	0	0	0	0	0	0	0	0	0	0	0	0	0	0	0	1	1	NC_000067.7	Gnomon	7439785	7469394	-	Gm26901	XR_004935530.1	102632124
136	Gm26901	XR_004935527.1	0.673018	1.37676	0.151258	0.39425	0.571284	0	1.03256	1.28907	0	0	0	0.989513	0	0	0	0	0	0	2.01995	0.568073	0.527329	1.16914	19	0	0	0	14	0	0	0	0	0	0	44	7	6	17	-1.48585	1.37676	NC_000067.7	Gnomon	7439785	7469421	-	Gm26901	XR_004935527.1	102632124
137	Gm26901	XR_004935533.1	1	1	0.99999	0.99999	0	0	0	0	0	0	0	0	0	0	0	0	0	0	0	0	0	0	0	0	0	0	0	0	0	0	0	0	0	0	0	0	0	1	1	NC_000067.7	Gnomon	7439785	7469430	-	Gm26901	XR_004935533.1	102632124
138	Gm39589	XR_865178.1	1	1	0.99999	0.99999	0	0	0	0	0	0	0	0	0	0	0	0	0	0	0	0	0	0	0	0	0	0	0	0	0	0	0	0	0	0	0	0	0	1	1	NC_000067.7	Gnomon	8178853	8192673	-	Gm39589	XR_865178.1	105243858
139	Sntg1	XM_017312320.3	1.44759	1.42107	0.346594	0.212718	0	0.533653	0.506975	0	0	0	0	0	0	0	0	0	1.69508	0	0	0.587867	0	1.3798	0	0	0	0	0	0	0	0	0	29	0	0	7	0	22	1.44759	1.42107	NC_000067.7	Gnomon	8429963	9319861	-	Sntg1	XM_017312320.3	71096
140	Sntg1	XM_036153662.1	0.811442	0.630813	0.471376	0.170307	1.87938	1.57794	1.21467	2.65837	1.40266	1.57334	1.93906	1.3941	1.38949	1.93016	1.55802	2.18645	0	1.72909	1.33218	0	1.91508	0	68	25	34	41	23	24	37	25	46	0	31	22	0	38	0	-1.23237	-1.58525	NC_000067.7	Gnomon	8429963	9319891	-	Sntg1	XM_036153662.1	71096
141	Sntg1	NM_001290392.1	0.869629	2.17391	0.346594	0.277383	0.201528	0	1.32182	0	0	0	0	0.807009	0	0	0	0	0	0	0.803486	0	0.77086	2.81711	0	0	0	0	11	0	0	0	0	0	0	11	0	10	82	-1.14992	2.17391	NC_000067.7	BestRefSeq	8429963	9370102	-	Sntg1	NM_001290392.1	71096
142	Sntg1	NM_001290393.1	1.03888	0.849989	0.692355	0.109741	5.68907	5.7441	5.45459	5.43984	5.75515	5.8156	5.69821	5.7088	5.62103	5.68677	5.68874	6.13875	5.49898	5.81787	5.4626	5.24407	5.51733	5.13158	544	814	949	740	736	706	660	649	892	573	745	620	513	621	462	1.03888	-1.17649	NC_000067.7	BestRefSeq	8429963	9370102	-	Sntg1	NM_001290393.1	71096
143	Sntg1	NM_001290390.1	1.00641	0.997146	0.983096	0.99309	3.63841	3.64763	3.63428	4.23704	3.55684	3.40088	3.33579	3.4568	3.91562	4.47771	2.35281	3.89248	2.41491	3.03122	4.29872	4.34464	3.69081	0	229	165	164	132	143	206	278	53	178	56	96	269	269	165	0	1.00641	-1.00286	NC_000067.7	BestRefSeq	8429963	9370102	-	Sntg1	NM_001290390.1	71096
144	Sntg1	NM_027671.5	6.24723	4.63625	0.175541	0.346594	0	2.64322	2.21296	0	0	0	0	0	0	0	3.24659	0	4.22843	0	0	0	0	4.26163	0	0	0	0	0	0	0	109	0	230	0	0	0	0	247	6.24723	4.63625	NC_000067.7	BestRefSeq	8429963	9370102	-	Sntg1	NM_027671.5	71096
145	Sntg1	XR_001778003.3	1.22046	1.05294	0.412655	0.77088	0.284223	0.57165	0.358641	0	0	0	0.271215	0.912228	0	0	0.311826	1.19273	0.929023	0.634696	0	0.334894	0	0.675539	0	0	0	3	13	0	0	3	17	12	7	0	4	0	8	1.22046	1.05294	NC_000067.7	Gnomon	8429963	9371882	-	Sntg1	XR_001778003.3	71096
146	Sntg1	XM_036153661.1	1	1	0.99999	0.99999	0	0	0	0	0	0	0	0	0	0	0	0	0	0	0	0	0	0	0	0	0	0	0	0	0	0	0	0	0	0	0	0	0	1	1	NC_000067.7	Gnomon	8429963	9371882	-	Sntg1	XM_036153661.1	71096
147	Sntg1	XM_036153666.1	0.90012	0.90012	0.346594	0.346594	0.15181	0	0	0.63674	0	0	0	0	0	0	0	0	0	0	0	0	0	0	7	0	0	0	0	0	0	0	0	0	0	0	0	0	0	-1.11096	-1.11096	NC_000067.7	Gnomon	8429963	9371882	-	Sntg1	XM_036153666.1	71096
148	Sntg1	XM_036153660.1	1.06572	0.917607	0.630844	0.346594	0.124051	0.215873	0	0	0	0.535012	0	0	0.649356	0.308669	0	0	0	0	0	0	0	0	0	0	8	0	0	8	3	0	0	0	0	0	0	0	0	1.06572	-1.08979	NC_000067.7	Gnomon	8429963	9371882	-	Sntg1	XM_036153660.1	71096
149	Sntg1	XM_017312321.2	1	1	0.99999	0.99999	0	0	0	0	0	0	0	0	0	0	0	0	0	0	0	0	0	0	0	0	0	0	0	0	0	0	0	0	0	0	0	0	0	1	1	NC_000067.7	Gnomon	8429963	9371882	-	Sntg1	XM_017312321.2	71096
150	Sntg1	XM_006495572.3	1	1.03987	0.99999	0.346594	0	0	0.0564092	0	0	0	0	0	0	0	0	0	0	0	0.262279	0	0	0	0	0	0	0	0	0	0	0	0	0	0	3	0	0	0	1	1.03987	NC_000067.7	Gnomon	8429963	9371882	-	Sntg1	XM_006495572.3	71096
151	Sntg1	XM_036153664.1	0.801012	0.801012	0.0720071	0.0720071	0.320103	0	0	0	0.678001	0.529544	0.261476	0	0	0	0	0	0	0	0	0	0	0	0	9	8	3	0	0	0	0	0	0	0	0	0	0	0	-1.24842	-1.24842	NC_000067.7	Gnomon	8429963	9371882	-	Sntg1	XM_036153664.1	71096
152	Sntg1	XM_036153658.1	1.01095	1.20034	0.974405	0.628488	1.01233	1.02804	1.27577	1.83706	0	1.40125	0	0.904347	1.51117	1.63793	0	1.15941	0	0	1.30152	1.87413	1.99121	0	33	0	28	0	12	27	28	0	16	0	0	21	37	41	0	1.01095	1.20034	NC_000067.7	Gnomon	8429963	9371882	-	Sntg1	XM_036153658.1	71096
153	Sntg1	XM_011238407.3	1.84548	1.02354	0.31429	0.943583	0.551833	1.43583	0.585407	0	0.678706	0	1.44839	0	0	0	2.67767	0	2.04567	0.885934	0	0	0	1.40836	0	9	0	25	0	0	0	69	0	41	11	0	0	0	22	1.84548	1.02354	NC_000067.7	Gnomon	8429963	9371882	-	Sntg1	XM_011238407.3	71096
154	Sntg1	XM_036153663.1	1.24644	1.33409	0.325706	0.219635	1.61276	1.93057	2.02861	2.42683	0.82034	0.806045	1.72443	1.63038	2.10051	2.05524	1.53247	1.78524	2.09624	2.16434	2.21744	2.30754	1.63922	1.67895	56	12	13	33	30	48	41	24	31	42	47	52	55	29	30	1.24644	1.33409	NC_000067.7	Gnomon	8652600	9371882	-	Sntg1	XM_036153663.1	71096
155	Gm30719	XR_373205.2	1	1	0.99999	0.99999	0	0	0	0	0	0	0	0	0	0	0	0	0	0	0	0	0	0	0	0	0	0	0	0	0	0	0	0	0	0	0	0	0	1	1	NC_000067.7	Gnomon	9507279	9508295	+	Gm30719	XR_373205.2	102632723
156	Gm30719	XR_373204.2	1	1	0.99999	0.99999	0	0	0	0	0	0	0	0	0	0	0	0	0	0	0	0	0	0	0	0	0	0	0	0	0	0	0	0	0	0	0	0	0	1	1	NC_000067.7	Gnomon	9507279	9508295	+	Gm30719	XR_373204.2	102632723
157	Gm24765	XR_004936716.1	1	1	0.99999	0.99999	0	0	0	0	0	0	0	0	0	0	0	0	0	0	0	0	0	0	0	0	0	0	0	0	0	0	0	0	0	0	0	0	0	1	1	NC_000067.7	cmsearch	9528895	9528997	+	Gm24765	XR_004936716.1	115487601
158	Rrs1	NM_021511.2	0.862131	0.861621	0.25054	0.139228	3.25438	3.04036	3.03951	3.61886	3.12494	3.11922	3.07129	3.26447	3.32037	2.96605	3.32784	2.59098	2.86108	2.97776	2.87018	3.22785	3.12923	2.96401	145	119	132	108	123	132	89	116	65	81	92	91	116	107	92	-1.15992	-1.1606	NC_000067.7	BestRefSeq	9615633	9617680	+	Rrs1	NM_021511.2	59014
159	Adhfe1	NM_001357377.1	1.21011	1.025	0.48937	0.808835	0.236397	0.511533	0.272024	0.317177	0	0.337806	0	0.4652	1.44329	0	0.494076	0	0	0	0.322908	0.524413	0	0.431149	3	0	5	0	5	25	0	5	0	0	0	4	6	0	5	1.21011	1.025	NC_000067.7	BestRefSeq	9618173	9648195	+	Adhfe1	NM_001357377.1	76187
160	Adhfe1	NM_175236.5	0.720791	0.646861	0.128766	0.045827	2.8938	2.42145	2.26532	3.08192	3.04961	3.04358	2.41741	2.77114	2.90164	2.60683	2.91686	1.6804	1.30093	1.41424	1.53762	2.7684	2.19081	2.82592	96	112	124	63	84	95	67	84	28	19	22	27	81	49	83	-1.38737	-1.54593	NC_000067.7	BestRefSeq	9618173	9648195	+	Adhfe1	NM_175236.5	76187
161	Adhfe1	NM_001357376.1	0.748135	1.13463	0.467956	0.745923	1.55284	1.13421	1.73506	0	2.09354	1.97362	2.16164	0	0	1.75986	1.01457	1.8351	0	2.62439	1.92032	0	1.82422	1.10578	0	50	50	50	0	0	31	13	33	0	69	40	0	35	16	-1.33666	1.13463	NC_000067.7	BestRefSeq	9618173	9648195	+	Adhfe1	NM_001357376.1	76187
162	Adhfe1	NM_001357378.1	1.77871	1	0.194973	0.99999	0	0.830832	0	0	0	0	0	0	0	0	0.524732	0.600498	1.9777	0	0	0	0	0	0	0	0	0	0	0	0	6	7	38	0	0	0	0	0	1.77871	1	NC_000067.7	BestRefSeq	9618173	9648195	+	Adhfe1	NM_001357378.1	76187
163	Adhfe1	XM_036154234.1	1.16691	1.12802	0.390989	0.404471	0.103315	0.326004	0.277108	0	0	0	0.455434	0	0	0.407101	0	0.957293	0	0.469728	0	0	0.743274	0	0	0	0	5	0	0	4	0	12	0	5	0	0	9	0	1.16691	1.12802	NC_000067.7	Gnomon	9618197	9648195	+	Adhfe1	XM_036154234.1	76187
164	Adhfe1	XM_006495586.4	1	1	0.99999	0.99999	0	0	0	0	0	0	0	0	0	0	0	0	0	0	0	0	0	0	0	0	0	0	0	0	0	0	0	0	0	0	0	0	0	1	1	NC_000067.7	Gnomon	9618284	9648195	+	Adhfe1	XM_006495586.4	76187
165	2610203C22Rik	NR_015470.1	0.972478	0.931905	0.565532	0.144501	0.163931	0.123668	0.0621859	0.208922	0.333927	0.159127	0.0959967	0	0.184644	0	0.1083	0.208861	0.107336	0.103525	0	0	0.100488	0.102591	2	4	2	1	0	2	0	1	2	1	1	0	0	1	1	-1.0283	-1.07307	NC_000067.7	BestRefSeq	9631057	9701317	-	2610203C22Rik	NR_015470.1	72481
166	Vxn	NM_178399.4	1.08659	1.15469	0.521229	0.3308	7.59561	7.71541	7.80311	7.95861	7.66003	7.48575	6.86615	7.78265	7.47312	7.86267	7.69214	7.61608	7.89132	8.19037	7.85162	7.60856	7.6236	7.6528	3180	3091	3057	1681	3143	2588	3029	2640	2506	3061	3913	3306	2702	2720	2717	1.08659	1.15469	NC_000067.7	BestRefSeq	9671492	9697367	+	Vxn	NM_178399.4	76982
167	Mybl1	XM_011238350.2	1.29633	1.36159	0.371244	0.262765	0.738043	1.11247	1.18334	1.77342	0.522162	0.188802	0	0.427617	0.956146	0.983412	0.781243	1.69657	0.951323	1.49456	1.09137	1.45105	0.64054	1.07966	31	7	2	0	5	14	13	9	29	12	24	16	24	8	15	1.29633	1.36159	NC_000067.7	Gnomon	9737632	9755737	-	Mybl1	XM_011238350.2	17864
168	Mybl1	XM_006495461.1	0.401205	0.401205	0.177956	0.177956	1.31759	0	0	0	1.75174	0	0	2.60758	0	0	0	0	0	0	0	0	0	0	0	36	0	0	73	0	0	0	0	0	0	0	0	0	0	-2.49249	-2.49249	NC_000067.7	Gnomon	9737632	9770664	-	Mybl1	XM_006495461.1	17864
169	Mybl1	NM_001290397.1	0.682644	1.29628	0.0836681	0.364505	0.550795	0	0.92517	0	0.53051	0.683027	1.18556	0	0	0	0	0	0	1.06441	0	1.37126	0	1.49378	0	7	10	19	0	0	0	0	0	0	15	0	22	0	25	-1.46489	1.29628	NC_000067.7	BestRefSeq	9737636	9770434	-	Mybl1	NM_001290397.1	17864
170	Mybl1	NM_008651.3	1.39673	1.25249	0.187698	0.35066	2.442	2.92406	2.7668	3.00157	2.15643	2.74076	2.8112	0	2.81213	3.02381	3.14677	2.22594	3.21064	2.25897	3.05077	2.68839	2.79355	2.92173	90	53	97	87	0	88	93	101	47	107	51	105	76	82	89	1.39673	1.25249	NC_000067.7	BestRefSeq	9737636	9770434	-	Mybl1	NM_008651.3	17864
171	Mybl1	XM_011238349.3	0.96918	0.96918	0.346594	0.346594	0.0451633	0	0	0	0	0.21288	0	0	0	0	0	0	0	0	0	0	0	0	0	0	3	0	0	0	0	0	0	0	0	0	0	0	0	-1.0318	-1.0318	NC_000067.7	Gnomon	9741811	9770664	-	Mybl1	XM_011238349.3	17864
172	Vcpip1	NM_173443.3	0.934071	0.925473	0.27531	0.122118	7.36588	7.26748	7.25414	7.37587	7.50007	7.46828	7.18952	7.27212	7.0082	7.31008	7.28305	7.34534	7.36272	7.27888	7.25014	7.18712	7.2201	7.33028	2119	2765	3020	2107	2202	1871	2061	1985	2075	2118	2074	2174	2014	2053	2170	-1.07058	-1.08053	NC_000067.7	BestRefSeq	9788847	9818607	-	Vcpip1	NM_173443.3	70675
173	1700034P13Rik	NR_040462.1	0.987185	0.958658	0.81182	0.453475	0.103217	0.0846088	0.0423056	0	0	0.302434	0.186002	0	0.0952738	0	0.1083	0.208861	0	0.200116	0	0	0	0	0	0	4	2	0	1	0	1	2	0	2	0	0	0	0	-1.01298	-1.04312	NC_000067.7	BestRefSeq	9817873	9841481	+	1700034P13Rik	NR_040462.1	73331
174	Gm39590	XR_865181.3	1	1.01391	0.99999	0.346594	0	0	0.0199337	0	0	0	0	0	0	0	0	0	0	0	0.0970233	0	0	0	0	0	0	0	0	0	0	0	0	0	0	1	0	0	0	1	1.01391	NC_000067.7	Gnomon	9846461	9861544	+	Gm39590	XR_865181.3	105243859
175	Gm39590	XR_865182.3	1	1	0.99999	0.99999	0	0	0	0	0	0	0	0	0	0	0	0	0	0	0	0	0	0	0	0	0	0	0	0	0	0	0	0	0	0	0	0	0	1	1	NC_000067.7	Gnomon	9850550	9861544	+	Gm39590	XR_865182.3	105243859
176	Gm39590	XR_865179.2	1	1.01488	0.99999	0.346594	0	0	0.0213079	0	0	0	0	0	0	0	0	0	0	0.103525	0	0	0	0	0	0	0	0	0	0	0	0	0	0	1	0	0	0	0	1	1.01488	NC_000067.7	Gnomon	9853914	9861544	+	Gm39590	XR_865179.2	105243859
177	Gm39590	XR_865180.3	1	1.01443	0.99999	0.346594	0	0	0.0206654	0	0	0	0	0	0	0	0	0	0	0	0	0	0.100488	0	0	0	0	0	0	0	0	0	0	0	0	0	0	1	0	1	1.01443	NC_000067.7	Gnomon	9853915	9861544	+	Gm39590	XR_865180.3	105243859
178	Gm39590	XR_865184.3	1	1.04312	0.99999	0.346594	0	0	0.0608999	0	0	0	0	0	0	0	0	0	0	0	0	0.281646	0	0	0	0	0	0	0	0	0	0	0	0	0	0	3	0	0	1	1.04312	NC_000067.7	Gnomon	9855049	9861544	+	Gm39590	XR_865184.3	105243859
179	Gm39590	XR_865183.3	1.06231	1.04339	0.346594	0.176677	0	0.0872051	0.0612826	0	0	0	0	0	0	0	0	0.391274	0	0	0.0970233	0	0	0.198369	0	0	0	0	0	0	0	0	4	0	0	1	0	0	2	1.06231	1.04339	NC_000067.7	Gnomon	9857326	9861544	+	Gm39590	XR_865183.3	105243859
180	Sgk3	NM_133220.2	0.684762	1.0333	0.227475	0.944189	2.09098	1.54466	2.13824	1.97846	2.48992	1.76223	0.912367	2.69363	2.34265	0.92182	1.04912	0.948469	1.85632	3.12936	0.904787	3.13492	0	0.681915	38	71	41	13	78	60	12	14	12	34	104	13	108	0	8	-1.46036	1.0333	NC_000067.7	BestRefSeq	9868355	9972795	+	Sgk3	NM_133220.2	170755
181	Sgk3	NM_177547.3	0.760538	0.929035	0.166047	0.636274	3.52784	3.13293	3.42165	3.87916	3.96144	3.33983	3.19173	3.02085	3.23584	3.1358	3.58666	2.59117	2.92799	3.52061	3.60896	3.38282	3.03317	3.49613	176	224	156	118	102	123	102	141	65	86	141	161	131	100	140	-1.31486	-1.07639	NC_000067.7	BestRefSeq	9868355	9972795	+	Sgk3	NM_177547.3	170755
182	Gm6195	XM_036155238.1	1.02989	1.00202	0.357553	0.920831	0.0186655	0.0611604	0.0215712	0	0.0910022	0	0	0	0.186722	0.108823	0	0	0	0	0	0	0	0.104768	0	1	0	0	0	2	1	0	0	0	0	0	0	0	1	1.02989	1.00202	NC_000067.7	Gnomon	9872333	9872778	-	Gm6195	XM_036155238.1	108167613
183	Sgk3	NM_001037759.1	0.992971	1.46903	0.985143	0.363083	2.00051	1.99033	2.55537	1.32096	0.991773	2.53817	2.45055	2.08588	0	2.41222	0	2.47487	2.80413	0	2.43649	1.8836	3.52197	2.96355	19	15	82	65	47	0	56	0	59	77	0	63	37	145	92	-1.00708	1.46903	NC_000067.7	BestRefSeq	9918506	9972795	+	Sgk3	NM_001037759.1	170755
184	Mcmdc2	NM_177722.3	0.822419	0.911546	0.416311	0.680864	0.640602	0.358548	0.50699	0	0	0.302434	1.24858	1.12803	0	0.618788	0.628262	0.410762	0	0	0.729997	0.655245	0.657266	0.37273	0	0	4	20	17	0	7	7	4	0	0	9	8	8	4	-1.21592	-1.09704	NC_000067.7	BestRefSeq	9978863	10011179	+	Mcmdc2	NM_177722.3	240697
185	Mcmdc2	XM_011238376.3	1.07361	0.960316	0.717336	0.826836	0.327548	0.430021	0.26913	0.698927	0.723426	0	0	0	0.268799	0	0	0.611057	1.00294	0.290645	0.849772	0	0	0	8	10	0	0	0	3	0	0	7	13	3	12	0	0	0	1.07361	-1.04132	NC_000067.7	Gnomon	9979739	10010769	+	Mcmdc2	XM_011238376.3	240697
186	Snhg6	NR_024067.2	0.85218	0.804105	0.269943	0.1181	2.51248	2.28171	2.19794	2.29149	2.9338	2.58839	2.00983	2.57329	2.09655	2.02165	2.22157	2.61838	2.37039	2.30538	2.07038	2.34938	2.20377	2.03401	50	102	86	44	71	48	40	47	66	54	53	46	57	50	42	-1.17346	-1.24362	NC_000067.7	BestRefSeq	10012250	10014343	-	Snhg6	NR_024067.2	73824
187	Snord87	NR_004410.1	1.24058	0.791264	0.257769	0.133665	1.3971	1.70812	1.05933	1.772	1.68425	1.03527	1.3298	0.982859	2.09655	1.33928	1.31103	2.12074	1.43254	0.802363	1.07931	1.15162	0.842778	1.3492	31	34	18	22	14	48	20	19	43	22	10	16	17	11	21	1.24058	-1.2638	NC_000067.7	BestRefSeq	10012695	10012768	-	Snord87	NR_004410.1	266793
188	Tcf24	NM_001285425.2	0.786432	0.812621	0.0870909	0.143148	0.54779	0.201184	0.248444	0.474629	0.40659	0.765254	0.921776	0	0.268799	0	0.209035	0.208861	0.300665	0.200116	0.0970233	0.517187	0.282629	0.102591	5	5	12	13	0	3	0	2	2	3	2	1	6	3	1	-1.27157	-1.23059	NC_000067.7	BestRefSeq	10030388	10038035	-	Tcf24	NM_001285425.2	100039596
189	Tcf24	XM_006495431.5	0.995979	0.899615	0.977658	0.346594	0.15262	0.146808	0	0	0	0	0	0.639631	0	0.618788	0	0	0	0	0	0	0	0	0	0	0	0	8	0	7	0	0	0	0	0	0	0	0	-1.00404	-1.11159	NC_000067.7	Gnomon	10030388	10038207	-	Tcf24	XM_006495431.5	100039596
190	Ppp1r42	NR_110971.1	0.955383	1.05044	0.346594	0.553092	0.0658487	0	0.136838	0.302761	0	0	0	0	0	0	0	0	0	0.450142	0	0	0.177966	0	3	0	0	0	0	0	0	0	0	0	5	0	0	2	0	-1.0467	1.05044	NC_000067.7	BestRefSeq	10038847	10079361	-	Ppp1r42	NR_110971.1	69312
191	Ppp1r42	NM_145692.2	1.12384	1.10511	0.365727	0.520323	0.17698	0.345423	0.321173	0	0	0.367516	0	0.446199	0	0	0.387115	0.701244	0.504809	0	0	0.80071	0	0.589546	0	0	5	0	5	0	0	4	8	5	0	0	10	0	7	1.12384	1.10511	NC_000067.7	BestRefSeq	10038847	10079361	-	Ppp1r42	NM_145692.2	69312
192	Ppp1r42	XR_003946510.1	0.990643	0.965361	0.961234	0.840281	0.25678	0.243217	0.20592	0.438092	0	0	0.69531	0	0	0.939712	0	0	0	0	0	0.821391	0	0	5	0	0	9	0	0	12	0	0	0	0	0	11	0	0	-1.00945	-1.03588	NC_000067.7	Gnomon	10038849	10083765	-	Ppp1r42	XR_003946510.1	69312
193	Ppp1r42	XM_006495566.3	1.19369	0.896638	0.244958	0.384728	0.334216	0.589643	0.176814	0.510499	0.665382	0.370642	0	0	0.69101	0	0.896531	0.388186	0.798776	0	0.354179	0	0.458032	0	5	9	5	0	0	9	0	11	4	10	0	4	0	5	0	1.19369	-1.11528	NC_000067.7	Gnomon	10038849	10083765	-	Ppp1r42	XM_006495566.3	69312
194	Ppp1r42	XM_006495565.2	0.838555	1.12696	0.346594	0.610378	0.254023	0	0.426466	0	0	0	0	0.972795	0	0	0	0	0	0.867227	0	0	0	0.922602	0	0	0	0	14	0	0	0	0	0	11	0	0	0	12	-1.19253	1.12696	NC_000067.7	Gnomon	10047543	10083766	-	Ppp1r42	XM_006495565.2	69312
195	Gm24674	XR_004936723.1	1	1	0.99999	0.99999	0	0	0	0	0	0	0	0	0	0	0	0	0	0	0	0	0	0	0	0	0	0	0	0	0	0	0	0	0	0	0	0	0	1	1	NC_000067.7	cmsearch	10080039	10080142	-	Gm24674	XR_004936723.1	115487608
196	Cops5	NR_102282.1	1.29207	0.488879	0.364782	0.0136477	2.44548	2.81516	1.41302	1.82946	2.64186	1.91793	2.83629	2.70471	1.24256	3.45301	2.3985	2.97587	3.12644	0.704263	0.665782	1.92621	1.37092	1.89223	33	80	48	89	79	20	130	55	88	100	8	8	39	22	37	1.29207	-2.0455	NC_000067.7	BestRefSeq	10094825	10108384	-	Cops5	NR_102282.1	26754
197	Cops5	NM_001277101.1	1.47471	1.03208	0.420643	0.920214	0.69292	1.25335	0.73847	0	1.67848	0	0.912156	0	0	1.95884	0.403618	0	2.23554	0.520069	1.30835	0	0.99397	0.525838	0	34	0	13	0	0	38	4	0	48	6	21	0	14	6	1.47471	1.03208	NC_000067.7	BestRefSeq	10094825	10108384	-	Cops5	NM_001277101.1	26754
198	Cops5	NM_013715.2	0.931459	1.09069	0.538653	0.340857	5.52412	5.42169	5.64937	5.30399	5.47488	5.92006	5.32462	5.50733	5.54444	4.99667	5.62917	5.51148	5.34382	5.66742	5.80325	5.56972	5.62709	5.56604	494	668	1021	568	638	669	404	622	573	513	670	788	647	671	629	-1.07358	1.09069	NC_000067.7	BestRefSeq	10094825	10108384	-	Cops5	NM_013715.2	26754
199	Cspp1	XM_036163286.1	0.98155	1.23907	0.962675	0.542359	1.96315	1.93628	2.2724	2.2243	2.76306	0	1.77772	1.85021	2.48163	2.57631	2.48194	0	0	1.85001	2.60534	2.6693	0	2.82877	47	89	0	35	37	67	65	59	0	0	35	73	75	0	83	-1.0188	1.23907	NC_000067.7	Gnomon	10108194	10183161	+	Cspp1	XM_036163286.1	211660
200	Cspp1	XR_004941386.1	2.86491	0.824631	0.210668	0.346594	0.27818	1.79667	0	0	0	1.04497	0	0	0	2.35994	0	0	3.20748	0	0	0	0	0	0	0	18	0	0	0	54	0	0	107	0	0	0	0	0	2.86491	-1.21266	NC_000067.7	Gnomon	10108194	10186309	+	Cspp1	XR_004941386.1	211660
201	Cspp1	XR_004941385.1	1	1.1016	0.99999	0.346594	0	0	0.139595	0	0	0	0	0	0	0	0	0	0	0	0	0.592618	0	0	0	0	0	0	0	0	0	0	0	0	0	0	7	0	0	1	1.1016	NC_000067.7	Gnomon	10108194	10206994	+	Cspp1	XR_004941385.1	211660
202	Cspp1	XR_004941384.1	0.749205	0.749205	0.144289	0.144289	0.416567	0	0	0.80644	0	0.944743	0	0	0	0	0	0	0	0	0	0	0	0	10	0	16	0	0	0	0	0	0	0	0	0	0	0	0	-1.33475	-1.33475	NC_000067.7	Gnomon	10108194	10206994	+	Cspp1	XR_004941384.1	211660
203	Cspp1	XM_036163249.1	1	1	0.99999	0.99999	0	0	0	0	0	0	0	0	0	0	0	0	0	0	0	0	0	0	0	0	0	0	0	0	0	0	0	0	0	0	0	0	0	1	1	NC_000067.7	Gnomon	10108194	10206994	+	Cspp1	XM_036163249.1	211660
204	Cspp1	XM_036163256.1	1	1	0.99999	0.99999	0	0	0	0	0	0	0	0	0	0	0	0	0	0	0	0	0	0	0	0	0	0	0	0	0	0	0	0	0	0	0	0	0	1	1	NC_000067.7	Gnomon	10108194	10206994	+	Cspp1	XM_036163256.1	211660
205	Cspp1	XM_006495479.5	0.393616	1.38605	0.346594	0.748469	1.34514	0	1.81611	0	0	0	0	3.12147	0	0	0	0	0	0	0	0	3.76623	0	0	0	0	0	110	0	0	0	0	0	0	0	0	175	0	-2.54054	1.38605	NC_000067.7	Gnomon	10108194	10206994	+	Cspp1	XM_006495479.5	211660
206	Cspp1	XM_006495481.5	1	1	0.99999	0.99999	0	0	0	0	0	0	0	0	0	0	0	0	0	0	0	0	0	0	0	0	0	0	0	0	0	0	0	0	0	0	0	0	0	1	1	NC_000067.7	Gnomon	10108194	10206994	+	Cspp1	XM_006495481.5	211660
207	Cspp1	XM_006495485.4	1.51741	1.35265	0.644637	0.616728	0.88805	1.48966	1.32384	0	0	0	2.39324	0	0	0	0	3.32785	0	0	0	2.2326	0	2.26807	0	0	0	62	0	0	0	0	116	0	0	0	51	0	52	1.51741	1.35265	NC_000067.7	Gnomon	10108341	10206994	+	Cspp1	XM_006495485.4	211660
208	Cspp1	XM_030252691.1	2.61941	2.31651	0.346594	0.346594	0	1.38924	1.21195	0	0	0	0	0	3.1854	0	0	0	0	0	2.92268	0	0	0	0	0	0	0	0	119	0	0	0	0	0	95	0	0	0	2.61941	2.31651	NC_000067.7	Gnomon	10108341	10206994	+	Cspp1	XM_030252691.1	211660
209	Cspp1	XM_036163251.1	1	1	0.99999	0.99999	0	0	0	0	0	0	0	0	0	0	0	0	0	0	0	0	0	0	0	0	0	0	0	0	0	0	0	0	0	0	0	0	0	1	1	NC_000067.7	Gnomon	10108341	10206994	+	Cspp1	XM_036163251.1	211660
210	Cspp1	XM_030252675.1	1	1	0.99999	0.99999	0	0	0	0	0	0	0	0	0	0	0	0	0	0	0	0	0	0	0	0	0	0	0	0	0	0	0	0	0	0	0	0	0	1	1	NC_000067.7	Gnomon	10108341	10206994	+	Cspp1	XM_030252675.1	211660
211	Cspp1	XM_030252689.1	0.554739	0.554739	0.346594	0.346594	0.850118	0	0	0	0	2.32574	0	0	0	0	0	0	0	0	0	0	0	0	0	0	69	0	0	0	0	0	0	0	0	0	0	0	0	-1.80265	-1.80265	NC_000067.7	Gnomon	10108341	10206994	+	Cspp1	XM_030252689.1	211660
212	Cspp1	NM_026493.3	0.764943	1.12667	0.786169	0.909579	1.72826	1.34168	1.90032	3.6515	0	0	0	0	0	0	3.11642	0	0	3.87429	0	0	0	0	148	0	0	0	0	0	0	98	0	0	184	0	0	0	0	-1.30729	1.12667	NC_000067.7	BestRefSeq	10108443	10206993	+	Cspp1	NM_026493.3	211660
213	Cspp1	XM_036163261.1	1	1	0.99999	0.99999	0	0	0	0	0	0	0	0	0	0	0	0	0	0	0	0	0	0	0	0	0	0	0	0	0	0	0	0	0	0	0	0	0	1	1	NC_000067.7	Gnomon	10109987	10206996	+	Cspp1	XM_036163261.1	211660
214	Cspp1	XM_006495482.5	0.714205	1.2705	0.553691	0.598163	2.03728	1.55169	2.38267	0	0	2.23269	2.30855	3.14887	0	2.35678	0	2.70836	0	0	2.73443	2.38254	1.94566	3.2255	0	0	63	57	113	0	54	0	71	0	0	81	59	40	113	-1.40016	1.2705	NC_000067.7	Gnomon	10109987	10206996	+	Cspp1	XM_006495482.5	211660
215	Cspp1	XM_036163267.1	3.8995	2.49106	0.17558	0.346594	0	1.96329	1.31676	0	0	0	0	0	0	0	3.43389	0	2.50857	0	3.07985	0	0	0	0	0	0	0	0	0	0	126	0	61	0	107	0	0	0	3.8995	2.49106	NC_000067.7	Gnomon	10109987	10206996	+	Cspp1	XM_036163267.1	211660
216	Cspp1	XM_036163260.1	2.36934	1	0.346594	0.99999	0	1.24448	0	0	0	0	0	0	0	0	2.97208	0	0	0	0	0	0	0	0	0	0	0	0	0	0	88	0	0	0	0	0	0	0	2.36934	1	NC_000067.7	Gnomon	10109987	10206996	+	Cspp1	XM_036163260.1	211660
217	Cspp1	XM_017319604.2	1.02636	1.17376	0.94212	0.604691	2.99579	3.03333	3.22693	3.35479	3.10734	0	3.33396	3.31492	1.82516	3.98744	2.67555	2.39707	3.30364	3.9598	3.20091	2.38748	3.44846	2.56287	118	117	0	132	128	37	194	69	55	115	196	118	59	137	67	1.02636	1.17376	NC_000067.7	Gnomon	10109987	10206996	+	Cspp1	XM_017319604.2	211660
218	Cspp1	XM_036163262.1	1	1	0.99999	0.99999	0	0	0	0	0	0	0	0	0	0	0	0	0	0	0	0	0	0	0	0	0	0	0	0	0	0	0	0	0	0	0	0	0	1	1	NC_000067.7	Gnomon	10109987	10206996	+	Cspp1	XM_036163262.1	211660
219	Cspp1	XM_006495483.4	1.88503	0.978373	0.304113	0.971219	1.64876	2.56334	1.61722	0	0	2.66855	2.65999	0	0	2.66687	0	3.50361	3.30178	0	0	2.67804	0	2.57028	0	0	92	77	0	0	70	0	133	115	0	0	75	0	67	1.88503	-1.02211	NC_000067.7	Gnomon	10109987	10206996	+	Cspp1	XM_006495483.4	211660
220	Cspp1	XM_030252688.2	1.48112	0.406322	0.70541	0.346594	1.29931	1.866	0	0	3.05407	0	0	0	3.83046	0	0	0	0	0	0	0	0	0	0	112	0	0	0	194	0	0	0	0	0	0	0	0	0	1.48112	-2.4611	NC_000067.7	Gnomon	10109988	10206996	+	Cspp1	XM_030252688.2	211660
221	Cspp1	XM_017319609.2	0.665904	0.762846	0.335827	0.436298	2.8943	2.30768	2.50376	3.50534	2.92015	3.29953	2.88814	0	3.1033	2.63387	0	2.99162	0	2.44185	0	2.88874	2.82296	2.89576	133	101	152	93	0	111	68	0	89	0	60	0	89	84	87	-1.50172	-1.31088	NC_000067.7	Gnomon	10110002	10206994	+	Cspp1	XM_017319609.2	211660
222	Cspp1	XM_036163264.1	1	1	0.99999	0.99999	0	0	0	0	0	0	0	0	0	0	0	0	0	0	0	0	0	0	0	0	0	0	0	0	0	0	0	0	0	0	0	0	0	1	1	NC_000067.7	Gnomon	10110002	10206994	+	Cspp1	XM_036163264.1	211660
223	Cspp1	XM_030252692.2	1	1	0.99999	0.99999	0	0	0	0	0	0	0	0	0	0	0	0	0	0	0	0	0	0	0	0	0	0	0	0	0	0	0	0	0	0	0	0	0	1	1	NC_000067.7	Gnomon	10110002	10206994	+	Cspp1	XM_030252692.2	211660
224	Cspp1	XM_036163294.1	0.872156	0.872156	0.346594	0.346594	0.197342	0	0	0.793204	0	0	0	0	0	0	0	0	0	0	0	0	0	0	9	0	0	0	0	0	0	0	0	0	0	0	0	0	0	-1.14658	-1.14658	NC_000067.7	Gnomon	10115297	10206996	+	Cspp1	XM_036163294.1	211660
225	Cspp1	NM_001368816.1	1	1	0.99999	0.99999	0	0	0	0	0	0	0	0	0	0	0	0	0	0	0	0	0	0	0	0	0	0	0	0	0	0	0	0	0	0	0	0	0	1	1	NC_000067.7	BestRefSeq	10116718	10206993	+	Cspp1	NM_001368816.1	211660
226	Arfgef1	NM_001102430.1	0.922829	0.899442	0.00365683	0.00208275	7.45465	7.33879	7.30175	7.44149	7.52114	7.44454	7.43487	7.4292	7.24464	7.3566	7.3499	7.37507	7.36389	7.36248	7.26759	7.34516	7.19394	7.33296	2218	2806	2970	2500	2457	2207	2129	2080	2118	2120	2199	2201	2249	2016	2174	-1.08362	-1.1118	NC_000067.7	BestRefSeq	10207732	10302895	-	Arfgef1	NM_001102430.1	211673
227	Arfgef1	XR_004941387.1	1.64392	1.19184	0.410798	0.548448	3.26389	3.98103	3.51708	4.05016	3.18284	3.79298	1.23616	2.62403	2.12393	3.61473	1.36613	4.36939	5.28907	3.8281	3.62809	2.7114	3.82153	3.32012	200	124	221	20	74	49	147	20	253	493	177	163	77	182	122	1.64392	1.19184	NC_000067.7	Gnomon	10207795	10303306	-	Arfgef1	XR_004941387.1	211673
228	Cpa6	XM_011238393.3	1	1	0.99999	0.99999	0	0	0	0	0	0	0	0	0	0	0	0	0	0	0	0	0	0	0	0	0	0	0	0	0	0	0	0	0	0	0	0	0	1	1	NC_000067.7	Gnomon	10366016	10510470	-	Cpa6	XM_011238393.3	329093
229	Cpa6	XM_011238392.4	1.11698	1	0.187402	0.99999	0	0.159608	0	0	0	0	0	0	0.498784	0	0.228845	0	0	0	0	0	0	0	0	0	0	0	0	6	0	2	0	0	0	0	0	0	0	1.11698	1	NC_000067.7	Gnomon	10366017	10790269	-	Cpa6	XM_011238392.4	329093
230	Cpa6	NM_001289497.2	0.963635	1.13129	0.346594	0.330038	0.0534418	0	0.231415	0	0.24937	0	0	0	0	0	0	0	0	0.290645	0	0.719616	0	0	0	3	0	0	0	0	0	0	0	0	3	0	9	0	0	-1.03774	1.13129	NC_000067.7	BestRefSeq	10394942	10790130	-	Cpa6	NM_001289497.2	329093
231	Cpa6	NM_177834.5	1.19005	0.914678	0.310401	0.626265	0.49748	0.7485	0.368815	0.553334	0	1.03527	0	0.62457	0.419999	0.545052	1.1066	0.932956	0.62355	0	0.761833	0	0.365743	0.558043	6	0	18	0	8	5	6	15	12	7	0	10	0	4	6	1.19005	-1.09328	NC_000067.7	BestRefSeq	10394942	10790130	-	Cpa6	NM_177834.5	329093
232	Cpa6	XM_006495545.5	0.872171	0.882768	0.337837	0.401291	0.332929	0.135613	0.153035	0	0.729217	0	0.35074	0.448781	0	0	0	0.578017	0	0	0	0	0	0.641113	0	10	0	4	5	0	0	0	6	0	0	0	0	0	8	-1.14656	-1.1328	NC_000067.7	Gnomon	10478594	10790277	-	Cpa6	XM_006495545.5	329093
233	Gm25253	XR_004936708.1	1	1	0.99999	0.99999	0	0	0	0	0	0	0	0	0	0	0	0	0	0	0	0	0	0	0	0	0	0	0	0	0	0	0	0	0	0	0	0	0	1	1	NC_000067.7	cmsearch	10625779	10625885	-	Gm25253	XR_004936708.1	115487592
234	Prex2	XR_004934097.1	0.34256	0.34256	0.248112	0.248112	1.54557	0	0	1.40486	0	0	3.16157	0	0	0	0	0	0	0	0	0	0	0	21	0	0	116	0	0	0	0	0	0	0	0	0	0	0	-2.91919	-2.91919	NC_000067.7	Gnomon	11063496	11373907	+	Prex2	XR_004934097.1	109294
235	Prex2	XM_006495441.5	1.72053	0.888233	0.430294	0.884235	2.94269	3.72555	2.7717	0	4.32426	3.94578	0	0	0	4.10954	4.34387	4.73185	0	0	0	0	3.3849	4.37152	0	292	247	0	0	0	213	248	328	0	0	0	0	131	267	1.72053	-1.12583	NC_000067.7	Gnomon	11063499	11373907	+	Prex2	XM_006495441.5	109294
236	Prex2	XM_036153084.1	1.14225	0.891411	0.785044	0.661093	3.45777	3.64965	3.29193	3.80565	3.37895	3.32712	3.15122	3.53976	4.9195	4.05634	0	0	3.7919	3.96717	3.69347	3.171	3.37671	0	167	144	155	115	152	429	204	0	0	166	197	172	111	130	0	1.14225	-1.12182	NC_000067.7	Gnomon	11063500	11359548	+	Prex2	XM_036153084.1	109294
237	Prex2	NM_029525.1	0.972338	0.849275	0.571806	0.000925054	7.48113	7.44066	7.24543	7.5811	7.53146	7.44965	7.45658	7.3783	7.33675	7.36116	7.59819	7.55751	7.32563	7.2838	7.26637	7.25069	7.28927	7.13129	2445	2826	2981	2538	2371	2353	2136	2473	2406	2064	2081	2199	2105	2155	1889	-1.02845	-1.17747	NC_000067.7	BestRefSeq	11063689	11373906	+	Prex2	NM_029525.1	109294
238	Prex2	XM_036153075.1	1.3847	1.3699	0.204831	0.193994	2.17861	2.64819	2.63269	2.97826	1.56591	1.48504	1.78266	2.47379	2.91245	2.15977	3.11879	2.54129	2.27466	2.68647	2.79845	2.13552	2.34166	3.02713	88	30	31	35	65	96	45	99	62	50	73	86	47	56	97	1.3847	1.3699	NC_000067.7	Gnomon	11151938	11373725	+	Prex2	XM_036153075.1	109294
239	Gm24173	XR_004936838.1	1	1	0.99999	0.99999	0	0	0	0	0	0	0	0	0	0	0	0	0	0	0	0	0	0	0	0	0	0	0	0	0	0	0	0	0	0	0	0	0	1	1	NC_000067.7	cmsearch	11204335	11204462	-	Gm24173	XR_004936838.1	115487671
240	Prex2	NM_001033636.4	1.12904	1	0.346594	0.99999	0	0.175097	0	0	0	0	0	0	0.718265	0	0	0	0	0	0	0	0	0	0	0	0	0	0	9	0	0	0	0	0	0	0	0	0	1.12904	1	NC_000067.7	BestRefSeq	11334187	11373906	+	Prex2	NM_001033636.4	109294
241	A830018L16Rik	XR_004942886.1	2.44951	0.885605	0.247133	0.346594	0.175265	1.46776	0	0	0	0	0.718841	0	2.94902	0	1.63568	0	0	0	0	0	0	0	0	0	0	9	0	98	0	27	0	0	0	0	0	0	0	2.44951	-1.12917	NC_000067.7	Gnomon	11484121	12045302	+	A830018L16Rik	XR_004942886.1	320492
242	A830018L16Rik	XM_030254977.2	1	1	0.99999	0.99999	0	0	0	0	0	0	0	0	0	0	0	0	0	0	0	0	0	0	0	0	0	0	0	0	0	0	0	0	0	0	0	0	0	1	1	NC_000067.7	Gnomon	11484121	12046126	+	A830018L16Rik	XM_030254977.2	320492
243	A830018L16Rik	XM_006495540.4	1.77701	1.6358	0.478043	0.304558	0.686317	1.51577	1.39631	0	1.23017	1.43291	0	0	0	3.22787	0	0	0.947688	0.915426	0	2.02855	0	2.37721	0	21	29	0	0	0	109	0	0	12	12	0	43	0	57	1.77701	1.6358	NC_000067.7	Gnomon	11484121	12046126	+	A830018L16Rik	XM_006495540.4	320492
244	A830018L16Rik	XM_030254976.2	1.54417	1	0.346594	0.99999	0	0.626832	0	0	0	0	0	0	0	0	0	1.89563	0	0	0	0	0	0	0	0	0	0	0	0	0	0	35	0	0	0	0	0	0	1.54417	1	NC_000067.7	Gnomon	11484121	12046126	+	A830018L16Rik	XM_030254976.2	320492
245	A830018L16Rik	XM_036165706.1	1	1	0.99999	0.99999	0	0	0	0	0	0	0	0	0	0	0	0	0	0	0	0	0	0	0	0	0	0	0	0	0	0	0	0	0	0	0	0	0	1	1	NC_000067.7	Gnomon	11484121	12046126	+	A830018L16Rik	XM_036165706.1	320492
246	A830018L16Rik	XM_036165718.1	1	1	0.99999	0.99999	0	0	0	0	0	0	0	0	0	0	0	0	0	0	0	0	0	0	0	0	0	0	0	0	0	0	0	0	0	0	0	0	0	1	1	NC_000067.7	Gnomon	11484202	12046126	+	A830018L16Rik	XM_036165718.1	320492
247	A830018L16Rik	XM_006495544.3	1	1	0.99999	0.99999	0	0	0	0	0	0	0	0	0	0	0	0	0	0	0	0	0	0	0	0	0	0	0	0	0	0	0	0	0	0	0	0	0	1	1	NC_000067.7	Gnomon	11484202	12046126	+	A830018L16Rik	XM_006495544.3	320492
248	A830018L16Rik	XM_036165716.1	1.36472	1	0.346594	0.99999	0	0.448603	0	0	0	0	0	0	0	1.49753	0	0	0	0	0	0	0	0	0	0	0	0	0	0	24	0	0	0	0	0	0	0	0	1.36472	1	NC_000067.7	Gnomon	11484240	12046126	+	A830018L16Rik	XM_036165716.1	320492
249	A830018L16Rik	XM_036165717.1	1.57315	1.28725	0.00997633	0.239661	1.29405	1.94771	1.65835	1.33818	1.06364	0.724802	1.42452	1.72481	1.43741	2.09029	2.11637	2.10758	1.878	2.26041	0.890457	1.49154	1.76117	1.5539	20	17	11	24	33	25	43	43	42	35	51	12	25	33	26	1.57315	1.28725	NC_000067.7	Gnomon	11484261	12005432	+	A830018L16Rik	XM_036165717.1	320492
250	A830018L16Rik	NR_174473.1	0.497478	1.27514	0.122472	0.712464	1.49964	0.492342	1.85029	1.95887	0	0	1.75649	2.28459	0	1.07119	0	0.950448	0	0	0	3.41407	2.12735	0	37	0	0	35	56	0	14	0	12	0	0	0	134	47	0	-2.01014	1.27514	NC_000067.7	BestRefSeq	11484329	11672045	+	A830018L16Rik	NR_174473.1	320492
251	A830018L16Rik	NM_001160370.2	1.15982	1.1704	0.367043	0.343441	6.44108	6.65498	6.66809	6.25487	7.04653	6.25399	5.90351	6.487	6.28438	6.98232	6.58421	6.6766	6.66163	7.04607	6.68632	6.43522	6.58498	6.5045	967	2015	1292	855	1272	1127	1639	1218	1301	1298	1763	1466	1190	1317	1218	1.15982	1.1704	NC_000067.7	BestRefSeq	11484329	11672045	+	A830018L16Rik	NM_001160370.2	320492
252	A830018L16Rik	NM_001160371.2	0.586745	1.23175	0.400094	0.757097	1.76626	0.997067	2.06697	0	2.81053	0.68669	2.67436	0	0	2.3808	0	0	0.824928	2.79465	0	3.46097	0	0	0	92	10	78	0	0	55	0	0	10	80	0	139	0	0	-1.70432	1.23175	NC_000067.7	BestRefSeq	11484329	11672045	+	A830018L16Rik	NM_001160371.2	320492
253	A830018L16Rik	NM_001400291.1	0.540968	0.580694	0.0322433	0.0613448	4.92285	4.03646	4.1387	5.31726	4.77766	5.19448	4.27444	4.82772	4.15098	0	4.3549	4.25882	4.56537	4.62917	4.22165	3.68121	1.52557	4.8561	499	406	611	267	393	246	0	250	233	294	319	254	165	26	379	-1.84854	-1.72208	NC_000067.7	BestRefSeq	11484329	11672045	+	A830018L16Rik	NM_001400291.1	320492
254	A830018L16Rik	NR_174472.1	0.661059	1.05611	0.246159	0.888893	1.71539	1.11824	1.79415	0	2.25743	2.22977	1.37493	1.74578	1.93595	0	1.14306	0	1.49535	1.943	2.53406	0	0	2.51184	0	58	63	23	34	41	0	16	0	24	38	69	0	0	64	-1.51272	1.05611	NC_000067.7	BestRefSeq	11484329	12003968	+	A830018L16Rik	NR_174472.1	320492
255	A830018L16Rik	NM_001400289.1	1.07702	0.420599	0.894745	0.0776232	1.61589	1.72293	0.366406	2.57971	1.29385	1.26949	1.80084	0	0	3.09243	2.31498	0	0	0	0	0	1.29024	0	64	22	24	36	0	0	98	51	0	0	0	0	0	20	0	1.07702	-2.37756	NC_000067.7	BestRefSeq	11484329	12003968	+	A830018L16Rik	NM_001400289.1	320492
256	A830018L16Rik	NM_001160369.2	0.984109	1.47469	0.974896	0.413963	2.69627	2.67316	3.25668	2.25357	0	2.4923	2.66539	3.87448	3.12221	0	3.27057	0	3.52777	3.62319	3.9181	2.3415	3.83606	0	48	0	79	78	196	113	0	111	0	136	152	203	57	184	0	-1.01615	1.47469	NC_000067.7	BestRefSeq	11484329	12046126	+	A830018L16Rik	NM_001160369.2	320492
257	A830018L16Rik	NM_001374633.1	0.871413	0.910692	0.753899	0.812577	1.84544	1.64687	1.71048	0	2.43589	1.35507	2.43701	1.84151	1.60348	1.7507	0	2.85871	0	2.36395	0	2.51584	0	1.80586	0	68	27	64	37	30	31	0	80	0	56	0	66	0	34	-1.14756	-1.09807	NC_000067.7	BestRefSeq	11484329	12046126	+	A830018L16Rik	NM_001374633.1	320492
258	A830018L16Rik	NM_177173.6	0.99588	0.501363	0.994832	0.346594	0.996073	0.990117	0	2.57841	0	0	0	0	1.14172	0	0	2.2404	0	0	0	0	0	0	64	0	0	0	0	18	0	0	48	0	0	0	0	0	0	-1.00414	-1.99456	NC_000067.7	BestRefSeq	11484329	12046126	+	A830018L16Rik	NM_177173.6	320492
259	A830018L16Rik	NM_001310451.1	1.29759	1.13421	0.346594	0.346594	0	0.37584	0.181685	0	0	0	0	0	0	0	1.31497	0	0	0	0	0	0	0.740747	0	0	0	0	0	0	0	19	0	0	0	0	0	0	9	1.29759	1.13421	NC_000067.7	BestRefSeq	11484329	12046126	+	A830018L16Rik	NM_001310451.1	320492
260	A830018L16Rik	NM_001374634.1	0.33973	0.771669	0.171195	0.720526	1.55754	0	1.18359	0	2.89845	2.0913	0	0	0	0	0	0	0	0	0	0	0	2.87913	0	99	56	0	0	0	0	0	0	0	0	0	0	0	86	-2.94351	-1.29589	NC_000067.7	BestRefSeq	11484329	12046126	+	A830018L16Rik	NM_001374634.1	320492
261	Gm30898	XR_373206.4	1.15428	1.21154	0.323124	0.296051	2.42148	2.62847	2.69832	2.97384	2.36933	2.07273	2.12809	2.3742	2.32993	2.83207	2.79176	2.40158	2.71394	3.0515	2.87388	2.34938	2.9054	2.08502	88	64	55	49	60	59	80	76	55	72	98	91	57	90	44	1.15428	1.21154	NC_000067.7	Gnomon	12049764	12061350	+	Gm30898	XR_373206.4	102632954
262	Gm30974	XR_373208.2	1	1	0.99999	0.99999	0	0	0	0	0	0	0	0	0	0	0	0	0	0	0	0	0	0	0	0	0	0	0	0	0	0	0	0	0	0	0	0	0	1	1	NC_000067.7	Gnomon	12099308	12131257	-	Gm30974	XR_373208.2	102633057
263	Gm22633	XR_004936890.1	0.950397	0.861212	0.630463	0.0919716	0.334714	0.261317	0.119154	0.627966	0.333927	0.36908	0.0959967	0.188379	0.184644	0	0.303193	0.627807	0.107336	0.103525	0.273448	0	0	0.198369	7	4	5	1	2	2	0	3	7	1	1	3	0	0	2	-1.05219	-1.16115	NC_000067.7	cmsearch	12445160	12445266	+	Gm22633	XR_004936890.1	115487708
264	Gm39591	XR_865186.1	1	1	0.99999	0.99999	0	0	0	0	0	0	0	0	0	0	0	0	0	0	0	0	0	0	0	0	0	0	0	0	0	0	0	0	0	0	0	0	0	1	1	NC_000067.7	Gnomon	12493911	12502698	-	Gm39591	XR_865186.1	105243860
265	Mir6341	NR_105759.1	1	1	0.99999	0.99999	0	0	0	0	0	0	0	0	0	0	0	0	0	0	0	0	0	0	0	0	0	0	0	0	0	0	0	0	0	0	0	0	0	1	1	NC_000067.7	BestRefSeq	12496210	12496330	+	Mir6341	NR_105759.1	102465961
266	Mir6341	unassigned_transcript_1	1	1	0.99999	0.99999	0	0	0	0	0	0	0	0	0	0	0	0	0	0	0	0	0	0	0	0	0	0	0	0	0	0	0	0	0	0	0	0	0	1	1	NC_000067.7	BestRefSeq	12496240	12496262	+	Mir6341	unassigned_transcript_1	102465961
267	Gm17644	NR_045297.1	1.09208	1.23216	0.0130448	0.163607	0.0563125	0.183396	0.357502	0	0.176603	0	0.0959967	0	0.184644	0.205423	0.1083	0.208861	0.207237	0.920481	0.187931	0.112253	0.100488	0.288182	0	2	0	1	0	2	2	1	2	2	12	2	1	1	3	1.09208	1.23216	NC_000067.7	BestRefSeq	12737787	12743314	+	Gm17644	NR_045297.1	329096
268	Sulf1	XM_006495510.4	0.538399	1.26328	0.346594	0.767152	0.893252	0	1.23043	0	0	0	0	2.40239	0	0	0	0	0	0	0	2.95081	0	0	0	0	0	0	61	0	0	0	0	0	0	0	94	0	0	-1.85736	1.26328	NC_000067.7	Gnomon	12762421	12931416	+	Sulf1	XM_006495510.4	240725
269	Sulf1	XM_036164696.1	1	1	0.99999	0.99999	0	0	0	0	0	0	0	0	0	0	0	0	0	0	0	0	0	0	0	0	0	0	0	0	0	0	0	0	0	0	0	0	0	1	1	NC_000067.7	Gnomon	12762421	12931416	+	Sulf1	XM_036164696.1	240725
270	Sulf1	XM_036164698.1	0.309529	0.5646	0.0183566	0.122828	3.10316	1.4113	2.27846	2.33185	2.71558	3.9705	3.13347	2.78872	1.61195	2.27487	0	0	1.76668	2.69748	3.00604	1.79358	2.16793	0.829581	52	86	252	113	85	30	50	0	0	31	74	101	34	48	11	-3.23072	-1.77117	NC_000067.7	Gnomon	12762421	12946090	+	Sulf1	XM_036164698.1	240725
271	Sulf1	XM_006495513.5	2.56009	0.674926	0.229679	0.346594	0.567198	1.92339	0	0	1.76902	0	0	0	0	0	2.97045	0	3.02289	0	0	0	0	0	0	37	0	0	0	0	0	88	0	92	0	0	0	0	0	2.56009	-1.48164	NC_000067.7	Gnomon	12762465	12931416	+	Sulf1	XM_006495513.5	240725
272	Sulf1	NM_001198565.2	0.48974	0.601457	0.11813	0.250247	4.04636	3.01645	3.31289	4.12961	0	4.73119	4.19071	4.26958	3.42554	0	3.92013	2.8228	2.70054	4.25856	0	2.61563	3.02262	3.9347	212	0	438	251	262	143	0	181	78	71	244	0	71	99	194	-2.0419	-1.66263	NC_000067.7	BestRefSeq	12762740	12931415	+	Sulf1	NM_001198565.2	240725
273	Sulf1	NM_001198566.2	0.686126	1.64308	0.568291	0.435873	1.97796	1.43451	2.69436	0	0	2.77799	3.05159	1.34856	1.17778	3.04478	0	0	0	0.99038	3.93906	2.10223	3.28461	0	0	0	100	106	22	18	95	0	0	0	13	206	46	121	0	-1.45746	1.64308	NC_000067.7	BestRefSeq	12762740	12931415	+	Sulf1	NM_001198566.2	240725
274	Sulf1	XM_036164691.1	0.412039	0.799038	0.152343	0.627513	2.41561	1.13646	2.09195	3.50012	0.40354	2.33561	2.91573	0.532203	1.02765	0	2.13946	0.892731	0.757649	2.36967	2.41907	0.802376	1.20288	2.75568	132	5	69	95	6	15	0	44	11	9	56	63	10	18	78	-2.42695	-1.2515	NC_000067.7	Gnomon	12788133	12931131	+	Sulf1	XM_036164691.1	240725
275	Sulf1	XM_006495512.4	1	1.18032	0.99999	0.346594	0	0	0.239178	0	0	0	0	0	0	0	0	0	0	0.927213	0	0	0	0	0	0	0	0	0	0	0	0	0	0	12	0	0	0	0	1	1.18032	NC_000067.7	Gnomon	12788133	12931416	+	Sulf1	XM_006495512.4	240725
276	Sulf1	NM_172294.2	1.10559	1.47853	0.900075	0.595538	1.88848	2.0333	2.45264	0	3.8592	0	0	0	2.92277	2.24844	0	0	2.61642	0	1.92649	1.93781	3.41988	3.00644	0	208	0	0	0	96	49	0	0	66	0	40	39	135	95	1.10559	1.47853	NC_000067.7	BestRefSeq	12788728	12931415	+	Sulf1	NM_172294.2	240725
277	Sulf1	XM_036164701.1	1.51825	2.65326	0.346594	0.346594	0	0.602405	1.40777	0	0	0	0	0	0	0	1.84448	0	0	0	0	3.212	0	0	0	0	0	0	0	0	0	33	0	0	0	0	115	0	0	1.51825	2.65326	NC_000067.7	Gnomon	12834607	12931131	+	Sulf1	XM_036164701.1	240725
278	Slco5a1	NM_172841.2	1.8088	5.32355	0.346594	0.00490633	0	0.855032	2.41239	0	0	0	0	0	0	0	0	0	2.33457	2.87256	2.76996	2.52395	2.51644	0	0	0	0	0	0	0	0	0	0	52	85	84	66	65	0	1.8088	5.32355	NC_000067.7	BestRefSeq	12936773	13061359	-	Slco5a1	NM_172841.2	240726
279	Slco5a1	XM_030253984.2	1.32156	1	0.346594	0.99999	0	0.40224	0	0	0	0	0	0	0	0	1.38283	0	0	0	0	0	0	0	0	0	0	0	0	0	0	21	0	0	0	0	0	0	0	1.32156	1	NC_000067.7	Gnomon	12936773	13062666	-	Slco5a1	XM_030253984.2	240726
280	Slco5a1	XM_030253983.2	0.354319	0.354319	0.149654	0.149654	1.49688	0	0	2.66528	0	0	0	2.2534	0	0	0	0	0	0	0	0	0	0	69	0	0	0	54	0	0	0	0	0	0	0	0	0	0	-2.82232	-2.82232	NC_000067.7	Gnomon	12936773	13062673	-	Slco5a1	XM_030253983.2	240726
281	Slco5a1	XM_011238381.4	1	1	0.99999	0.99999	0	0	0	0	0	0	0	0	0	0	0	0	0	0	0	0	0	0	0	0	0	0	0	0	0	0	0	0	0	0	0	0	0	1	1	NC_000067.7	Gnomon	12936773	13062689	-	Slco5a1	XM_011238381.4	240726
282	Slco5a1	XM_030253981.2	0.411102	0.538669	0.094085	0.199951	1.48301	0.20058	0.59048	0.426597	2.5824	0.299839	1.32557	1.53895	0	0.389597	0	0	0.521828	0	0.454556	1.4791	0.454846	0	4	77	4	22	27	0	4	0	0	6	0	5	25	5	0	-2.43248	-1.85643	NC_000067.7	Gnomon	12936773	13062689	-	Slco5a1	XM_030253981.2	240726
283	Slco5a1	XM_030253982.1	1	1.75283	0.99999	0.346594	0	0	0.809689	0	0	0	0	0	0	0	0	0	0	0	0	0	0	2.25222	0	0	0	0	0	0	0	0	0	0	0	0	0	0	51	1	1.75283	NC_000067.7	Gnomon	12936773	13062996	-	Slco5a1	XM_030253982.1	240726
284	Slco5a1	XM_006495518.4	0.412202	0.412202	0.142958	0.142958	1.27858	0	0	0	2.09747	2.2781	0	0	0	0	0	0	0	0	0	0	0	0	0	50	66	0	0	0	0	0	0	0	0	0	0	0	0	-2.42599	-2.42599	NC_000067.7	Gnomon	12936773	13062996	-	Slco5a1	XM_006495518.4	240726
285	Slco5a1	XM_011238382.4	2.26593	1.26613	0.162332	0.696534	0.541357	1.72146	0.881785	0	0	0	0	1.71225	0	2.22299	1.61174	2.75781	0	0	0	0	2.38219	0	0	0	0	0	33	0	48	26	74	0	0	0	0	58	0	2.26593	1.26613	NC_000067.7	Gnomon	12936773	13063043	-	Slco5a1	XM_011238382.4	240726
286	Slco5a1	XM_011238380.4	1.04488	0.912757	0.942488	0.869011	0.744805	0.808137	0.613108	0	0	0	2.13051	0	2.24937	0	0	0	0	0	0	0	0	1.86701	0	0	0	49	0	55	0	0	0	0	0	0	0	0	36	1.04488	-1.09558	NC_000067.7	Gnomon	12936773	13063043	-	Slco5a1	XM_011238380.4	240726
287	Gm39592	XR_865187.1	1	1	0.99999	0.99999	0	0	0	0	0	0	0	0	0	0	0	0	0	0	0	0	0	0	0	0	0	0	0	0	0	0	0	0	0	0	0	0	0	1	1	NC_000067.7	Gnomon	13160912	13175183	-	Gm39592	XR_865187.1	105243861
288	Prdm14	NM_001081209.2	1.05626	1.02828	0.197007	0.141189	0	0.0789695	0.0402401	0	0	0	0	0	0.268799	0.106365	0	0	0	0	0.0970233	0.100117	0	0	0	0	0	0	0	3	1	0	0	0	0	1	1	0	0	1.05626	1.02828	NC_000067.7	BestRefSeq	13183652	13197387	-	Prdm14	NM_001081209.2	383491
289	Ncoa2	NM_001302702.1	0.787915	0.974859	0.700343	0.935005	3.32536	2.98147	3.28862	3.64971	0	2.61495	3.83834	4.01242	0	3.71526	0	0	4.54568	3.15762	2.99323	3.60832	3.60979	2.92006	148	0	88	193	217	0	159	0	0	289	107	100	156	155	89	-1.26917	-1.02579	NC_000067.7	BestRefSeq	13209329	13442653	-	Ncoa2	NM_001302702.1	17978
290	Ncoa2	NM_008678.3	0.776963	1.03491	0.122084	0.791927	6.77043	6.40634	6.81994	6.72928	7.15162	6.76367	6.90383	6.11182	6.25417	6.68969	6.69005	6.16206	6.12276	7.05857	6.97763	6.5339	6.76525	6.70226	1349	2168	1846	1726	977	1103	1336	1312	907	889	1778	1797	1276	1494	1399	-1.28706	1.03491	NC_000067.7	BestRefSeq	13209329	13444307	-	Ncoa2	NM_008678.3	17978
291	Ncoa2	XM_036162692.1	1.85182	1	0.142853	0.99999	0	0.888946	0	0	0	0	0	0	0	1.72034	1.56754	0	0	0	0	0	0	0	0	0	0	0	0	0	30	25	0	0	0	0	0	0	0	1.85182	1	NC_000067.7	Gnomon	13209344	13444303	-	Ncoa2	XM_036162692.1	17978
292	Ncoa2	XM_036162698.1	1.72894	1.39913	0.182458	0.142478	0	0.789885	0.484534	0	0	0	0	0	0	0	1.81965	1.08047	0	0	0	0.947969	0	1.0472	0	0	0	0	0	0	0	32	14	0	0	0	13	0	14	1.72894	1.39913	NC_000067.7	Gnomon	13209349	13443897	-	Ncoa2	XM_036162698.1	17978
293	Ncoa2	XM_036162714.1	1	1	0.99999	0.99999	0	0	0	0	0	0	0	0	0	0	0	0	0	0	0	0	0	0	0	0	0	0	0	0	0	0	0	0	0	0	0	0	0	1	1	NC_000067.7	Gnomon	13209349	13443930	-	Ncoa2	XM_036162714.1	17978
294	Ncoa2	XM_030252095.2	2.10693	1.09697	0.437992	0.929674	2.13375	3.20889	2.26728	0	2.00347	0	3.90045	0	4.0433	0	0	4.74117	0	0	4.32702	0	0	0	0	46	0	203	0	227	0	0	331	0	0	274	0	0	0	2.10693	1.09697	NC_000067.7	Gnomon	13209349	13443953	-	Ncoa2	XM_030252095.2	17978
295	Ncoa2	XM_036162694.1	1.26817	0.739151	0.494591	0.531833	4.6835	5.02625	4.24744	4.60251	4.05868	5.13148	0	5.68569	5.19994	4.46575	5.2118	4.46645	5.48917	3.28952	0	4.76523	4.89217	4.77084	299	241	584	0	724	524	276	463	271	569	118	0	365	398	357	1.26817	-1.3529	NC_000067.7	Gnomon	13209349	13443953	-	Ncoa2	XM_036162694.1	17978
296	Ncoa2	XM_036162710.1	0.288582	0.288582	0.346594	0.346594	1.79295	0	0	0	0	0	0	3.73618	0	0	0	0	0	0	0	0	0	0	0	0	0	0	177	0	0	0	0	0	0	0	0	0	0	-3.46522	-3.46522	NC_000067.7	Gnomon	13209349	13444451	-	Ncoa2	XM_036162710.1	17978
297	Ncoa2	XM_030252088.1	0.273249	0.431139	0.346594	0.466292	1.87171	0	0.657937	3.83778	0	0	0	0	0	0	0	0	0	0	0	0	0	1.95944	171	0	0	0	0	0	0	0	0	0	0	0	0	0	39	-3.65967	-2.31944	NC_000067.7	Gnomon	13209349	13444451	-	Ncoa2	XM_030252088.1	17978
298	Ncoa2	XM_036162655.1	1	1	0.99999	0.99999	0	0	0	0	0	0	0	0	0	0	0	0	0	0	0	0	0	0	0	0	0	0	0	0	0	0	0	0	0	0	0	0	0	1	1	NC_000067.7	Gnomon	13209349	13444451	-	Ncoa2	XM_036162655.1	17978
299	Ncoa2	XM_030252083.2	1.18036	1.20156	0.319565	0.335497	0.0707173	0.309944	0.335622	0	0.323305	0	0	0	0	0.909473	0.400469	0	0	0	1.02477	0	0	0.35047	0	4	0	0	0	0	11	4	0	0	0	15	0	0	4	1.18036	1.20156	NC_000067.7	Gnomon	13212642	13296183	-	Ncoa2	XM_030252083.2	17978
300	Ncoa2	XM_030252077.2	1.46124	1.40927	0.0425815	0.0389948	2.6291	3.17629	3.12404	3.1414	1.80255	2.04837	2.87542	2.83697	3.08073	3.49162	3.18961	2.92509	3.13282	3.1903	3.0678	3.07369	3.12683	3.15768	100	38	54	92	88	109	134	104	85	101	109	106	103	107	108	1.46124	1.40927	NC_000067.7	Gnomon	13212642	13364673	-	Ncoa2	XM_030252077.2	17978
301	Ncoa2	XM_030252075.2	1.13563	0.973456	0.627971	0.861484	0.352631	0.536125	0.313819	0.39061	0	0	0.79049	0.426345	0	0	0	0.709514	1.38687	0.318454	0	0.322097	0.780586	0	4	0	0	11	5	0	0	0	8	21	3	0	3	10	0	1.13563	-1.02727	NC_000067.7	Gnomon	13212642	13376049	-	Ncoa2	XM_030252075.2	17978
302	Ncoa2	XM_036162677.1	0.954567	0.954567	0.346594	0.346594	0.0670815	0	0	0	0.307984	0	0	0	0	0	0	0	0	0	0	0	0	0	0	4	0	0	0	0	0	0	0	0	0	0	0	0	0	-1.0476	-1.0476	NC_000067.7	Gnomon	13212642	13381068	-	Ncoa2	XM_036162677.1	17978
303	Ncoa2	XM_017319232.3	1.28145	1.23414	0.370266	0.511	0.947129	1.3049	1.25064	0.360108	0	1.94026	0	1.33279	1.52923	1.09546	1.33459	1.12061	1.39715	1.44902	0.96407	1.70713	1.43548	0.317829	4	0	49	0	22	28	15	20	15	21	23	14	32	24	3	1.28145	1.23414	NC_000067.7	Gnomon	13212642	13443007	-	Ncoa2	XM_017319232.3	17978
304	Ncoa2	XM_030252066.2	0.466348	0.466348	0.143744	0.143744	1.10052	0	0	0	2.0477	0	1.84284	0	0	0	0	0	0	0	0	0	0	0	0	48	0	38	0	0	0	0	0	0	0	0	0	0	0	-2.14432	-2.14432	NC_000067.7	Gnomon	13212642	13443007	-	Ncoa2	XM_030252066.2	17978
305	Ncoa2	XM_036162671.1	1	1	0.99999	0.99999	0	0	0	0	0	0	0	0	0	0	0	0	0	0	0	0	0	0	0	0	0	0	0	0	0	0	0	0	0	0	0	0	0	1	1	NC_000067.7	Gnomon	13212642	13443007	-	Ncoa2	XM_036162671.1	17978
306	Ncoa2	XM_030252070.2	1	1	0.99999	0.99999	0	0	0	0	0	0	0	0	0	0	0	0	0	0	0	0	0	0	0	0	0	0	0	0	0	0	0	0	0	0	0	0	0	1	1	NC_000067.7	Gnomon	13212642	13443930	-	Ncoa2	XM_030252070.2	17978
307	Ncoa2	XM_036162709.1	1	1	0.99999	0.99999	0	0	0	0	0	0	0	0	0	0	0	0	0	0	0	0	0	0	0	0	0	0	0	0	0	0	0	0	0	0	0	0	0	1	1	NC_000067.7	Gnomon	13212642	13443953	-	Ncoa2	XM_036162709.1	17978
308	Ncoa2	XM_017319233.3	1	1	0.99999	0.99999	0	0	0	0	0	0	0	0	0	0	0	0	0	0	0	0	0	0	0	0	0	0	0	0	0	0	0	0	0	0	0	0	0	1	1	NC_000067.7	Gnomon	13212642	13443953	-	Ncoa2	XM_017319233.3	17978
309	Ncoa2	XM_036162665.1	1.14001	0.746012	0.570307	0.259891	0.999678	1.18872	0.576949	0.885596	0.698232	0.238703	1.13231	1.65796	0.757652	0.838778	1.57129	1.68812	0.785908	0.319658	0	1.05213	0	1.09547	11	10	3	17	31	10	10	25	29	9	3	0	15	0	15	1.14001	-1.34046	NC_000067.7	Gnomon	13212642	13444248	-	Ncoa2	XM_036162665.1	17978
310	Ncoa2	XM_017319235.3	1	1	0.99999	0.99999	0	0	0	0	0	0	0	0	0	0	0	0	0	0	0	0	0	0	0	0	0	0	0	0	0	0	0	0	0	0	0	0	0	1	1	NC_000067.7	Gnomon	13212642	13444262	-	Ncoa2	XM_017319235.3	17978
311	Ncoa2	XM_030252068.2	1	1	0.99999	0.99999	0	0	0	0	0	0	0	0	0	0	0	0	0	0	0	0	0	0	0	0	0	0	0	0	0	0	0	0	0	0	0	0	0	1	1	NC_000067.7	Gnomon	13212642	13444280	-	Ncoa2	XM_030252068.2	17978
312	Ncoa2	XM_030252082.2	0.891258	0.808869	0.700701	0.439912	1.366	1.19992	1.05998	1.60472	1.37047	1.4287	1.23249	1.14996	1.98056	0	0	0.636507	1.99469	0.671416	2.0876	0.282925	1.24173	0	26	24	29	20	17	43	0	0	7	39	8	47	3	19	0	-1.12201	-1.23629	NC_000067.7	Gnomon	13212642	13444288	-	Ncoa2	XM_030252082.2	17978
313	Ncoa2	XM_017319241.3	1	1	0.99999	0.99999	0	0	0	0	0	0	0	0	0	0	0	0	0	0	0	0	0	0	0	0	0	0	0	0	0	0	0	0	0	0	0	0	0	1	1	NC_000067.7	Gnomon	13212642	13444303	-	Ncoa2	XM_017319241.3	17978
314	Ncoa2	XM_017319229.3	1	1	0.99999	0.99999	0	0	0	0	0	0	0	0	0	0	0	0	0	0	0	0	0	0	0	0	0	0	0	0	0	0	0	0	0	0	0	0	0	1	1	NC_000067.7	Gnomon	13212642	13444303	-	Ncoa2	XM_017319229.3	17978
315	Ncoa2	XM_030252093.2	1	1	0.99999	0.99999	0	0	0	0	0	0	0	0	0	0	0	0	0	0	0	0	0	0	0	0	0	0	0	0	0	0	0	0	0	0	0	0	0	1	1	NC_000067.7	Gnomon	13212642	13444324	-	Ncoa2	XM_030252093.2	17978
316	Ncoa2	XM_030252072.2	1.18063	1	0.200884	0.99999	0	0.23956	0	0	0	0	0	0	0.73564	0	0	0.30804	0	0	0	0	0	0	0	0	0	0	0	10	0	0	3	0	0	0	0	0	0	1.18063	1	NC_000067.7	Gnomon	13212642	13444336	-	Ncoa2	XM_030252072.2	17978
317	Ncoa2	XM_036162703.1	1	1	0.99999	0.99999	0	0	0	0	0	0	0	0	0	0	0	0	0	0	0	0	0	0	0	0	0	0	0	0	0	0	0	0	0	0	0	0	0	1	1	NC_000067.7	Gnomon	13212642	13444451	-	Ncoa2	XM_036162703.1	17978
318	Ncoa2	XM_030252090.2	1	1	0.99999	0.99999	0	0	0	0	0	0	0	0	0	0	0	0	0	0	0	0	0	0	0	0	0	0	0	0	0	0	0	0	0	0	0	0	0	1	1	NC_000067.7	Gnomon	13212642	13444451	-	Ncoa2	XM_030252090.2	17978
319	Ncoa2	XM_030252087.2	1	1	0.99999	0.99999	0	0	0	0	0	0	0	0	0	0	0	0	0	0	0	0	0	0	0	0	0	0	0	0	0	0	0	0	0	0	0	0	0	1	1	NC_000067.7	Gnomon	13212642	13444451	-	Ncoa2	XM_030252087.2	17978
320	Gm23169	XR_004936739.1	0.984657	0.984657	0.346594	0.346594	0.0223073	0	0	0.10824	0	0	0	0	0	0	0	0	0	0	0	0	0	0	1	0	0	0	0	0	0	0	0	0	0	0	0	0	0	-1.01558	-1.01558	NC_000067.7	cmsearch	13404722	13404833	-	Gm23169	XR_004936739.1	115487625
321	Gm39595	XR_865189.2	1	1	0.99999	0.99999	0	0	0	0	0	0	0	0	0	0	0	0	0	0	0	0	0	0	0	0	0	0	0	0	0	0	0	0	0	0	0	0	0	1	1	NC_000067.7	Gnomon	13462778	13492632	-	Gm39595	XR_865189.2	105243864
322	Tram1	NM_028173.5	0.974446	0.92086	0.575401	0.0817157	5.33141	5.29406	5.21246	5.25709	5.3243	5.43535	5.44591	5.17591	5.22972	5.32545	5.29848	5.40987	5.19707	5.24696	5.12136	5.23453	5.27796	5.17612	478	600	725	619	504	535	511	492	533	462	497	486	510	524	477	-1.02622	-1.08594	NC_000067.7	BestRefSeq	13634917	13660134	-	Tram1	NM_028173.5	72265
323	Lactb2	NR_184545.1	0.951385	0.951385	0.346594	0.346594	0.0718987	0	0	0	0	0.328257	0	0	0	0	0	0	0	0	0	0	0	0	0	0	4	0	0	0	0	0	0	0	0	0	0	0	0	-1.0511	-1.0511	NC_000067.7	BestRefSeq	13695069	13730749	-	Lactb2	NR_184545.1	212442
324	Lactb2	NR_184544.1	0.59192	0.968717	0.165847	0.917912	0.756525	0	0.710672	1.145	0	0	0	1.69405	0	0	0	0	0	0.913375	0.996122	1.00616	0.374279	0	16	0	0	0	32	0	0	0	0	0	12	14	14	4	0	-1.68942	-1.03229	NC_000067.7	BestRefSeq	13695069	13730749	-	Lactb2	NR_184544.1	212442
325	Lactb2	NM_001417636.1	1	1	0.99999	0.99999	0	0	0	0	0	0	0	0	0	0	0	0	0	0	0	0	0	0	0	0	0	0	0	0	0	0	0	0	0	0	0	0	0	1	1	NC_000067.7	BestRefSeq	13695069	13730749	-	Lactb2	NM_001417636.1	212442
326	Lactb2	NM_001417635.1	1	1	0.99999	0.99999	0	0	0	0	0	0	0	0	0	0	0	0	0	0	0	0	0	0	0	0	0	0	0	0	0	0	0	0	0	0	0	0	0	1	1	NC_000067.7	BestRefSeq	13695069	13730749	-	Lactb2	NM_001417635.1	212442
327	Lactb2	NM_001417634.1	1	1	0.99999	0.99999	0	0	0	0	0	0	0	0	0	0	0	0	0	0	0	0	0	0	0	0	0	0	0	0	0	0	0	0	0	0	0	0	0	1	1	NC_000067.7	BestRefSeq	13695069	13730749	-	Lactb2	NM_001417634.1	212442
328	Lactb2	NM_001417630.1	1.41398	1.07979	0.267144	0.57006	0.0688737	0.56864	0.179623	0	0.315552	0	0	0	0	0	0.636895	0	1.51634	0.733735	0	0	0	0	0	4	0	0	0	0	0	7	0	24	9	0	0	0	0	1.41398	1.07979	NC_000067.7	BestRefSeq	13695069	13730749	-	Lactb2	NM_001417630.1	212442
329	Lactb2	NM_001417633.1	1.19052	1.21046	0.346594	0.346594	0	0.251595	0.275561	0	0	0	0	0	0.965406	0	0	0	0	0	0	1.03726	0	0	0	0	0	0	0	14	0	0	0	0	0	0	15	0	0	1.19052	1.21046	NC_000067.7	BestRefSeq	13695069	13730749	-	Lactb2	NM_001417633.1	212442
330	Lactb2	NM_145381.3	1.00499	1.21487	0.95884	0.0106021	4.53401	4.5412	4.81481	4.31396	4.35641	4.53919	4.7256	4.68674	4.14246	4.50163	4.8215	4.53108	4.62673	4.89397	4.87243	4.72974	4.72555	4.84355	242	299	382	370	355	244	283	350	284	307	386	407	355	353	376	1.00499	1.21487	NC_000067.7	BestRefSeq	13695069	13730749	-	Lactb2	NM_145381.3	212442
331	Xkr9	XM_006495548.3	1.07501	1.01391	0.111511	0.346594	0	0.104348	0.0199337	0	0	0	0	0	0.0952738	0.298114	0	0	0.107336	0	0.0970233	0	0	0	0	0	0	0	0	1	3	0	0	1	0	1	0	0	0	1.07501	1.01391	NC_000067.7	Gnomon	13738962	13772454	+	Xkr9	XM_006495548.3	381246
332	Xkr9	NM_001011873.2	0.987145	0.987145	0.346594	0.346594	0.0186655	0	0	0	0.0910022	0	0	0	0	0	0	0	0	0	0	0	0	0	0	1	0	0	0	0	0	0	0	0	0	0	0	0	0	-1.01302	-1.01302	NC_000067.7	BestRefSeq	13738995	13771947	+	Xkr9	NM_001011873.2	381246
333	Xkr9	XM_006495547.4	1	1	0.99999	0.99999	0	0	0	0	0	0	0	0	0	0	0	0	0	0	0	0	0	0	0	0	0	0	0	0	0	0	0	0	0	0	0	0	0	1	1	NC_000067.7	Gnomon	13739233	13772454	+	Xkr9	XM_006495547.4	381246
334	Gm26273	XR_004936826.1	1	1	0.99999	0.99999	0	0	0	0	0	0	0	0	0	0	0	0	0	0	0	0	0	0	0	0	0	0	0	0	0	0	0	0	0	0	0	0	0	1	1	NC_000067.7	cmsearch	13844558	13844688	-	Gm26273	XR_004936826.1	115485793
335	Gm5523	NR_004447.1	0.946946	0.944814	0.589884	0.578305	0.602581	0.523935	0.520683	0.391381	0.333927	0.765254	0.426552	0.982859	0.495295	0.545052	0.628262	0.391274	0.549348	0.673705	0.503233	0.442866	0.518856	0.452597	4	4	12	5	14	6	6	7	4	6	8	6	5	6	5	-1.05603	-1.05841	NC_000067.7	BestRefSeq	13855909	13857153	-	Gm5523	NR_004447.1	433273
336	Gm31195	XR_373210.1	1	1	0.99999	0.99999	0	0	0	0	0	0	0	0	0	0	0	0	0	0	0	0	0	0	0	0	0	0	0	0	0	0	0	0	0	0	0	0	0	1	1	NC_000067.7	Gnomon	13916724	13952157	+	Gm31195	XR_373210.1	102633349
337	Gm31195	XR_373212.1	1	1	0.99999	0.99999	0	0	0	0	0	0	0	0	0	0	0	0	0	0	0	0	0	0	0	0	0	0	0	0	0	0	0	0	0	0	0	0	0	1	1	NC_000067.7	Gnomon	13916724	13952157	+	Gm31195	XR_373212.1	102633349
338	Gm31195	XR_373211.2	1	1	0.99999	0.99999	0	0	0	0	0	0	0	0	0	0	0	0	0	0	0	0	0	0	0	0	0	0	0	0	0	0	0	0	0	0	0	0	0	1	1	NC_000067.7	Gnomon	13916724	13952197	+	Gm31195	XR_373211.2	102633349
339	Gm39596	XR_865190.2	1	1	0.99999	0.99999	0	0	0	0	0	0	0	0	0	0	0	0	0	0	0	0	0	0	0	0	0	0	0	0	0	0	0	0	0	0	0	0	0	1	1	NC_000067.7	Gnomon	14112478	14138776	+	Gm39596	XR_865190.2	105243865
340	Gm39596	XR_865192.2	1	1	0.99999	0.99999	0	0	0	0	0	0	0	0	0	0	0	0	0	0	0	0	0	0	0	0	0	0	0	0	0	0	0	0	0	0	0	0	0	1	1	NC_000067.7	Gnomon	14112478	14211612	+	Gm39596	XR_865192.2	105243865
341	Gm39596	XR_865191.1	1.00767	0.977209	0.801156	0.346594	0.0332606	0.0442808	0	0	0	0.159127	0	0	0	0	0.1083	0.108207	0	0	0	0	0	0	0	0	2	0	0	0	0	1	1	0	0	0	0	0	0	1.00767	-1.02332	NC_000067.7	Gnomon	14125637	14138776	+	Gm39596	XR_865191.1	105243865
342	Eya1	XM_036159662.1	0.588931	0.57296	0.263931	0.236121	1.33636	0.572527	0.532864	1.77565	0	2.23209	1.32398	0	0	0	0	1.78057	0	0	0	0	1.69332	0	31	0	63	22	0	0	0	0	31	0	0	0	0	31	0	-1.69799	-1.74532	NC_000067.7	Gnomon	14239177	14344827	-	Eya1	XM_036159662.1	14048
343	Eya1	NM_001402661.1	1.67942	1.75753	0.436387	0.138941	1.01122	1.75917	1.82477	0	2.08791	0.828814	1.03597	0	0	1.01018	3.22363	0	1.8358	2.36757	0	2.17463	1.71211	1.91099	0	50	13	15	0	0	13	107	0	33	56	0	49	32	37	1.67942	1.75753	NC_000067.7	BestRefSeq	14239177	14374869	-	Eya1	NM_001402661.1	14048
344	Eya1	XM_017315348.3	0.574227	0.231171	0.191836	0.017885	2.11297	1.31266	0	3.0407	2.27267	1.67449	1.96406	0.559972	2.09494	0	1.60713	0	1.63292	0	0	0	0	0	93	59	38	42	7	48	0	26	0	27	0	0	0	0	0	-1.74147	-4.32579	NC_000067.7	Gnomon	14239177	14375171	-	Eya1	XM_017315348.3	14048
345	Eya1	XM_006495446.5	1	1	0.99999	0.99999	0	0	0	0	0	0	0	0	0	0	0	0	0	0	0	0	0	0	0	0	0	0	0	0	0	0	0	0	0	0	0	0	0	1	1	NC_000067.7	Gnomon	14239177	14375172	-	Eya1	XM_006495446.5	14048
346	Eya1	XM_030247470.2	1.41423	2.26396	0.606338	0.19286	0.510973	1.01099	1.68982	0	1.64388	0	0	0	0	0	0	2.60324	0	0	2.24404	0	1.17079	2.83638	0	33	0	0	0	0	0	0	65	0	0	54	0	17	83	1.41423	2.26396	NC_000067.7	Gnomon	14239177	14375172	-	Eya1	XM_030247470.2	14048
347	Eya1	XM_011238346.3	1.4529	1.07334	0.346594	0.346594	0	0.538937	0.102106	0	0	0	0	0	0	0	0	1.70687	0	0.450692	0	0	0	0	0	0	0	0	0	0	0	0	29	0	5	0	0	0	0	1.4529	1.07334	NC_000067.7	Gnomon	14239177	14375174	-	Eya1	XM_011238346.3	14048
348	Eya1	XM_017315381.2	2.18486	1.84816	0.346594	0.26879	0	1.12754	0.886087	0	0	0	0	0	2.79167	0	0	0	0	0	0.652818	2.22297	0	0	0	0	0	0	0	87	0	0	0	0	0	8	51	0	0	2.18486	1.84816	NC_000067.7	Gnomon	14239177	14375174	-	Eya1	XM_017315381.2	14048
349	Eya1	NM_001252192.2	0.638097	0.421758	0.378145	0.0820101	1.40486	0.756711	0.159351	0.644743	0.825702	0	1.99716	2.29621	0	0	0	2.15321	0	0	0.663503	0	0	0	7	12	0	43	56	0	0	0	44	0	0	8	0	0	0	-1.56716	-2.37103	NC_000067.7	BestRefSeq	14239177	14380273	-	Eya1	NM_001252192.2	14048
350	Eya1	NM_001402660.1	4.35103	4.48735	0.0677842	0.0631815	0	2.12136	2.16586	0	0	0	0	0	2.38222	2.3271	0	0	3.25154	3.1599	0	2.8743	2.05886	0	0	0	0	0	0	62	53	0	0	110	107	0	88	44	0	4.35103	4.48735	NC_000067.7	BestRefSeq	14239177	14380273	-	Eya1	NM_001402660.1	14048
351	Eya1	NM_001310459.2	0.676477	0.51006	0.573956	0.319026	1.65873	1.09484	0.687469	2.64674	2.70585	0	0	0	0	2.73974	0	0	0	0	2.01873	0	0	0	68	85	0	0	0	0	74	0	0	0	0	44	0	0	0	-1.47825	-1.96056	NC_000067.7	BestRefSeq	14239177	14380273	-	Eya1	NM_001310459.2	14048
352	Eya1	NM_010164.3	0.582398	0.582398	0.346594	0.346594	0.779922	0	0	0	0	0	0	2.19698	0	0	0	0	0	0	0	0	0	0	0	0	0	0	51	0	0	0	0	0	0	0	0	0	0	-1.71704	-1.71704	NC_000067.7	BestRefSeq	14239177	14380273	-	Eya1	NM_010164.3	14048
353	Eya1	NM_001402659.1	0.272353	0.537723	0.150213	0.407399	1.87645	0	0.981386	0	0	2.69749	0	3.14922	0	0	0	0	0	0	2.5538	0	0	0	0	0	94	0	113	0	0	0	0	0	0	70	0	0	0	-3.6717	-1.85969	NC_000067.7	BestRefSeq	14239177	14380273	-	Eya1	NM_001402659.1	14048
354	Eya1	XR_001780756.2	0.883681	0.883681	0.195269	0.195269	0.178402	0	0	0.240663	0	0	0	0.562291	0	0	0	0	0	0	0	0	0	0	2	0	0	0	7	0	0	0	0	0	0	0	0	0	0	-1.13163	-1.13163	NC_000067.7	Gnomon	14239177	14381259	-	Eya1	XR_001780756.2	14048
355	Eya1	XM_006495452.4	1	1.05158	0.99999	0.346594	0	0	0.0725523	0	0	0	0	0	0	0	0	0	0	0	0	0	0	0.330991	0	0	0	0	0	0	0	0	0	0	0	0	0	0	3	1	1.05158	NC_000067.7	Gnomon	14239177	14381259	-	Eya1	XM_006495452.4	14048
356	Eya1	XM_017315414.2	0.758726	0.761709	0.453452	0.475667	0.88741	0.489061	0.494722	0	0	1.75058	1.52823	0	0	0	0.768359	1.04959	0.315426	1.20046	0	0	0.804976	0	0	0	41	27	0	0	0	9	14	3	17	0	0	10	0	-1.318	-1.31284	NC_000067.7	Gnomon	14239177	14381259	-	Eya1	XM_017315414.2	14048
357	Eya1	XM_036159644.1	0.984099	0.984639	0.933451	0.935827	0.214563	0.191439	0.192229	0	0.849409	0	0	0	0.773583	0	0	0	0	0	0	0.776221	0	0	0	12	0	0	0	10	0	0	0	0	0	0	10	0	0	-1.01616	-1.0156	NC_000067.7	Gnomon	14253445	14381259	-	Eya1	XM_036159644.1	14048
358	Eya1	NM_001402662.1	1.27886	0.812592	0.550783	0.620632	0.873129	1.22799	0.573732	0	1.09915	0	2.00571	0	1.73697	0	1.42967	1.88158	0	0	0	0	1.32522	0.953183	0	18	0	44	0	34	0	22	34	0	0	0	0	21	13	1.27886	-1.23063	NC_000067.7	BestRefSeq	14278150	14380273	-	Eya1	NM_001402662.1	14048
359	Eya1	XM_036159675.1	1	1.19125	0.99999	0.346594	0	0	0.252472	0	0	0	0	0	0	0	0	0	0	0	0.968078	0	0	0	0	0	0	0	0	0	0	0	0	0	0	14	0	0	0	1	1.19125	NC_000067.7	Gnomon	14278155	14381259	-	Eya1	XM_036159675.1	14048
360	Msc	NM_010827.3	0.942471	0.948124	0.664913	0.681515	0.441359	0.355879	0.364506	0.76656	0.40659	0.432782	0.498579	0	0	0.819767	0.303193	0.391274	0.122053	0	0.642119	0	0.44433	0.600176	9	5	6	6	0	0	10	3	4	1	0	8	0	5	7	-1.06104	-1.05471	NC_000067.7	BestRefSeq	14823570	14826216	-	Msc	NM_010827.3	17681
361	Msc	NM_001360810.2	1.07503	1	0.346594	0.99999	0	0.104375	0	0	0	0	0	0	0	0	0	0	0.45958	0	0	0	0	0	0	0	0	0	0	0	0	0	0	5	0	0	0	0	0	1.07503	1	NC_000067.7	BestRefSeq	14823570	14826216	-	Msc	NM_001360810.2	17681
362	Msc	NM_001411711.1	0.950526	0.91811	0.796357	0.623706	0.240409	0.167207	0.117148	0	0	0	0	0.931031	0.69101	0	0	0	0	0.200116	0.349539	0	0	0	0	0	0	0	13	9	0	0	0	0	2	4	0	0	0	-1.05205	-1.08919	NC_000067.7	BestRefSeq	14823570	14826216	-	Msc	NM_001411711.1	17681
363	Msc	NM_001411712.1	1	1	0.99999	0.99999	0	0	0	0	0	0	0	0	0	0	0	0	0	0	0	0	0	0	0	0	0	0	0	0	0	0	0	0	0	0	0	0	0	1	1	NC_000067.7	BestRefSeq	14823570	14826216	-	Msc	NM_001411712.1	17681
364	Msc	NM_001411713.1	1	1	0.99999	0.99999	0	0	0	0	0	0	0	0	0	0	0	0	0	0	0	0	0	0	0	0	0	0	0	0	0	0	0	0	0	0	0	0	0	1	1	NC_000067.7	BestRefSeq	14823570	14826216	-	Msc	NM_001411713.1	17681
365	Gm9947	XR_003947743.2	1.44972	0.937571	0.30367	0.845731	1.31315	1.84892	1.22014	1.68141	1.73398	1.57647	0	0.93198	0.597771	2.45501	1.13033	2.59996	1.46633	1.76307	1.09603	0	2.04147	0	28	36	34	0	13	8	59	15	65	23	32	16	0	43	0	1.44972	-1.06659	NC_000067.7	Gnomon	14825676	14851198	+	Gm9947	XR_003947743.2	105243866
366	Gm9947	XR_004935542.1	0.91003	1.12994	0.821306	0.757955	1.13582	0.999809	1.31206	0	1.36793	0	1.60229	1.75273	2.1497	1.35688	0	0	0	0	2.06189	0	0.943347	2.10987	0	24	0	30	34	50	20	0	0	0	0	46	0	13	45	-1.09886	1.12994	NC_000067.7	Gnomon	14826029	14851198	+	Gm9947	XR_004935542.1	105243866
367	Gm9947	XR_004935543.1	0.91403	0.513647	0.846999	0.169621	0.961151	0.831465	0	1.38421	0	0	2.04405	0	1.02344	0	1.95036	0	0	0	0	0	0	0	21	0	0	45	0	15	0	37	0	0	0	0	0	0	0	-1.09406	-1.94686	NC_000067.7	Gnomon	14826235	14851198	+	Gm9947	XR_004935543.1	105243866
368	Gm9947	XR_865195.3	1.29363	1.59797	0.542424	0.298759	0.225434	0.596862	0.901677	0	0.884126	0	0	0	0	0	0	0	1.83273	1.17068	0	2.0321	0	0	0	13	0	0	0	0	0	0	0	33	17	0	43	0	0	1.29363	1.59797	NC_000067.7	Gnomon	14826315	14851198	+	Gm9947	XR_865195.3	105243866
369	Trpa1	NM_001348288.1	1.07654	0.983064	0.574437	0.868193	0.236512	0.342912	0.211868	0	0	0.493791	0.498579	0.097262	0.423675	0.755836	0.1083	0.302949	0	0	0.273448	0.364507	0	0.37273	0	0	7	6	1	5	9	1	3	0	0	3	4	0	4	1.07654	-1.01723	NC_000067.7	BestRefSeq	14942868	14989086	-	Trpa1	NM_001348288.1	277328
370	Trpa1	NM_177781.5	1	1	0.99999	0.99999	0	0	0	0	0	0	0	0	0	0	0	0	0	0	0	0	0	0	0	0	0	0	0	0	0	0	0	0	0	0	0	0	0	1	1	NC_000067.7	BestRefSeq	14942868	14989086	-	Trpa1	NM_177781.5	277328
371	Kcnb2	NM_001098528.3	1.15004	0.842762	0.0159744	0.0121146	6.0355	6.23718	5.7887	6.07511	5.88052	5.97061	6.02081	6.20944	6.21601	6.24304	6.22332	6.12757	6.36577	5.80323	5.93024	5.81639	5.76709	5.60802	853	889	1058	929	1047	1074	977	946	885	1055	737	862	770	741	648	1.15004	-1.18657	NC_000067.7	BestRefSeq	15357149	15793974	+	Kcnb2	NM_001098528.3	98741
372	Kcnb2	XM_006495597.5	0.872452	1.14698	0.346594	0.640301	0.196852	0	0.394698	0.791582	0	0	0	0	0	0	0	0	0	0	1.36364	0	0	0	9	0	0	0	0	0	0	0	0	0	0	23	0	0	0	-1.14619	1.14698	NC_000067.7	Gnomon	15383235	15793975	+	Kcnb2	XM_006495597.5	98741
373	Gm51616	XR_003947745.2	0.952583	1.09687	0.616356	0.337713	0.399626	0.329542	0.533019	0.698927	0.40659	0.302434	0.426552	0.097262	0.268799	0.618788	0.1083	0.208861	0.388409	0.456257	0.701398	0.193735	0.657266	0.600176	8	5	4	5	1	3	7	1	2	4	5	9	2	8	7	-1.04978	1.09687	NC_000067.7	Gnomon	15625741	15637402	-	Gm51616	XR_003947745.2	115487079
374	Gm51617	XR_003947747.2	1	1	0.99999	0.99999	0	0	0	0	0	0	0	0	0	0	0	0	0	0	0	0	0	0	0	0	0	0	0	0	0	0	0	0	0	0	0	0	0	1	1	NC_000067.7	Gnomon	15641449	15656681	-	Gm51617	XR_003947747.2	115487080
375	Kcnb2	XM_006495596.3	1.6279	1.01127	0.0351238	0.958341	3.55012	4.25314	3.56628	3.35087	3.94707	3.01641	3.77066	3.4857	3.32107	4.24715	4.17213	4.5797	4.60998	3.70506	2.52171	3.09188	4.10644	3.87703	118	222	122	184	146	132	235	218	294	303	162	68	105	225	186	1.6279	1.01127	NC_000067.7	Gnomon	15690888	15793974	+	Kcnb2	XM_006495596.3	98741
376	Gm25168	XR_004936825.1	1	1	0.99999	0.99999	0	0	0	0	0	0	0	0	0	0	0	0	0	0	0	0	0	0	0	0	0	0	0	0	0	0	0	0	0	0	0	0	0	1	1	NC_000067.7	cmsearch	15828056	15828187	+	Gm25168	XR_004936825.1	115485792
377	Terf1	XR_004941782.1	1.42335	1.69144	0.261209	0.0126276	0.658309	1.1676	1.41656	0.276089	0.79566	0.973044	0	0.98652	1.6593	0	0.69314	1.90403	0.777222	1.68711	1.13059	1.31278	1.02744	1.77198	3	11	17	0	14	32	0	8	35	9	30	17	21	14	33	1.42335	1.69144	NC_000067.7	Gnomon	15875634	15913657	+	Terf1	XR_004941782.1	21749
378	Terf1	XR_004941783.1	1.14727	1	0.346594	0.99999	0	0.198206	0	0	0	0	0	0	0	0.79606	0	0	0	0	0	0	0	0	0	0	0	0	0	0	10	0	0	0	0	0	0	0	0	1.14727	1	NC_000067.7	Gnomon	15875634	15913657	+	Terf1	XR_004941783.1	21749
379	Terf1	XR_004941784.1	1.19663	0.866674	0.141564	0.259917	2.58076	2.83974	2.37432	2.82566	2.62531	2.24214	2.72015	2.41488	2.95177	3.18541	2.61254	2.56319	2.7938	1.89702	2.54465	2.63565	2.56359	2.08377	78	79	64	81	62	99	106	66	63	77	37	69	73	68	44	1.19663	-1.15384	NC_000067.7	Gnomon	15875634	15913657	+	Terf1	XR_004941784.1	21749
380	Terf1	NR_152944.1	0.836542	0.87337	0.545614	0.647467	0.421084	0.163595	0.22575	1.43011	0	0	0	0	0.383093	0	0.374331	0	0	0	0	0	0.368245	0.637974	22	0	0	0	0	4	0	4	0	0	0	0	0	4	8	-1.1954	-1.14499	NC_000067.7	BestRefSeq	15875870	15914276	+	Terf1	NR_152944.1	21749
381	Terf1	NM_009352.3	0.966887	0.983031	0.774533	0.859603	2.91371	2.86513	2.88901	2.90626	3.1105	2.62286	3.23978	2.56993	2.48296	2.82505	3.10663	2.89627	2.94382	2.93602	2.85184	2.79674	2.88419	2.96983	83	117	88	123	71	67	80	98	83	87	89	89	83	88	93	-1.03425	-1.01726	NC_000067.7	BestRefSeq	15875870	15914276	+	Terf1	NM_009352.3	21749
382	Terf1	NM_001286628.1	1.0502	1.13555	0.346594	0.346594	0	0.07067	0.18339	0	0	0	0	0	0	0	0	0	0.323106	0.746522	0	0	0	0	0	0	0	0	0	0	0	0	0	3	9	0	0	0	0	1.0502	1.13555	NC_000067.7	BestRefSeq	15875870	15914276	+	Terf1	NM_001286628.1	21749
383	Sbspon	NM_001033288.3	0.793048	0.827614	0.187509	0.281214	0.764684	0.430164	0.491713	0.627966	0.333927	0.813914	1.36876	0.431577	0.423675	0.385209	0.553601	0.55319	0.207237	0.290645	0.354179	0.442866	0.518856	0.7966	7	4	13	23	5	5	4	6	6	2	3	4	5	6	10	-1.26096	-1.20829	NC_000067.7	BestRefSeq	15924086	15962946	-	Sbspon	NM_001033288.3	226866
384	Gm31523	XR_001779753.1	1.00528	0.989538	0.831954	0.634152	0.0364814	0.0440793	0.0213079	0	0	0.0817565	0	0.097262	0	0	0	0.108207	0.107336	0.103525	0	0	0	0	0	0	1	0	1	0	0	0	1	1	1	0	0	0	0	1.00528	-1.01057	NC_000067.7	Gnomon	15975429	15977988	+	Gm31523	XR_001779753.1	102633776
385	4930444P10Rik	XM_030243353.1	1	1.03126	0.99999	0.346594	0	0	0.0444132	0	0	0	0	0	0	0	0	0	0	0	0	0	0	0.209538	0	0	0	0	0	0	0	0	0	0	0	0	0	0	2	1	1.03126	NC_000067.7	Gnomon	16136198	16152710	-	4930444P10Rik	XM_030243353.1	75799
386	4930444P10Rik	XM_006495582.2	1	1	0.99999	0.99999	0	0	0	0	0	0	0	0	0	0	0	0	0	0	0	0	0	0	0	0	0	0	0	0	0	0	0	0	0	0	0	0	0	1	1	NC_000067.7	Gnomon	16136198	16152710	-	4930444P10Rik	XM_006495582.2	75799
387	4930444P10Rik	XM_006495584.5	0.986354	1.00806	0.83371	0.908587	0.0935094	0.0736872	0.105089	0	0.257408	0	0	0.188379	0	0	0.335729	0	0	0	0.384786	0	0.100488	0	0	3	0	0	2	0	0	3	0	0	0	4	0	1	0	-1.01383	1.00806	NC_000067.7	Gnomon	16136198	16163285	-	4930444P10Rik	XM_006495584.5	75799
388	4930444P10Rik	XM_030243351.2	1.04934	1.10297	0.426227	0.300952	0.0457996	0.115277	0.187188	0	0	0	0.21571	0	0.300573	0	0	0.244013	0	0.53244	0	0.317695	0	0	0	0	0	2	0	3	0	0	2	0	6	0	3	0	0	1.04934	1.10297	NC_000067.7	Gnomon	16136198	16163285	-	4930444P10Rik	XM_030243351.2	75799
389	4930444P10Rik	NM_001243238.2	1	1	0.99999	0.99999	0	0	0	0	0	0	0	0	0	0	0	0	0	0	0	0	0	0	0	0	0	0	0	0	0	0	0	0	0	0	0	0	0	1	1	NC_000067.7	BestRefSeq	16136203	16163549	-	4930444P10Rik	NM_001243238.2	75799
390	4930444P10Rik	NM_001305227.1	1.1213	1.06197	0.0208335	0.431036	0.107386	0.272564	0.194131	0.208922	0	0.159127	0.15567	0	0.317585	0.385209	0.269906	0.172831	0.207237	0	0.240357	0.485845	0	0.187112	2	0	2	2	0	4	4	3	2	2	0	3	6	0	2	1.1213	1.06197	NC_000067.7	BestRefSeq	16136203	16163549	-	4930444P10Rik	NM_001305227.1	75799
391	Rpl7	NM_011291.5	0.949783	0.899844	0.349385	0.0399172	7.31796	7.24363	7.16571	7.18957	7.41775	7.4233	7.19967	7.34156	7.34133	7.31631	7.17275	7.32032	7.04538	7.07015	7.2308	7.24986	7.12132	7.14853	1861	2611	2927	2122	2311	2361	2070	1838	2039	1697	1793	2145	2104	1916	1912	-1.05287	-1.1113	NC_000067.7	BestRefSeq	16171519	16174657	-	Rpl7	NM_011291.5	19989
392	Rdh10	NM_133832.3	0.96771	0.9099	0.736516	0.327453	2.97355	2.92619	2.83733	2.67264	2.98215	3.19579	3.24227	2.67131	2.96842	2.71927	3.08473	2.94455	2.88961	2.87256	2.86013	2.8	2.72828	2.91826	69	106	140	123	77	100	73	96	86	83	85	90	83	78	89	-1.03337	-1.09902	NC_000067.7	BestRefSeq	16176106	16202774	+	Rdh10	NM_133832.3	98711
393	Stau2	XM_011238389.3	1.08147	0.802012	0.772698	0.479799	0.684484	0.797477	0.36618	0	0	0.449634	1.38925	1.03599	1.04408	1.45178	0.595737	0	0.46629	0	0	0	1.28964	0	0	0	6	24	15	16	23	7	0	5	0	0	0	20	0	1.08147	-1.24686	NC_000067.7	Gnomon	16299027	16587157	-	Stau2	XM_011238389.3	29819
394	Stau2	XM_030254814.2	1	4.94232	0.99999	0.157023	0	0	2.30519	0	0	0	0	0	0	0	0	0	0	3.09082	0	0	3.72157	0	0	0	0	0	0	0	0	0	0	0	101	0	0	169	0	1	4.94232	NC_000067.7	Gnomon	16299027	16587157	-	Stau2	XM_030254814.2	29819
395	Stau2	XM_036165648.1	1	1	0.99999	0.99999	0	0	0	0	0	0	0	0	0	0	0	0	0	0	0	0	0	0	0	0	0	0	0	0	0	0	0	0	0	0	0	0	0	1	1	NC_000067.7	Gnomon	16299027	16588640	-	Stau2	XM_036165648.1	29819
396	Stau2	XM_036165647.1	0.942271	0.736445	0.887582	0.406974	0.908707	0.822921	0.467356	0.725886	1.85711	0	1.0773	0	0.522084	1.99576	0	0	0.506535	0	0	0.492345	0	1.32547	8	40	0	16	0	6	39	0	0	5	0	0	6	0	20	-1.06127	-1.35788	NC_000067.7	Gnomon	16299027	16588983	-	Stau2	XM_036165647.1	29819
397	Stau2	XM_017321102.3	0.640639	1.25724	0.24677	0.584571	1.7451	1.10268	2.07536	0.709895	2.6541	0.502664	1.74986	2.01812	1.17647	1.56639	0	0.724552	1.51774	0	3.09003	2.19222	1.82466	1.78454	8	81	7	34	44	18	26	0	8	24	0	108	50	35	33	-1.56094	1.25724	NC_000067.7	Gnomon	16299027	16589545	-	Stau2	XM_017321102.3	29819
398	Stau2	XM_011238387.2	0.980984	1.01387	0.926998	0.944978	2.73144	2.70374	2.75131	2.22791	2.66957	2.69768	3.24579	2.62889	2.69071	1.49984	2.84036	3.26103	2.7096	2.21404	2.7137	3.07074	2.13746	3.27275	47	82	94	123	74	80	24	79	110	72	49	80	103	47	118	-1.01938	1.01387	NC_000067.7	Gnomon	16299027	16589545	-	Stau2	XM_011238387.2	29819
399	Stau2	XM_017321109.3	1	1	0.99999	0.99999	0	0	0	0	0	0	0	0	0	0	0	0	0	0	0	0	0	0	0	0	0	0	0	0	0	0	0	0	0	0	0	0	0	1	1	NC_000067.7	Gnomon	16299027	16589579	-	Stau2	XM_017321109.3	29819
400	Stau2	XM_011238390.3	4.91346	3.1821	0.178449	0.104105	0	2.29674	1.66998	0	0	0	0	0	2.43119	3.90945	1.10247	0	0	2.7177	0.86484	0	0	2.46234	0	0	0	0	0	64	183	15	0	0	75	12	0	0	61	4.91346	3.1821	NC_000067.7	Gnomon	16299027	16589599	-	Stau2	XM_011238390.3	29819
401	Stau2	XM_006495528.5	1.00328	0.85348	0.993343	0.56595	3.02876	3.03348	2.80019	1.23905	3.15788	3.663	3.48409	2.50165	3.86512	3.67257	1.567	1.22366	3.05618	2.80153	2.69396	3.01798	3.11342	2.21082	17	122	200	148	67	199	154	25	17	95	80	79	99	106	49	1.00328	-1.17167	NC_000067.7	Gnomon	16299027	16590354	-	Stau2	XM_006495528.5	29819
402	Stau2	XM_006495532.5	0.631253	0.663791	0.114707	0.132514	1.33017	0.66646	0.738971	0	1.12574	1.9003	1.57409	1.42174	0.680847	1.36684	0.218636	0.245341	0.490286	0.503811	0.322105	0.576441	1.32351	0.750955	0	18	47	29	24	9	21	2	2	5	6	4	7	21	9	-1.58415	-1.5065	NC_000067.7	Gnomon	16299027	16591228	-	Stau2	XM_006495532.5	29819
403	Stau2	NM_001111272.1	1	1	0.99999	0.99999	0	0	0	0	0	0	0	0	0	0	0	0	0	0	0	0	0	0	0	0	0	0	0	0	0	0	0	0	0	0	0	0	0	1	1	NC_000067.7	BestRefSeq	16299034	16589526	-	Stau2	NM_001111272.1	29819
404	Stau2	NM_025303.3	0.798703	0.796602	0.380345	0.210787	4.73913	4.41486	4.41106	5.06187	4.93832	4.83549	3.87729	4.71282	3.19664	3.84625	4.82321	5.16485	4.24185	4.54523	4.83741	4.1967	3.87172	4.42357	416	456	473	199	362	120	175	350	448	232	300	397	241	189	278	-1.25203	-1.25533	NC_000067.7	BestRefSeq	16299034	16589526	-	Stau2	NM_025303.3	29819
405	Gm7568	XR_865201.3	1	1	0.99999	0.99999	0	0	0	0	0	0	0	0	0	0	0	0	0	0	0	0	0	0	0	0	0	0	0	0	0	0	0	0	0	0	0	0	0	1	1	NC_000067.7	Gnomon	16323811	16329093	+	Gm7568	XR_865201.3	102634042
406	Gm7568	XR_001778825.3	1	1	0.99999	0.99999	0	0	0	0	0	0	0	0	0	0	0	0	0	0	0	0	0	0	0	0	0	0	0	0	0	0	0	0	0	0	0	0	0	1	1	NC_000067.7	Gnomon	16323811	16333749	+	Gm7568	XR_001778825.3	102634042
407	Gm7568	XR_865202.3	1	1	0.99999	0.99999	0	0	0	0	0	0	0	0	0	0	0	0	0	0	0	0	0	0	0	0	0	0	0	0	0	0	0	0	0	0	0	0	0	1	1	NC_000067.7	Gnomon	16323811	16333749	+	Gm7568	XR_865202.3	102634042
408	C130013N14Rik	XR_003947751.1	1.2765	1.0897	0.0598972	0.544265	3.84244	4.19463	3.96637	3.90921	3.60096	3.32731	3.83583	4.33975	4.07367	4.28658	4.21865	4.09127	4.28813	4.27618	3.91188	3.65186	3.98075	3.94219	180	171	155	193	276	232	242	226	206	240	247	202	161	205	195	1.2765	1.0897	NC_000067.7	Gnomon	16366982	16384958	-	C130013N14Rik	XR_003947751.1	115487081
409	Stau2	XM_011238388.3	1.39473	1.20967	0.0220775	0.0898731	3.35325	3.83323	3.62786	3.38064	3.48406	2.71578	3.54014	3.49699	3.70851	4.14134	3.97516	3.72272	3.5383	3.58299	3.50985	3.46963	3.84772	3.69608	121	156	96	155	148	177	218	189	157	137	148	149	140	186	162	1.39473	1.20967	NC_000067.7	Gnomon	16401162	16589599	-	Stau2	XM_011238388.3	29819
410	Stau2	NM_001347044.1	0.814934	0.862625	0.417036	0.498357	4.79595	4.50071	4.58276	4.4846	5.41216	4.40943	5.02796	4.32568	4.97981	3.67764	4.95631	3.6853	4.63988	4.34735	4.19412	5.02863	4.15003	4.94306	275	639	347	460	273	448	154	385	152	310	260	249	440	232	404	-1.22709	-1.15925	NC_000067.7	BestRefSeq	16414515	16589339	-	Stau2	NM_001347044.1	29819
411	Stau2	NM_001347045.1	1.1372	1.13605	0.235661	0.0858026	6.25907	6.44456	6.44309	6.21931	6.15947	6.55197	6.1246	6.19684	6.0214	6.66535	6.28404	6.51471	6.63902	6.51154	6.53131	6.36763	6.51461	6.27254	943	1082	1592	1000	1037	937	1314	987	1161	1277	1213	1315	1135	1254	1035	1.1372	1.13605	NC_000067.7	BestRefSeq	16414515	16589526	-	Stau2	NM_001347045.1	29819
412	Ube2w	NM_001271016.3	1.16479	0.99935	0.207114	0.997188	0.560127	0.780203	0.559189	0.277388	0.591876	0.21317	0.827151	0.78189	0.513692	0.946258	0.747007	1.04927	0.569987	0.384403	1.22866	0	0.57673	0.295045	3	8	3	11	10	6	12	9	14	6	4	19	0	7	3	1.16479	-1.00065	NC_000067.7	BestRefSeq	16611012	16689515	-	Ube2w	NM_001271016.3	66799
413	Ube2w	NR_073122.2	1.02948	1.26886	0.92151	0.529774	2.60981	2.65172	2.95334	0.94402	2.57219	3.33115	1.48065	3.29209	3.04174	2.5199	2.49317	2.53322	2.5926	3.35106	0.962372	2.96816	3.66699	2.59625	12	76	155	26	126	106	62	59	61	65	124	14	95	162	68	1.02948	1.26886	NC_000067.7	BestRefSeq	16638897	16689515	-	Ube2w	NR_073122.2	66799
414	Ube2w	NM_001271017.2	0.79982	0.910861	0.36404	0.713971	3.9505	3.62825	3.8158	4.16113	3.43687	3.95017	4.472	3.45057	3.61784	4.11307	4.15349	3.18351	2.42366	4.47541	4.10163	4.00369	3.11943	2.64775	217	151	248	308	142	165	213	215	104	57	286	232	209	107	71	-1.25028	-1.09786	NC_000067.7	BestRefSeq	16638897	16689515	-	Ube2w	NM_001271017.2	66799
415	Ube2w	NM_025773.4	1.03031	0.961141	0.827104	0.628546	5.96143	6.00451	5.90425	5.85564	6.30002	5.93907	5.81712	5.83601	5.54909	5.83017	5.78417	6.41693	6.26181	5.84555	5.95574	5.8397	5.77262	6.08628	730	1195	1035	805	805	671	731	694	1084	981	759	878	783	744	908	1.03031	-1.04043	NC_000067.7	BestRefSeq	16638897	16689515	-	Ube2w	NM_025773.4	66799
416	Ube2w	XM_006495557.5	1.01247	0.706605	0.963419	0.328467	3.12961	3.14749	2.62859	3.46734	2.75444	2.6532	3.16285	3.42022	3.14923	3.72899	3.38726	3.421	0	3.3019	0	0	3.59267	2.80625	129	88	91	116	139	115	160	121	125	0	119	0	0	153	81	1.01247	-1.41522	NC_000067.7	Gnomon	16652234	16689669	-	Ube2w	XM_006495557.5	66799
417	Ube2w	XM_011238402.4	2.79988	3.94713	0.346594	0.141568	0	1.48536	1.9808	0	0	0	0	0	0	0	0	0	3.32184	0	3.01351	3.11443	0	0	0	0	0	0	0	0	0	0	0	117	0	102	107	0	0	2.79988	3.94713	NC_000067.7	Gnomon	16652234	16689676	-	Ube2w	XM_011238402.4	66799
418	Ube2w	XR_003946406.2	1.47578	1.43691	0.15208	0.183884	3.18999	3.75146	3.71295	3.78294	2.42792	1.62009	3.20631	3.82579	3.47678	3.49116	4.27918	3.46482	3.85847	4.0501	3.83933	2.92275	3.96177	3.52641	164	67	36	120	189	148	134	236	129	175	209	191	92	202	143	1.47578	1.43691	NC_000067.7	Gnomon	16655570	16668166	-	Ube2w	XR_003946406.2	66799
419	Ube2w	XR_004934078.1	0.782407	0.561339	0.11971	0.0117796	3.58169	3.22768	2.74864	4.07364	3.19075	3.26244	3.54024	3.66286	2.91254	3.44498	3.29147	3.31793	3.11352	2.38512	3.06232	3.15989	2.20063	2.69881	203	125	147	155	167	96	129	113	115	99	57	106	110	50	75	-1.27811	-1.78145	NC_000067.7	Gnomon	16655570	16668166	-	Ube2w	XR_004934078.1	66799
420	Eloc	XM_017322272.2	1	1	0.99999	0.99999	0	0	0	0	0	0	0	0	0	0	0	0	0	0	0	0	0	0	0	0	0	0	0	0	0	0	0	0	0	0	0	0	0	1	1	NC_000067.7	Gnomon	16711949	16725723	-	Eloc	XM_017322272.2	67923
421	Eloc	XM_030242579.1	1.46085	0.857809	0.478266	0.346594	0.221272	0.768076	0	0	0	0	0	0.870902	2.17472	0	0	0	0	0	0	0	0	0	0	0	0	0	12	51	0	0	0	0	0	0	0	0	0	1.46085	-1.16576	NC_000067.7	Gnomon	16711949	16725741	-	Eloc	XM_030242579.1	67923
422	Eloc	XM_030242577.2	0.89761	1.011	0.669261	0.969399	0.456052	0.300212	0.471842	0	1.29749	0.486364	0	0	0.590005	0	0	0.723668	0	0.72908	0	0	1.18702	0	0	22	7	0	0	7	0	0	8	0	9	0	0	18	0	-1.11407	1.011	NC_000067.7	Gnomon	16711949	16726999	-	Eloc	XM_030242577.2	67923
423	Eloc	XM_036153239.1	0.895984	0.895984	0.346594	0.346594	0.158454	0	0	0	0.660339	0	0	0	0	0	0	0	0	0	0	0	0	0	0	9	0	0	0	0	0	0	0	0	0	0	0	0	0	-1.11609	-1.11609	NC_000067.7	Gnomon	16711949	16726999	-	Eloc	XM_036153239.1	67923
424	Eloc	XM_036153232.1	1.06046	1	0.346594	0.99999	0	0.0846901	0	0	0	0	0	0	0	0.381061	0	0	0	0	0	0	0	0	0	0	0	0	0	0	4	0	0	0	0	0	0	0	0	1.06046	1	NC_000067.7	Gnomon	16711949	16727016	-	Eloc	XM_036153232.1	67923
425	Eloc	XM_030242571.2	1	1	0.99999	0.99999	0	0	0	0	0	0	0	0	0	0	0	0	0	0	0	0	0	0	0	0	0	0	0	0	0	0	0	0	0	0	0	0	0	1	1	NC_000067.7	Gnomon	16711949	16727115	-	Eloc	XM_030242571.2	67923
426	Eloc	XM_006495563.4	0.979186	0.975983	0.890971	0.870774	4.10312	4.07278	4.06805	4.39931	3.52852	4.00144	4.36413	4.05973	3.88573	4.402	3.43519	4.28815	4.15885	3.32792	4.12452	4.30794	4.24034	4.14345	258	162	258	285	225	202	263	126	238	218	122	236	262	248	226	-1.02126	-1.02461	NC_000067.7	Gnomon	16711949	16727125	-	Eloc	XM_006495563.4	67923
427	Eloc	XM_006495559.4	0.851143	0.965665	0.360588	0.852998	3.44872	3.2162	3.39832	3.53252	2.99286	3.73673	2.87973	3.84497	2.55692	3.16165	3.36223	3.44229	3.38959	3.81606	3.75047	3.13935	2.84523	3.19817	136	107	211	92	192	72	104	119	127	123	176	179	109	86	111	-1.17489	-1.03556	NC_000067.7	Gnomon	16711949	16727135	-	Eloc	XM_006495559.4	67923
428	Eloc	XM_006495562.3	1.01118	0.965452	0.957615	0.83353	3.18132	3.19737	3.1306	3.2175	3.38285	3.3969	2.5653	3.19718	2.05203	3.04502	3.09599	3.83253	3.41505	2.46967	3.63257	2.86602	3.08116	3.33552	107	145	164	71	117	46	95	97	170	125	61	164	88	103	123	1.01118	-1.03578	NC_000067.7	Gnomon	16711949	16727135	-	Eloc	XM_006495562.3	67923
429	Eloc	XM_006495558.4	1	1	0.99999	0.99999	0	0	0	0	0	0	0	0	0	0	0	0	0	0	0	0	0	0	0	0	0	0	0	0	0	0	0	0	0	0	0	0	0	1	1	NC_000067.7	Gnomon	16711949	16727135	-	Eloc	XM_006495558.4	67923
430	Eloc	XM_011238403.3	1	1	0.99999	0.99999	0	0	0	0	0	0	0	0	0	0	0	0	0	0	0	0	0	0	0	0	0	0	0	0	0	0	0	0	0	0	0	0	0	1	1	NC_000067.7	Gnomon	16711949	16727211	-	Eloc	XM_011238403.3	67923
431	Eloc	NM_001310470.1	0.748722	1.03493	0.635293	0.960323	0.898286	0.480789	0.947825	0	2.41122	0	0	0	0	1.57412	0	0	0	2.49693	0	0	0	0	0	66	0	0	0	0	26	0	0	0	62	0	0	0	0	-1.33561	1.03493	NC_000067.7	BestRefSeq	16711949	16727343	-	Eloc	NM_001310470.1	67923
432	Eloc	XM_006495564.3	0.647193	0.732857	0.0372686	0.182781	3.28446	2.65673	2.83606	2.83257	3.73143	3.45996	3.17509	3.04898	2.73104	2.39127	3.17756	1.9864	2.72995	2.68125	2.78229	3.627	1.90116	2.65992	79	189	172	117	104	83	55	103	38	73	73	85	158	38	72	-1.54513	-1.36452	NC_000067.7	Gnomon	16711949	16727382	-	Eloc	XM_006495564.3	67923
433	Eloc	XM_006495561.3	0.999651	0.873895	0.999095	0.609247	2.33384	2.33334	2.13937	2.7511	1.68188	2.08315	2.25406	2.64593	1.7641	1.01123	2.756	3.24531	1.82712	0	1.81736	2.27452	2.72593	2.59692	74	34	56	55	75	35	13	74	109	33	0	36	53	78	69	-1.00035	-1.1443	NC_000067.7	Gnomon	16711949	16727652	-	Eloc	XM_006495561.3	67923
434	Eloc	NM_026456.4	0.858783	0.953423	0.25639	0.660038	4.61066	4.39103	4.54185	4.62367	4.97945	4.7156	4.47976	4.11851	3.9886	4.28939	4.57107	4.38222	4.63542	4.55954	4.60652	4.30743	4.61217	4.60098	304	469	433	310	235	218	242	292	255	309	304	336	262	325	316	-1.16444	-1.04885	NC_000067.7	BestRefSeq	16712989	16727089	-	Eloc	NM_026456.4	67923
435	D030040B21Rik	NR_037998.1	0.952356	0.951688	0.0976067	0.0896705	0.0927469	0.0223202	0.0213079	0	0.0910022	0.0821538	0.0959967	0.188379	0	0	0.1083	0	0	0.103525	0	0	0	0	0	1	1	1	2	0	0	1	0	0	1	0	0	0	0	-1.05003	-1.05076	NC_000067.7	BestRefSeq	16727776	16732502	+	D030040B21Rik	NR_037998.1	329101
436	Tmem70	NM_026392.1	1.32846	1.38736	0.607256	0.413692	0.645269	1.05503	1.11761	0	0	0.488105	1.77296	0	0	0	2.41287	0	1.04508	0.674378	1.62276	1.89686	0	0.535846	0	0	7	35	0	0	0	55	0	14	8	30	38	0	6	1.32846	1.38736	NC_000067.7	BestRefSeq	16735415	16748499	+	Tmem70	NM_026392.1	70397
437	Tmem70	NM_027415.2	0.889243	0.897787	0.30644	0.199842	4.19835	4.029	4.04279	4.1415	4.37136	4.38501	4.09403	3.95169	4.0436	4.02068	3.48487	4.38032	4.07728	3.94404	3.99435	4.00801	3.93159	4.30244	214	303	341	234	208	227	199	131	255	206	193	215	210	198	254	-1.12455	-1.11385	NC_000067.7	BestRefSeq	16735415	16748499	+	Tmem70	NM_027415.2	70397
438	Tmem70	XM_036153613.1	0.9263	0.938646	0.774828	0.814338	0.926037	0.815589	0.834691	0.331273	1.41081	0.22495	0.286189	1.67587	0.569312	0.751449	1.10336	1.18997	0.266334	0.642967	0.94897	0.291506	0.74259	1.33814	3	25	3	3	31	7	9	15	16	3	8	13	3	9	21	-1.07956	-1.06536	NC_000067.7	Gnomon	16736574	16748501	+	Tmem70	XM_036153613.1	70397
439	Ly96	NM_016923.2	0.784789	0.818286	0.0597523	0.152525	0.594249	0.244626	0.304925	0.76656	0.541781	0.765254	0.498579	0.354977	0	0.688939	0.39158	0	0	0.802363	0	0	0.518856	0	9	7	12	6	4	0	8	4	0	0	10	0	0	6	0	-1.27423	-1.22207	NC_000067.7	BestRefSeq	16758680	16779829	+	Ly96	NM_016923.2	17087
440	Ly96	NM_001159711.1	1.14603	1.1569	0.0878918	0.0506446	0	0.196639	0.210265	0	0	0	0	0	0.423675	0	0	0.391274	0.107336	0	0.43063	0.281646	0	0.288182	0	0	0	0	0	5	0	0	4	1	0	5	3	0	3	1.14603	1.1569	NC_000067.7	BestRefSeq	16758680	16779829	+	Ly96	NM_001159711.1	17087
441	Gm53492	XR_004935544.1	1.0153	1	0.346594	0.99999	0	0.0219095	0	0	0	0	0	0	0	0.106365	0	0	0	0	0	0	0	0	0	0	0	0	0	0	1	0	0	0	0	0	0	0	0	1.0153	1	NC_000067.7	Gnomon	16884471	16918406	+	Gm53492	XR_004935544.1	118567657
442	Jph1	XR_001785237.3	0.989167	0.861213	0.959077	0.535682	0.710039	0.694326	0.494482	0.278593	0.778513	0.656003	1.41963	0	0.909404	0.68976	0	0.712397	0.971466	0	1.08282	0.262414	0.23355	0.632908	3	11	10	24	0	13	8	0	8	12	0	16	3	2	7	-1.01095	-1.16115	NC_000067.7	Gnomon	17012328	17168132	-	Jph1	XR_001785237.3	57339
443	Jph1	NM_020604.2	1.11228	0.915781	0.542251	0.0650678	5.3349	5.48842	5.20798	5.2299	5.26386	5.40466	5.36484	5.40219	4.90472	5.07851	5.41651	6.13043	5.58361	5.2137	5.29429	5.2696	5.2337	5.01162	469	575	709	584	592	424	429	535	887	608	485	550	523	508	424	1.11228	-1.09196	NC_000067.7	BestRefSeq	17065162	17168113	-	Jph1	NM_020604.2	57339
444	Jph1	XM_011238398.4	0.927702	1.0977	0.775476	0.754754	0.681728	0.573462	0.816218	0	1.34308	0.652796	0	0.934457	0	1.23274	0.327506	0	0.876155	0	1.59893	0	0.647466	1.14295	0	24	10	0	13	0	18	3	0	11	0	29	0	8	16	-1.07793	1.0977	NC_000067.7	Gnomon	17066806	17168132	-	Jph1	XM_011238398.4	57339
445	Jph1	XM_011238396.4	1.04734	0.879873	0.852621	0.572153	1.07856	1.14528	0.893923	1.61316	0.760217	0.990845	0.585091	1.2136	0	1.71325	1.46929	0.408224	1.42468	0.345314	1.03274	1.07165	1.52253	0	26	11	17	7	19	0	30	23	4	22	4	15	15	26	0	1.04734	-1.13653	NC_000067.7	Gnomon	17067165	17168132	-	Jph1	XM_011238396.4	57339
446	Gm46085	XR_004935545.1	1.06609	0.906548	0.699106	0.388363	1.08516	1.17749	0.943611	0.814835	1.28524	0.760941	1.157	1.3145	0.412693	0.939309	1.55637	1.54836	1.13383	1.1134	0.537172	0.815277	1.0955	1.07417	10	22	12	18	21	5	12	25	25	15	16	6	11	16	15	1.06609	-1.10309	NC_000067.7	Gnomon	17168177	17171032	+	Gm46085	XR_004935545.1	108167615
447	Gm46085	XR_004935548.1	0.926133	0.944453	0.231003	0.362743	0.160464	0.0497559	0.0780155	0.261348	0.113057	0	0	0.387492	0	0.128647	0	0	0.113941	0.112587	0.115576	0.15478	0	0	3	1	0	0	4	0	1	0	0	1	1	1	2	0	0	-1.07976	-1.05881	NC_000067.7	Gnomon	17168177	17177672	+	Gm46085	XR_004935548.1	108167615
448	Gm46085	XR_004935547.1	1.08479	1.31197	0.407928	0.0659876	0.355246	0.472657	0.74698	0.53087	0.383301	0.088655	0.107467	0.590897	0.359796	0.434803	0.218732	0.575003	0.722424	0.397988	0.780416	0.972268	1.06995	0.37273	6	5	1	1	7	4	5	2	6	8	4	10	13	15	4	1.08479	1.31197	NC_000067.7	Gnomon	17168177	17190756	+	Gm46085	XR_004935547.1	108167615
449	Gm46085	XR_004935546.1	1.03455	1.02108	0.141982	0.346594	0	0.0490078	0.0301013	0	0	0	0	0	0	0.125818	0	0	0.11322	0	0	0.144594	0	0	0	0	0	0	0	0	1	0	0	1	0	0	1	0	0	1.03455	1.02108	NC_000067.7	Gnomon	17168177	17199195	+	Gm46085	XR_004935546.1	108167615
450	Gm31982	XR_373223.3	1	1	0.99999	0.99999	0	0	0	0	0	0	0	0	0	0	0	0	0	0	0	0	0	0	0	0	0	0	0	0	0	0	0	0	0	0	0	0	0	1	1	NC_000067.7	Gnomon	17168797	17193958	-	Gm31982	XR_373223.3	102634387
451	Gm31982	XR_865203.3	1	1	0.99999	0.99999	0	0	0	0	0	0	0	0	0	0	0	0	0	0	0	0	0	0	0	0	0	0	0	0	0	0	0	0	0	0	0	0	0	1	1	NC_000067.7	Gnomon	17168797	17194799	-	Gm31982	XR_865203.3	102634387
452	Gdap1	XM_036160394.1	1.14421	0.842077	0.305124	0.432664	1.21842	1.41278	0.970444	1.17532	1.34389	1.25511	0.84096	1.41127	0.967422	1.8348	1.30358	1.50934	1.30725	0.892251	1.80773	0.381319	1.00459	0.178025	16	24	24	12	24	14	34	19	24	19	12	36	4	14	2	1.14421	-1.18754	NC_000067.7	Gnomon	17202028	17234495	+	Gdap1	XM_036160394.1	14545
453	Gdap1	NM_010267.3	0.942358	0.940595	0.220976	0.178417	6.91122	6.82557	6.82287	6.85684	7.01011	7.01506	6.83736	6.82397	6.64271	6.88384	6.83057	6.81751	6.93649	6.824	6.76867	6.6959	6.88098	6.93286	1475	1964	2201	1648	1610	1449	1530	1447	1435	1573	1509	1553	1429	1620	1644	-1.06117	-1.06316	NC_000067.7	BestRefSeq	17215597	17234495	+	Gdap1	NM_010267.3	14545
454	Gm28784	XR_373225.2	0.895449	0.947556	0.472882	0.727945	0.934062	0.774745	0.856344	1.21692	0.541781	0.432782	1.20619	1.08125	1.15628	0.545052	0.628262	0.952075	0.471122	0.802363	0.503233	1.28523	0.954399	0.600176	17	7	6	19	16	18	6	7	12	5	10	6	20	13	7	-1.11676	-1.05535	NC_000067.7	Gnomon	17238626	17243333	+	Gm28784	XR_373225.2	102634541
455	Gm39597	XR_865206.1	0.984657	0.984657	0.346594	0.346594	0.0223073	0	0	0.10824	0	0	0	0	0	0	0	0	0	0	0	0	0	0	1	0	0	0	0	0	0	0	0	0	0	0	0	0	0	-1.01558	-1.01558	NC_000067.7	Gnomon	17273194	17275801	+	Gm39597	XR_865206.1	105243867
456	Gm39597	XR_865207.1	1	1	0.99999	0.99999	0	0	0	0	0	0	0	0	0	0	0	0	0	0	0	0	0	0	0	0	0	0	0	0	0	0	0	0	0	0	0	0	0	1	1	NC_000067.7	Gnomon	17275392	17275801	+	Gm39597	XR_865207.1	105243867
457	Pi15	XM_036154509.1	1.0109	1.02171	0.898055	0.819011	0.0881212	0.103768	0.119113	0.10824	0	0.30686	0	0	0.457206	0	0	0	0	0	0	0	0	0.516354	1	0	4	0	0	5	0	0	0	0	0	0	0	0	6	1.0109	1.02171	NC_000067.7	Gnomon	17672064	17693967	+	Pi15	XM_036154509.1	94227
458	Pi15	NM_053191.3	1.02172	1.28278	0.876617	0.0328313	1.33897	1.36997	1.69825	0.831165	1.16162	1.42604	1.67884	1.45604	1.22269	1.24927	1.77259	1.481	1.00294	1.58913	1.55964	1.65801	1.8754	1.78407	10	19	29	32	25	20	18	31	23	13	27	28	30	37	33	1.02172	1.28278	NC_000067.7	BestRefSeq	17672125	17701169	+	Pi15	NM_053191.3	94227
459	Gm28154	XR_004935552.1	1	1	0.99999	0.99999	0	0	0	0	0	0	0	0	0	0	0	0	0	0	0	0	0	0	0	0	0	0	0	0	0	0	0	0	0	0	0	0	0	1	1	NC_000067.7	Gnomon	17685307	17711322	-	Gm28154	XR_004935552.1	102634738
460	Gm28154	XR_373227.3	1.24409	0.998412	0.407131	0.994893	0.308578	0.623663	0.306284	0.952293	0	0	0	0.330541	0.349088	1.32384	0	0	0.946243	0	1.12604	0	0	0	12	0	0	0	4	4	20	0	0	12	0	17	0	0	0	1.24409	-1.00159	NC_000067.7	Gnomon	17691844	17711322	-	Gm28154	XR_373227.3	102634738
461	Gm28154	XR_004935556.1	1	1.95877	0.99999	0.0581901	0	0	0.969946	0	0	0	0	0	0	0	0	0	0	0	0	1.27009	1.08406	1.70579	0	0	0	0	0	0	0	0	0	0	0	0	20	16	31	1	1.95877	NC_000067.7	Gnomon	17691844	17711322	-	Gm28154	XR_004935556.1	102634738
462	Gm28154	XR_004935555.1	0.74725	0.74725	0.156114	0.156114	0.420337	0	0	0	0.723426	0	1.02864	0	0	0	0	0	0	0	0	0	0	0	0	10	0	15	0	0	0	0	0	0	0	0	0	0	0	-1.33824	-1.33824	NC_000067.7	Gnomon	17691844	17711322	-	Gm28154	XR_004935555.1	102634738
463	Gm28154	XR_004935554.1	1	1	0.99999	0.99999	0	0	0	0	0	0	0	0	0	0	0	0	0	0	0	0	0	0	0	0	0	0	0	0	0	0	0	0	0	0	0	0	0	1	1	NC_000067.7	Gnomon	17691844	17711322	-	Gm28154	XR_004935554.1	102634738
464	Gm28154	XR_004935551.1	1	1	0.99999	0.99999	0	0	0	0	0	0	0	0	0	0	0	0	0	0	0	0	0	0	0	0	0	0	0	0	0	0	0	0	0	0	0	0	0	1	1	NC_000067.7	Gnomon	17691844	17711322	-	Gm28154	XR_004935551.1	102634738
465	Gm28154	XR_004935549.1	1	1	0.99999	0.99999	0	0	0	0	0	0	0	0	0	0	0	0	0	0	0	0	0	0	0	0	0	0	0	0	0	0	0	0	0	0	0	0	0	1	1	NC_000067.7	Gnomon	17691844	17711322	-	Gm28154	XR_004935549.1	102634738
466	Gm28154	XR_004935553.1	1	1.04875	0.99999	0.346594	0	0	0.0686644	0	0	0	0	0	0	0	0	0	0	0	0	0	0	0.314669	0	0	0	0	0	0	0	0	0	0	0	0	0	0	3	1	1.04875	NC_000067.7	Gnomon	17705982	17711322	-	Gm28154	XR_004935553.1	102634738
467	Gm28154	XR_865211.2	0.946874	1.05127	0.658788	0.726737	0.189879	0.111123	0.262012	0	0	0	0.625157	0.215322	0	0	0	0.48578	0	0	0	0.542606	0.622131	0	0	0	0	8	2	0	0	0	5	0	0	0	6	7	0	-1.05611	1.05127	NC_000067.7	Gnomon	17705982	17711322	-	Gm28154	XR_865211.2	102634738
468	Gm28154	XR_004935550.1	1.52498	1.15135	0.141007	0.627893	0.18895	0.797738	0.392275	0	0	0.765254	0	0	1.24164	0	1.39895	0.757096	0	1.35744	0	0	0	0	0	0	12	0	0	20	0	21	9	0	21	0	0	0	0	1.52498	1.15135	NC_000067.7	Gnomon	17705982	17711322	-	Gm28154	XR_004935550.1	102634738
469	Gm28154	XR_004935559.1	1.04166	1.09011	0.648199	0.618835	0.11537	0.174261	0.239847	0.208922	0.333927	0	0	0	0	0.414656	0	0	0.388409	0	0.929289	0	0	0	2	4	0	0	0	0	4	0	0	4	0	13	0	0	0	1.04166	1.09011	NC_000067.7	Gnomon	17705982	17711606	-	Gm28154	XR_004935559.1	102634738
470	Gm16070	NR_130314.1	0.9444	0.953502	0.587755	0.628928	0.728592	0.646061	0.659899	0.627966	0.665382	0.432782	0.755345	1.08125	0.916465	0.545052	0.766906	0.55319	0.388409	0.53244	0.503233	0.719616	0.58972	0.914107	7	9	6	10	16	13	6	9	6	4	6	6	9	7	12	-1.05887	-1.04877	NC_000067.7	BestRefSeq	17746251	17797870	-	Gm16070	NR_130314.1	102634913
471	Crispld1	XM_006495592.4	0.870283	0.996094	0.576181	0.989171	3.36723	3.16678	3.36158	2.92375	2.7989	3.18925	3.79323	3.81379	3.16641	3.43994	2.45858	3.8442	2.38205	3.37009	0	3.70191	3.58947	3.90718	85	92	139	187	187	117	129	58	172	55	126	0	167	153	190	-1.14905	-1.00392	NC_000067.7	Gnomon	17797255	17840350	+	Crispld1	XM_006495592.4	83691
472	Crispld1	NM_001356551.1	0.592933	0.592933	0.284388	0.284388	0.754059	0	0	0	2.02246	0.454062	0	0	0	0	0	0	0	0	0	0	0	0	0	47	6	0	0	0	0	0	0	0	0	0	0	0	0	-1.68653	-1.68653	NC_000067.7	BestRefSeq	17797269	17836568	+	Crispld1	NM_001356551.1	83691
473	Crispld1	XM_006495594.5	0.904768	0.815491	0.602172	0.332231	1.73065	1.58627	1.43639	1.78432	2.02426	1.86131	1.33134	1.55177	0	1.60173	1.8927	1.88079	1.84097	1.49563	1.34421	1.51389	2.11024	0	31	47	45	22	28	0	27	35	34	33	24	22	26	46	0	-1.10526	-1.22626	NC_000067.7	Gnomon	17797603	17836435	+	Crispld1	XM_006495594.5	83691
474	Crispld1	NM_031402.2	1.47973	1.63802	0.346594	0.346594	0	0.565337	0.71195	0	0	0	0	0	1.76497	0	0	0	0	0	2.06698	0	0	0	0	0	0	0	0	35	0	0	0	0	0	46	0	0	0	1.47973	1.63802	NC_000067.7	BestRefSeq	17797641	17836431	+	Crispld1	NM_031402.2	83691
475	Crispld1	XM_011238410.3	1.22687	0.724477	0.673295	0.629341	1.87419	2.16917	1.40921	2.3602	2.741	2.17317	0	0	0	2.32972	2.86326	0	3.03292	0	3.21406	0	0	0	53	87	60	0	0	0	53	81	0	93	0	119	0	0	0	1.22687	-1.38031	NC_000067.7	Gnomon	17816069	17840350	+	Crispld1	XM_011238410.3	83691
476	Crisp4	XM_006495591.4	0.984657	0.984657	0.346594	0.346594	0.0223073	0	0	0.10824	0	0	0	0	0	0	0	0	0	0	0	0	0	0	1	0	0	0	0	0	0	0	0	0	0	0	0	0	0	-1.01558	-1.01558	NC_000067.7	Gnomon	18185113	18211670	-	Crisp4	XM_006495591.4	78081
477	Crisp4	XM_006495589.2	1	1	0.99999	0.99999	0	0	0	0	0	0	0	0	0	0	0	0	0	0	0	0	0	0	0	0	0	0	0	0	0	0	0	0	0	0	0	0	0	1	1	NC_000067.7	Gnomon	18185129	18211670	-	Crisp4	XM_006495589.2	78081
478	Crisp4	NM_001347048.1	1	1	0.99999	0.99999	0	0	0	0	0	0	0	0	0	0	0	0	0	0	0	0	0	0	0	0	0	0	0	0	0	0	0	0	0	0	0	0	0	1	1	NC_000067.7	BestRefSeq	18185415	18216126	-	Crisp4	NM_001347048.1	78081
479	Crisp4	NM_001347047.1	1	1	0.99999	0.99999	0	0	0	0	0	0	0	0	0	0	0	0	0	0	0	0	0	0	0	0	0	0	0	0	0	0	0	0	0	0	0	0	0	1	1	NC_000067.7	BestRefSeq	18185415	18216126	-	Crisp4	NM_001347047.1	78081
480	Defb44-ps	NR_002879.3	1	1	0.99999	0.99999	0	0	0	0	0	0	0	0	0	0	0	0	0	0	0	0	0	0	0	0	0	0	0	0	0	0	0	0	0	0	0	0	0	1	1	NC_000067.7	BestRefSeq	18280277	18293798	-	Defb44-ps	NR_002879.3	654454
481	Defb18	NM_001039123.2	1	1	0.99999	0.99999	0	0	0	0	0	0	0	0	0	0	0	0	0	0	0	0	0	0	0	0	0	0	0	0	0	0	0	0	0	0	0	0	0	1	1	NC_000067.7	BestRefSeq	18306626	18307700	-	Defb18	NM_001039123.2	654460
482	Defb41	NM_183124.4	1	1	0.99999	0.99999	0	0	0	0	0	0	0	0	0	0	0	0	0	0	0	0	0	0	0	0	0	0	0	0	0	0	0	0	0	0	0	0	0	1	1	NC_000067.7	BestRefSeq	18321200	18335362	-	Defb41	NM_183124.4	77673
483	Defb41	NM_001040027.3	1	1	0.99999	0.99999	0	0	0	0	0	0	0	0	0	0	0	0	0	0	0	0	0	0	0	0	0	0	0	0	0	0	0	0	0	0	0	0	0	1	1	NC_000067.7	BestRefSeq	18330615	18335362	-	Defb41	NM_001040027.3	77673
484	Gm28343	XM_036155302.1	1.01365	1	0.346594	0.99999	0	0.0195647	0	0	0	0	0	0	0.0952738	0	0	0	0	0	0	0	0	0	0	0	0	0	0	1	0	0	0	0	0	0	0	0	0	1.01365	1	NC_000067.7	Gnomon	19107520	19107729	+	Gm28343	XM_036155302.1	108167808
485	Gm15825	NR_151619.1	0.914124	0.888022	0.311199	0.154679	0.213005	0.0834665	0.0416725	0	0.333927	0.159127	0	0.504313	0.0952738	0.298114	0	0	0	0.103525	0	0	0.100488	0	0	4	2	0	6	1	3	0	0	0	1	0	0	1	0	-1.09394	-1.1261	NC_000067.7	BestRefSeq	19133524	19175064	-	Gm15825	NR_151619.1	102635013
486	Tfap2d	NM_153154.3	1.32057	1.05918	0.600885	0.821446	1.41338	1.81455	1.49634	1.06107	1.52253	2.26414	1.06743	0.545224	2.78132	2.86375	0.519641	0	0	1.7573	1.06149	1.03508	1.4797	1.92615	14	29	65	16	7	86	82	6	0	0	32	16	15	25	38	1.32057	1.05918	NC_000067.7	BestRefSeq	19173246	19238811	+	Tfap2d	NM_153154.3	226896
487	Tfap2d	NM_001379074.1	0.826029	0.786889	0.239185	0.142639	0.345767	0.0700308	0	0	0	0.702904	0	0.78773	0	0	0	0.320422	0	0	0	0	0	0	0	0	11	0	10	0	0	0	3	0	0	0	0	0	0	-1.21061	-1.27083	NC_000067.7	BestRefSeq	19173260	19244172	+	Tfap2d	NM_001379074.1	226896
488	Tfap2d	XM_006495498.4	1	1	0.99999	0.99999	0	0	0	0	0	0	0	0	0	0	0	0	0	0	0	0	0	0	0	0	0	0	0	0	0	0	0	0	0	0	0	0	0	1	1	NC_000067.7	Gnomon	19173916	19238816	+	Tfap2d	XM_006495498.4	226896
489	Tfap2d	NM_001379073.1	1.25085	0.867581	0.195756	0.403856	0.520841	0.843744	0.315911	1.01231	0.679175	0	0.637461	0	1.06631	0.684412	1.1398	0.374643	0.825683	0	0.131605	0.545805	0.533382	0.288443	13	9	0	8	0	16	8	15	4	10	0	1	6	6	3	1.25085	-1.15263	NC_000067.7	BestRefSeq	19174357	19244172	+	Tfap2d	NM_001379073.1	226896
490	Tfap2b	XM_030252835.2	1.11644	1.06888	0.677997	0.68796	0.209536	0.368443	0.305641	0	0.255914	0.666746	0	0	1.2956	0	0	0	0	0	0	0.513052	0	0.80964	0	3	10	0	0	21	0	0	0	0	0	0	6	0	10	1.11644	1.06888	NC_000067.7	Gnomon	19279132	19307505	+	Tfap2b	XM_030252835.2	21419
491	Tfap2b	XM_006495491.5	1	1	0.99999	0.99999	0	0	0	0	0	0	0	0	0	0	0	0	0	0	0	0	0	0	0	0	0	0	0	0	0	0	0	0	0	0	0	0	0	1	1	NC_000067.7	Gnomon	19279154	19307505	+	Tfap2b	XM_006495491.5	21419
492	Tfap2b	XM_006495494.5	0.90725	0.772189	0.694096	0.248356	0.372975	0.232546	0	0.325005	0	0	1.15214	0	0	0.906532	0	0	0	0	0	0	0	0	3	0	0	18	0	0	11	0	0	0	0	0	0	0	0	-1.10223	-1.29502	NC_000067.7	Gnomon	19279154	19308654	+	Tfap2b	XM_006495494.5	21419
493	Tfap2b	NM_009334.4	1.77106	0.826362	0.323124	0.608014	2.56917	3.39378	2.29401	1.93193	2.35914	3.51665	2.76924	1.30133	4.37168	4.27733	3.04806	1.12783	1.00294	1.25378	1.03102	2.87457	2.46787	2.85334	36	63	179	85	21	289	240	93	15	13	19	15	88	63	84	1.77106	-1.21012	NC_000067.7	BestRefSeq	19279371	19309071	+	Tfap2b	NM_009334.4	21419
494	Tfap2b	NM_001286340.2	1	1	0.99999	0.99999	0	0	0	0	0	0	0	0	0	0	0	0	0	0	0	0	0	0	0	0	0	0	0	0	0	0	0	0	0	0	0	0	0	1	1	NC_000067.7	BestRefSeq	19279371	19309071	+	Tfap2b	NM_001286340.2	21419
495	Tfap2b	XM_030252837.1	1.00347	0.860168	0.985353	0.462699	0.350918	0.355918	0.133608	0.3711	0	0	1.05902	0	0.261916	0.560179	0.63928	0.223949	0	0	0	0	0	0.570627	4	0	0	16	0	3	6	7	2	0	0	0	0	0	7	1.00347	-1.16256	NC_000067.7	Gnomon	19279501	19308800	+	Tfap2b	XM_030252837.1	21419
496	Tfap2b	XM_006495495.3	1.35148	0.916498	0.154036	0.302752	0.285426	0.719969	0.15963	0.202489	0.376371	0.596553	0.180144	0	1.29034	0.996031	0.597373	0.35887	0	0.235919	0	0.1861	0.193066	0.171808	2	5	9	2	0	21	13	7	4	0	2	0	2	2	2	1.35148	-1.09111	NC_000067.7	Gnomon	19280366	19308800	+	Tfap2b	XM_006495495.3	21419
497	Tfap2b	NM_001025305.3	0.667835	0.833433	0.346594	0.665497	0.582436	0	0.319573	1.80194	0	0	0	0	0	0	0	0	0	0	0	0	1.16337	0	32	0	0	0	0	0	0	0	0	0	0	0	0	17	0	-1.49738	-1.19986	NC_000067.7	BestRefSeq	19282497	19309071	+	Tfap2b	NM_001025305.3	21419
498	Gm32651	XR_373235.2	1	1	0.99999	0.99999	0	0	0	0	0	0	0	0	0	0	0	0	0	0	0	0	0	0	0	0	0	0	0	0	0	0	0	0	0	0	0	0	0	1	1	NC_000067.7	Gnomon	19676313	19706958	+	Gm32651	XR_373235.2	102635266
499	Gm32651	XR_373234.2	1	1	0.99999	0.99999	0	0	0	0	0	0	0	0	0	0	0	0	0	0	0	0	0	0	0	0	0	0	0	0	0	0	0	0	0	0	0	0	0	1	1	NC_000067.7	Gnomon	19676313	19706958	+	Gm32651	XR_373234.2	102635266
500	Pkhd1	NM_153179.3	0.971074	0.965665	0.804616	0.757178	0.150671	0.108324	0.100266	0	0	0	0.632667	0	0.391676	0	0.1083	0	0	0	0	0.281646	0.194431	0	0	0	0	8	0	5	0	1	0	0	0	0	3	2	0	-1.02979	-1.03556	NC_000067.7	BestRefSeq	20128003	20688281	-	Pkhd1	NM_153179.3	241035
501	Pkhd1	XM_011238384.3	1.09216	0.999599	0.431586	0.996938	0.15926	0.286443	0.158681	0.303034	0	0.432782	0	0	0.134473	0.545052	0.1083	0	0.549348	0	0.187931	0	0	0.528273	3	0	6	0	0	1	6	1	0	6	0	2	0	0	6	1.09216	-1.0004	NC_000067.7	Gnomon	20266419	20688306	-	Pkhd1	XM_011238384.3	241035
502	Pkhd1	XM_006495521.2	1	1	0.99999	0.99999	0	0	0	0	0	0	0	0	0	0	0	0	0	0	0	0	0	0	0	0	0	0	0	0	0	0	0	0	0	0	0	0	0	1	1	NC_000067.7	Gnomon	20307268	20688306	-	Pkhd1	XM_006495521.2	241035
503	Pkhd1	XM_011238385.1	0.96191	0.947155	0.507184	0.346594	0.0783271	0.0223004	0	0	0	0	0	0.354977	0	0	0	0.108207	0	0	0	0	0	0	0	0	0	0	4	0	0	0	1	0	0	0	0	0	0	-1.0396	-1.05579	NC_000067.7	Gnomon	20420641	20688306	-	Pkhd1	XM_011238385.1	241035
504	4930486I03Rik	NR_045734.1	0.999995	0.998863	0.999829	0.957953	0.0223073	0.0223004	0.0206654	0.10824	0	0	0	0	0	0	0	0.108207	0	0	0	0	0.100488	0	1	0	0	0	0	0	0	0	1	0	0	0	0	1	0	-1	-1.00114	NC_000067.7	BestRefSeq	20426678	20462524	+	4930486I03Rik	NR_045734.1	75028
505	Gm24162	XR_004936700.1	1	1	0.99999	0.99999	0	0	0	0	0	0	0	0	0	0	0	0	0	0	0	0	0	0	0	0	0	0	0	0	0	0	0	0	0	0	0	0	0	1	1	NC_000067.7	cmsearch	20515035	20515136	-	Gm24162	XR_004936700.1	115487586
506	Lincmd1	NR_131249.1	1	1	0.99999	0.99999	0	0	0	0	0	0	0	0	0	0	0	0	0	0	0	0	0	0	0	0	0	0	0	0	0	0	0	0	0	0	0	0	0	1	1	NC_000067.7	BestRefSeq	20740106	20753182	+	Lincmd1	NR_131249.1	105661730
507	Mir206	NR_029593.1	1	1	0.99999	0.99999	0	0	0	0	0	0	0	0	0	0	0	0	0	0	0	0	0	0	0	0	0	0	0	0	0	0	0	0	0	0	0	0	0	1	1	NC_000067.7	BestRefSeq	20749234	20749306	+	Mir206	NR_029593.1	387202
508	Mir206	unassigned_transcript_2	1	1	0.99999	0.99999	0	0	0	0	0	0	0	0	0	0	0	0	0	0	0	0	0	0	0	0	0	0	0	0	0	0	0	0	0	0	0	0	0	1	1	NC_000067.7	BestRefSeq	20749241	20749263	+	Mir206	unassigned_transcript_2	387202
509	Mir206	unassigned_transcript_3	1	1	0.99999	0.99999	0	0	0	0	0	0	0	0	0	0	0	0	0	0	0	0	0	0	0	0	0	0	0	0	0	0	0	0	0	0	0	0	0	1	1	NC_000067.7	BestRefSeq	20749279	20749300	+	Mir206	unassigned_transcript_3	387202
510	Mir133b	NR_029902.1	1	1	0.99999	0.99999	0	0	0	0	0	0	0	0	0	0	0	0	0	0	0	0	0	0	0	0	0	0	0	0	0	0	0	0	0	0	0	0	0	1	1	NC_000067.7	BestRefSeq	20752993	20753111	+	Mir133b	NR_029902.1	723817
511	Mir133b	unassigned_transcript_4	1	1	0.99999	0.99999	0	0	0	0	0	0	0	0	0	0	0	0	0	0	0	0	0	0	0	0	0	0	0	0	0	0	0	0	0	0	0	0	0	1	1	NC_000067.7	BestRefSeq	20753021	20753042	+	Mir133b	unassigned_transcript_4	723817
512	Mir133b	unassigned_transcript_5	1	1	0.99999	0.99999	0	0	0	0	0	0	0	0	0	0	0	0	0	0	0	0	0	0	0	0	0	0	0	0	0	0	0	0	0	0	0	0	0	1	1	NC_000067.7	BestRefSeq	20753058	20753079	+	Mir133b	unassigned_transcript_5	723817
513	Il17a	NM_010552.3	1	1.04422	0.99999	0.346594	0	0	0.0624259	0	0	0	0	0	0	0	0	0	0	0	0	0	0	0.288182	0	0	0	0	0	0	0	0	0	0	0	0	0	0	3	1	1.04422	NC_000067.7	BestRefSeq	20801129	20804720	+	Il17a	NM_010552.3	16171
514	Il17f	NM_145856.2	1.0074	1.0185	0.807303	0.617179	0.0332606	0.0438959	0.0597056	0	0	0.159127	0	0	0	0.106365	0.1083	0	0	0	0.187931	0	0.100488	0	0	0	2	0	0	0	1	1	0	0	0	2	0	1	0	1.0074	1.0185	NC_000067.7	BestRefSeq	20847370	20854494	-	Il17f	NM_145856.2	257630
515	Il17f	XM_006495523.2	0.984657	0.984657	0.346594	0.346594	0.0223073	0	0	0.10824	0	0	0	0	0	0	0	0	0	0	0	0	0	0	1	0	0	0	0	0	0	0	0	0	0	0	0	0	0	-1.01558	-1.01558	NC_000067.7	Gnomon	20847383	20855498	-	Il17f	XM_006495523.2	257630
516	Mcm3	XM_030251926.2	1	1	0.99999	0.99999	0	0	0	0	0	0	0	0	0	0	0	0	0	0	0	0	0	0	0	0	0	0	0	0	0	0	0	0	0	0	0	0	0	1	1	NC_000067.7	Gnomon	20873188	20890407	-	Mcm3	XM_030251926.2	17215
517	Mcm3	NM_008563.3	0.813972	0.989571	0.058758	0.920535	2.10857	1.81162	2.09344	2.09502	2.19568	1.94747	2.25828	2.02454	1.95131	1.46455	1.52154	2.17151	1.82734	1.7573	2.31184	2.44767	1.98462	1.83976	42	55	49	55	44	42	23	24	45	33	32	57	62	41	35	-1.22854	-1.01054	NC_000067.7	BestRefSeq	20873192	20890536	-	Mcm3	NM_008563.3	17215
518	Gm24723	XR_004936837.1	1	1	0.99999	0.99999	0	0	0	0	0	0	0	0	0	0	0	0	0	0	0	0	0	0	0	0	0	0	0	0	0	0	0	0	0	0	0	0	0	1	1	NC_000067.7	cmsearch	20912759	20912890	-	Gm24723	XR_004936837.1	115485821
519	6720483E21Rik	NR_040492.1	1.1207	1.07005	0.230715	0.37084	0.186914	0.351311	0.284589	0.10824	0.176603	0	0.426552	0.188379	0.184644	0.205423	0.699249	0.302949	0.300665	0.456257	0.273448	0	0.365743	0.288182	1	2	0	5	2	2	2	8	3	3	5	3	0	4	3	1.1207	1.07005	NC_000067.7	BestRefSeq	20958874	20960697	-	6720483E21Rik	NR_040492.1	77741
520	Paqr8	NM_028829.4	0.869576	0.825082	0.115584	0.105653	6.66724	6.46562	6.38985	6.45733	6.79405	6.90377	6.73091	6.38136	6.51392	6.53032	6.54111	6.45176	6.27452	5.91684	6.4382	6.3968	6.40023	6.6925	1115	1689	2037	1529	1181	1324	1195	1182	1111	989	799	1232	1159	1157	1390	-1.14999	-1.212	NC_000067.7	BestRefSeq	20960772	21009874	+	Paqr8	NM_028829.4	74229
521	Paqr8	XM_030243207.2	1.27763	1.8037	0.637515	0.331057	1.05762	1.41108	1.90858	0	1.07389	1.01386	2.09863	0	0	0	2.38663	0	2.34127	3.23777	1.07165	2.01548	0	1.13333	0	17	17	48	0	0	0	54	0	53	113	16	42	0	16	1.27763	1.8037	NC_000067.7	Gnomon	20960823	21009874	+	Paqr8	XM_030243207.2	74229
522	Gm24171	XR_004936822.1	1	1	0.99999	0.99999	0	0	0	0	0	0	0	0	0	0	0	0	0	0	0	0	0	0	0	0	0	0	0	0	0	0	0	0	0	0	0	0	0	1	1	NC_000067.7	cmsearch	20985634	20985764	-	Gm24171	XR_004936822.1	115485789
523	Paqr8	NM_001355122.1	1	1	0.99999	0.99999	0	0	0	0	0	0	0	0	0	0	0	0	0	0	0	0	0	0	0	0	0	0	0	0	0	0	0	0	0	0	0	0	0	1	1	NC_000067.7	BestRefSeq	20988064	21009874	+	Paqr8	NM_001355122.1	74229
524	Gm51618	XR_003947758.1	0.945865	0.971175	0.237362	0.564594	0.102614	0.0223202	0.0604174	0.303034	0.0910022	0	0	0.097262	0	0	0.1083	0	0	0	0.0970233	0	0.194431	0	3	1	0	0	1	0	0	1	0	0	0	1	0	2	0	-1.05723	-1.02968	NC_000067.7	Gnomon	20995781	21029440	-	Gm51618	XR_003947758.1	115487083
525	Efhc1	XR_003946579.2	1	1.24646	0.99999	0.258419	0	0	0.31784	0	0	0	0	0	0	0	0	0	0	0	1.03102	0.249566	0	0	0	0	0	0	0	0	0	0	0	0	0	15	3	0	0	1	1.24646	NC_000067.7	Gnomon	21021776	21061065	+	Efhc1	XR_003946579.2	71877
526	Efhc1	NM_027974.1	0.826321	0.901801	0.244429	0.628763	1.32539	1.05017	1.17628	0.831165	0.832945	1.459	1.79781	1.45604	1.06508	0.755836	1.2174	0.952075	1.20979	1.51596	0	1.38276	1.55958	0.914107	10	12	30	36	25	16	9	17	12	17	25	0	22	27	12	-1.21018	-1.10889	NC_000067.7	BestRefSeq	21021850	21061065	+	Efhc1	NM_027974.1	71877
527	Tram2	NM_177409.3	0.937975	1.07976	0.281769	0.416845	0.504732	0.412353	0.615441	0.474629	0.541781	0.432782	0.632667	0.431577	0.423675	0.545052	0.474864	0.108207	0.471122	0.456257	0.63832	0.781237	0.899668	0.198369	5	7	6	8	5	5	6	5	1	5	5	8	10	12	2	-1.06613	1.07976	NC_000067.7	BestRefSeq	21071621	21149449	-	Tram2	NM_177409.3	170829
528	Tmem14a	XM_006495579.3	1	1	0.99999	0.99999	0	0	0	0	0	0	0	0	0	0	0	0	0	0	0	0	0	0	0	0	0	0	0	0	0	0	0	0	0	0	0	0	0	1	1	NC_000067.7	Gnomon	21236609	21300391	+	Tmem14a	XM_006495579.3	75712
529	Tmem14a	XM_006495581.3	1.44733	0.923632	0.369476	0.825867	0.807933	1.34133	0.693323	0	0.560373	1.74763	0	0.941703	1.54538	2.32527	0	1.14088	0.616953	0	1.53284	0	1.1319	0	0	7	40	0	13	28	52	0	15	7	0	27	0	17	0	1.44733	-1.08268	NC_000067.7	Gnomon	21236609	21300391	+	Tmem14a	XM_006495581.3	75712
530	Gm32947	XR_373237.3	1.01344	1.01251	0.581788	0.600521	0.0223073	0.0415671	0.0402401	0.10824	0	0	0	0	0.0952738	0	0	0.108207	0	0	0.0970233	0.100117	0	0	1	0	0	0	0	1	0	0	1	0	0	1	1	0	0	1.01344	1.01251	NC_000067.7	Gnomon	21259270	21263547	-	Gm32947	XR_373237.3	102635667
531	Gm28836	XR_373236.3	0.908392	0.969325	0.132312	0.584637	0.204366	0.0657521	0.159419	0.391381	0.0910022	0.232559	0	0.274082	0	0	0.209035	0	0.107336	0.200116	0	0.193735	0.194431	0.198369	4	1	3	0	3	0	0	2	0	1	2	0	2	2	2	-1.10085	-1.03165	NC_000067.7	Gnomon	21277752	21341909	-	Gm28836	XR_373236.3	102635593
532	Tmem14a	NM_001290679.1	0.937759	0.98387	0.671083	0.865835	1.85781	1.7651	1.83435	2.06852	1.54066	2.15069	1.58426	1.83999	2.15084	1.35813	1.27207	1.76822	2.05972	1.82833	1.76856	1.94894	1.66281	1.94295	41	29	59	29	37	50	20	18	31	41	34	35	40	30	39	-1.06637	-1.01639	NC_000067.7	BestRefSeq	21288799	21300391	+	Tmem14a	NM_001290679.1	75712
533	Tmem14a	NM_029398.3	0.888655	1.10379	0.573959	0.475438	3.31331	3.14301	3.45578	3.46604	3.64957	3.19166	2.80378	3.31945	2.03756	2.86476	3.53485	2.96818	3.74014	3.80709	3.13808	3.10948	3.52261	3.57737	129	177	140	87	129	45	82	136	88	160	175	112	106	145	148	-1.1253	1.10379	NC_000067.7	BestRefSeq	21288799	21300391	+	Tmem14a	NM_029398.3	75712
534	Gsta3	XM_030248789.1	1.00433	0.842522	0.979575	0.191922	0.347702	0.353939	0.100488	0.698927	0.475769	0	0	0.431577	0	0.755836	0.766906	0	0	0	0	0	0.44433	0	8	6	0	0	5	0	9	9	0	0	0	0	0	5	0	1.00433	-1.18691	NC_000067.7	Gnomon	21310789	21335444	+	Gsta3	XM_030248789.1	14859
535	Gsta3	NM_001077353.2	1	1	0.99999	0.99999	0	0	0	0	0	0	0	0	0	0	0	0	0	0	0	0	0	0	0	0	0	0	0	0	0	0	0	0	0	0	0	0	0	1	1	NC_000067.7	BestRefSeq	21310809	21335799	+	Gsta3	NM_001077353.2	14859
536	Gsta3	NM_001288617.1	1.24577	1.15809	0.346594	0.346594	0	0.317032	0.211751	0	0	0	0	0	1.15628	0	0	0	0	0	0	0.840334	0	0	0	0	0	0	0	18	0	0	0	0	0	0	11	0	0	1.24577	1.15809	NC_000067.7	BestRefSeq	21310809	21335799	+	Gsta3	NM_001288617.1	14859
537	Gsta3	NM_010356.4	1.02434	1.16691	0.903214	0.463642	0.337746	0.372442	0.560438	0	0	0.765254	0.69531	0	0	0	0	0.698754	0.887222	0.862631	1.07931	0	0	0.528273	0	0	12	9	0	0	0	0	8	11	11	16	0	0	6	1.02434	1.16691	NC_000067.7	BestRefSeq	21310809	21335799	+	Gsta3	NM_010356.4	14859
538	Gm7094	XM_036155436.1	0.881851	0.935769	0.193147	0.505245	0.259468	0.0780755	0.163693	0.543341	0.0932933	0	0.115461	0.462282	0	0	0	0.254695	0.117643	0	0.398556	0	0.126652	0.251943	6	1	0	1	5	0	0	0	2	1	0	5	0	1	3	-1.13398	-1.06864	NC_000067.7	Gnomon	21342532	21343326	+	Gm7094	XM_036155436.1	101056100
539	Gm4956	NR_002858.2	0.984657	0.999307	0.346594	0.974759	0.0223073	0	0.0213079	0.10824	0	0	0	0	0	0	0	0	0	0.103525	0	0	0	0	1	0	0	0	0	0	0	0	0	0	1	0	0	0	0	-1.01558	-1.00069	NC_000067.7	BestRefSeq	21355470	21368536	-	Gm4956	NR_002858.2	241041
540	Khdc1a	NM_183322.2	1	1	0.99999	0.99999	0	0	0	0	0	0	0	0	0	0	0	0	0	0	0	0	0	0	0	0	0	0	0	0	0	0	0	0	0	0	0	0	0	1	1	NC_000067.7	BestRefSeq	21419901	21422423	+	Khdc1a	NM_183322.2	368204
541	Khdc1c	NM_001033904.1	0.973216	0.973216	0.346594	0.346594	0.0391685	0	0	0	0	0	0.186002	0	0	0	0	0	0	0	0	0	0	0	0	0	0	2	0	0	0	0	0	0	0	0	0	0	0	-1.02752	-1.02752	NC_000067.7	BestRefSeq	21438555	21439967	+	Khdc1c	NM_001033904.1	433278
542	Gm33147	XR_001778839.1	1.0153	1	0.346594	0.99999	0	0.0219095	0	0	0	0	0	0	0	0.106365	0	0	0	0	0	0	0	0	0	0	0	0	0	0	1	0	0	0	0	0	0	0	0	1.0153	1	NC_000067.7	Gnomon	21440012	21451532	-	Gm33147	XR_001778839.1	102635938
543	Khdc1b	NM_001113187.1	1.04529	1.02877	0.48042	0.643823	0.041724	0.10563	0.0826483	0.10824	0	0	0.0959967	0	0.0952738	0	0	0.391274	0	0	0	0	0	0.37273	1	0	0	1	0	1	0	0	4	0	0	0	0	0	4	1.04529	1.02877	NC_000067.7	BestRefSeq	21453780	21456608	+	Khdc1b	NM_001113187.1	98582
544	Kcnq5	XM_036164276.1	1.22009	1.24515	0.16601	0.0929673	3.94754	4.23452	4.26385	4.19392	3.99215	3.14285	3.9523	4.21844	3.81405	4.26973	4.40109	4.16603	4.43879	4.41881	4.30801	4.359	4.16941	4.03061	222	229	134	210	253	191	239	258	218	268	274	270	272	236	208	1.22009	1.24515	NC_000067.7	Gnomon	21468623	21685999	-	Kcnq5	XM_036164276.1	226922
545	Kcnq5	NM_001310477.1	0.787275	0.878707	0.381664	0.560574	3.85711	3.51205	3.67057	4.14057	4.53282	3.29691	3.07988	3.74279	3.58115	2.70717	3.09207	3.57408	4.17851	3.4701	3.84211	4.01935	3.47498	3.44753	214	340	151	108	178	161	72	97	140	221	136	192	212	140	134	-1.2702	-1.13804	NC_000067.7	BestRefSeq	21468623	22032874	-	Kcnq5	NM_001310477.1	226922
546	Kcnq5	NM_023872.3	0.772812	0.884667	0.106715	0.304095	6.12628	5.75447	5.94948	6.23719	6.4353	5.91854	5.61786	6.27987	5.12342	5.67931	5.91143	5.77313	6.10733	6.11997	6.02828	5.67814	5.96844	5.9154	955	1314	1020	699	1100	496	657	759	689	880	921	924	699	854	805	-1.29398	-1.13037	NC_000067.7	BestRefSeq	21468627	22032166	-	Kcnq5	NM_023872.3	226922
547	Kcnq5	NM_001160139.1	1	1	0.99999	0.99999	0	0	0	0	0	0	0	0	0	0	0	0	0	0	0	0	0	0	0	0	0	0	0	0	0	0	0	0	0	0	0	0	0	1	1	NC_000067.7	BestRefSeq	21468627	22032166	-	Kcnq5	NM_001160139.1	226922
548	Gm53539	XR_004935832.1	1.21007	1.12748	0.185998	0.430002	1.12065	1.39574	1.29375	1.48129	0.934733	0.860987	1.24858	0.982859	1.32302	1.20208	1.35566	1.11658	1.85841	1.13115	1.07931	0.951726	1.33048	1.80975	23	14	14	20	14	22	17	20	15	34	16	16	13	21	34	1.21007	1.12748	NC_000067.7	Gnomon	21986120	22026335	+	Gm53539	XR_004935832.1	118567719
549	Rims1	XM_036154452.1	1.19807	0.93587	0.484463	0.793991	2.90628	3.16699	2.81066	3.7644	2.15999	2.05941	3.04641	2.80655	2.41677	3.02073	3.53375	3.42405	3.19188	3.141	2.87131	2.68262	2.54441	2.74152	162	53	54	106	86	64	93	136	125	105	105	91	75	67	77	1.19807	-1.06852	NC_000067.7	Gnomon	22356196	22389299	-	Rims1	XM_036154452.1	116837
550	Rims1	XM_036154447.1	1	1	0.99999	0.99999	0	0	0	0	0	0	0	0	0	0	0	0	0	0	0	0	0	0	0	0	0	0	0	0	0	0	0	0	0	0	0	0	0	1	1	NC_000067.7	Gnomon	22356196	22551802	-	Rims1	XM_036154447.1	116837
551	Rims1	XM_036154438.1	1.79095	0.945322	0.345742	0.925982	1.34069	2.18142	1.25957	0	1.45253	0	0	2.79218	0	2.43871	3.27908	2.47274	0	1.95279	2.35049	0	0	0	0	27	0	0	85	0	58	112	58	0	39	59	0	0	0	1.79095	-1.05784	NC_000067.7	Gnomon	22356196	22551806	-	Rims1	XM_036154438.1	116837
552	Rims1	NM_001012625.4	1.13821	1.22493	0.657137	0.295551	5.32156	5.50833	5.61426	5.52119	5.47002	4.68584	4.49359	5.94099	5.52242	4.55826	4.95191	5.57301	6.31299	5.65786	5.9562	5.39595	5.39402	5.59076	577	665	424	313	867	659	295	384	598	1016	665	878	572	569	640	1.13821	1.22493	NC_000067.7	BestRefSeq	22356196	22845239	-	Rims1	NM_001012625.4	116837
553	Rims1	NM_001012624.4	1	1	0.99999	0.99999	0	0	0	0	0	0	0	0	0	0	0	0	0	0	0	0	0	0	0	0	0	0	0	0	0	0	0	0	0	0	0	0	0	1	1	NC_000067.7	BestRefSeq	22356196	22845239	-	Rims1	NM_001012624.4	116837
554	Rims1	NM_001012623.4	0.687545	0.770717	0.0745353	0.195539	5.78891	5.24844	5.41319	5.54137	5.24429	6.33225	5.61496	5.96314	4.75229	5.26084	5.42229	5.63233	5.01304	5.09021	5.57486	5.36061	4.96122	5.88488	585	567	1365	698	880	380	488	537	624	405	444	671	558	418	788	-1.45445	-1.29749	NC_000067.7	BestRefSeq	22356196	22845239	-	Rims1	NM_001012623.4	116837
555	Rims1	NM_183018.5	1.5096	1.80519	0.56598	0.262646	3.38391	3.97808	4.23606	0	4.66828	2.66834	4.20252	0	4.68948	5.28911	0	3.57166	0	5.16545	4.56589	3.14704	3.86603	3.4866	0	375	92	253	0	363	498	0	140	0	469	326	109	188	139	1.5096	1.80519	NC_000067.7	BestRefSeq	22356196	22845239	-	Rims1	NM_183018.5	116837
556	Rims1	NM_053270.4	1	1	0.99999	0.99999	0	0	0	0	0	0	0	0	0	0	0	0	0	0	0	0	0	0	0	0	0	0	0	0	0	0	0	0	0	0	0	0	0	1	1	NC_000067.7	BestRefSeq	22356196	22845239	-	Rims1	NM_053270.4	116837
557	Rims1	XM_036154458.1	1.08165	2.13372	0.913336	0.24841	0.920167	1.0334	2.01354	0	0	2.44934	0	0	2.6402	0	0	0	0	0	0	3.10502	2.59052	1.83244	0	0	77	0	0	77	0	0	0	0	0	0	106	70	35	1.08165	2.13372	NC_000067.7	Gnomon	22356463	22844881	-	Rims1	XM_036154458.1	116837
558	Rims1	XM_036154343.1	0.699206	0.490793	0.426886	0.196165	1.95101	1.43479	0.924193	2.89174	2.42266	2.18553	0	0	0.786659	1.91549	2.01015	1.58084	0	0	2.00302	0	1.31018	0	82	67	61	0	0	11	36	39	26	0	0	43	0	21	0	-1.43019	-2.03752	NC_000067.7	Gnomon	22356463	22844881	-	Rims1	XM_036154343.1	116837
559	Rims1	XM_036154326.1	0.989538	1.13986	0.985145	0.798948	1.16452	1.14934	1.35337	2.16974	0.675827	0	1.63736	0	0.915317	2.63335	0	0	0	0	0	0	2.47059	2.08158	45	9	0	31	0	13	68	0	0	0	0	0	0	63	44	-1.01057	1.13986	NC_000067.7	Gnomon	22356463	22844881	-	Rims1	XM_036154326.1	116837
560	Rims1	XM_036154314.1	1.22112	1.08624	0.704647	0.855421	1.65625	1.94446	1.7756	1.03953	0	2.13983	1.74833	2.30379	0	0	2.10201	1.65753	3.29231	2.76317	1.20461	2.59106	0	0	14	0	58	34	56	0	0	42	28	114	78	19	70	0	0	1.22112	1.08624	NC_000067.7	Gnomon	22356463	22844881	-	Rims1	XM_036154314.1	116837
561	Rims1	XM_036154306.1	1	1	0.99999	0.99999	0	0	0	0	0	0	0	0	0	0	0	0	0	0	0	0	0	0	0	0	0	0	0	0	0	0	0	0	0	0	0	0	0	1	1	NC_000067.7	Gnomon	22356463	22844881	-	Rims1	XM_036154306.1	116837
562	Rims1	XM_036154248.1	1	1	0.99999	0.99999	0	0	0	0	0	0	0	0	0	0	0	0	0	0	0	0	0	0	0	0	0	0	0	0	0	0	0	0	0	0	0	0	0	1	1	NC_000067.7	Gnomon	22356463	22844881	-	Rims1	XM_036154248.1	116837
563	Rims1	XM_036153963.1	1	1	0.99999	0.99999	0	0	0	0	0	0	0	0	0	0	0	0	0	0	0	0	0	0	0	0	0	0	0	0	0	0	0	0	0	0	0	0	0	1	1	NC_000067.7	Gnomon	22356463	22844881	-	Rims1	XM_036153963.1	116837
564	Rims1	XM_036154403.1	1.79768	1.22511	0.294116	0.516633	2.09875	2.94489	2.39167	2.30604	2.56903	2.07776	1.66702	1.65103	1.6707	3.51093	4.12691	0	2.44524	1.03123	2.62231	3.10961	2.82931	1.20052	51	76	55	32	31	32	136	211	0	58	14	74	106	85	18	1.79768	1.22511	NC_000067.7	Gnomon	22356474	22548525	-	Rims1	XM_036154403.1	116837
565	Rims1	XM_036154432.1	0.562351	0.368988	0.59044	0.383101	3.34162	2.51116	1.90326	0	0	5.06402	3.83138	0	0	4.61494	0	0	0	3.87803	0	0	0	0	0	0	557	192	0	0	307	0	0	0	184	0	0	0	0	-1.77825	-2.71011	NC_000067.7	Gnomon	22356474	22551743	-	Rims1	XM_036154432.1	116837
566	Rims1	XM_036154433.1	0.625527	1.35501	0.328253	0.283185	4.35273	3.67587	4.79103	4.72417	5.08877	4.18395	4.49313	0	4.30696	0	4.24769	4.53057	0	4.52328	5.0273	4.53518	4.48224	5.22039	326	507	295	313	0	275	0	231	284	0	296	454	309	296	492	-1.59865	1.35501	NC_000067.7	Gnomon	22356474	22551747	-	Rims1	XM_036154433.1	116837
567	Rims1	XM_036154414.1	1	1	0.99999	0.99999	0	0	0	0	0	0	0	0	0	0	0	0	0	0	0	0	0	0	0	0	0	0	0	0	0	0	0	0	0	0	0	0	0	1	1	NC_000067.7	Gnomon	22356474	22551748	-	Rims1	XM_036154414.1	116837
568	Rims1	XM_036154426.1	1	1	0.99999	0.99999	0	0	0	0	0	0	0	0	0	0	0	0	0	0	0	0	0	0	0	0	0	0	0	0	0	0	0	0	0	0	0	0	0	1	1	NC_000067.7	Gnomon	22356474	22551750	-	Rims1	XM_036154426.1	116837
569	Rims1	XM_036154408.1	1	1	0.99999	0.99999	0	0	0	0	0	0	0	0	0	0	0	0	0	0	0	0	0	0	0	0	0	0	0	0	0	0	0	0	0	0	0	0	0	1	1	NC_000067.7	Gnomon	22356474	22551754	-	Rims1	XM_036154408.1	116837
570	Rims1	XM_036154411.1	1.00139	0.994457	0.998081	0.992271	2.92882	2.93082	2.9208	3.43206	4.27461	0	2.19178	1.2374	3.50584	3.00526	1.50863	3.89655	0	0	3.94199	3.16976	3.21642	1.67818	126	282	0	52	19	152	92	24	178	0	0	207	111	115	30	1.00139	-1.00557	NC_000067.7	Gnomon	22356474	22551759	-	Rims1	XM_036154411.1	116837
571	Rims1	XM_036154384.1	1	1	0.99999	0.99999	0	0	0	0	0	0	0	0	0	0	0	0	0	0	0	0	0	0	0	0	0	0	0	0	0	0	0	0	0	0	0	0	0	1	1	NC_000067.7	Gnomon	22356474	22551760	-	Rims1	XM_036154384.1	116837
572	Rims1	XM_036154410.1	1	1.64122	0.99999	0.346594	0	0	0.714764	0	0	0	0	0	0	0	0	0	0	2.07247	0	0	0	0	0	0	0	0	0	0	0	0	0	0	43	0	0	0	0	1	1.64122	NC_000067.7	Gnomon	22356474	22551761	-	Rims1	XM_036154410.1	116837
573	Rims1	XM_036154396.1	1	1	0.99999	0.99999	0	0	0	0	0	0	0	0	0	0	0	0	0	0	0	0	0	0	0	0	0	0	0	0	0	0	0	0	0	0	0	0	0	1	1	NC_000067.7	Gnomon	22356474	22551783	-	Rims1	XM_036154396.1	116837
574	Rims1	XM_036154371.1	0.517714	0.110678	0.498946	0.142005	3.17556	2.22579	0	4.31978	0	0	0	4.47286	0	0	0	0	4.27711	0	0	0	0	0	243	0	0	0	304	0	0	0	0	238	0	0	0	0	0	-1.93157	-9.03521	NC_000067.7	Gnomon	22356474	22551784	-	Rims1	XM_036154371.1	116837
575	Rims1	XM_036154361.1	1	1	0.99999	0.99999	0	0	0	0	0	0	0	0	0	0	0	0	0	0	0	0	0	0	0	0	0	0	0	0	0	0	0	0	0	0	0	0	0	1	1	NC_000067.7	Gnomon	22356474	22551800	-	Rims1	XM_036154361.1	116837
576	Rims1	XM_036154141.1	1.10665	0.846579	0.814381	0.694004	3.02071	3.16691	2.78043	3.94186	3.18282	0	2.94537	2.89277	0	3.38381	2.12253	3.89989	3.8264	2.83729	3.69931	0	2.1516	3.13307	184	124	0	97	92	0	123	43	179	171	83	172	0	48	105	1.10665	-1.18122	NC_000067.7	Gnomon	22356474	22844881	-	Rims1	XM_036154141.1	116837
577	Rims1	XM_036154130.1	1	1	0.99999	0.99999	0	0	0	0	0	0	0	0	0	0	0	0	0	0	0	0	0	0	0	0	0	0	0	0	0	0	0	0	0	0	0	0	0	1	1	NC_000067.7	Gnomon	22356474	22844881	-	Rims1	XM_036154130.1	116837
578	Rims1	XM_036154297.1	1.27453	0.68749	0.726556	0.642757	1.41375	1.76371	0.873162	0	0	3.22055	0	0	2.5131	1.52011	0	2.67852	0	1.82066	0.774972	0.937181	0	0	0	0	143	0	0	69	24	0	69	0	34	10	13	0	0	1.27453	-1.45457	NC_000067.7	Gnomon	22356474	22844881	-	Rims1	XM_036154297.1	116837
579	Rims1	XM_036154075.1	0.802511	0.991894	0.15354	0.963147	4.0021	3.68469	3.99036	4.22555	3.97574	3.89297	3.826	4.05638	3.54083	3.53514	4.03292	4.12568	2.85551	4.49639	3.69603	2.97549	3.98958	4.33526	227	226	238	192	224	156	138	197	211	81	290	172	96	206	260	-1.24609	-1.00817	NC_000067.7	Gnomon	22356474	22844881	-	Rims1	XM_036154075.1	116837
580	Rims1	XM_036154043.1	0.554844	1.13331	0.168554	0.643096	2.85613	2.00628	3.03667	3.85675	2.76148	1.85605	2.78921	2.13824	2.05871	1.65468	2.86122	1.92217	0.779366	2.92474	2.81356	3.34479	2.90471	3.13057	173	89	45	86	49	46	28	80	36	9	89	87	127	90	105	-1.80231	1.13331	NC_000067.7	Gnomon	22356474	22844881	-	Rims1	XM_036154043.1	116837
581	Rims1	XM_036154235.1	1.03265	1.0582	0.776723	0.54206	6.43077	6.47712	6.51238	6.73586	6.50072	6.14859	6.25333	6.44258	6.13537	6.42356	6.63759	6.29411	6.79773	6.60395	6.25273	6.65811	6.6256	6.37834	1355	1375	1200	1094	1233	1015	1109	1264	995	1427	1294	1082	1391	1355	1115	1.03265	1.0582	NC_000067.7	Gnomon	22356474	22844881	-	Rims1	XM_036154235.1	116837
582	Rims1	XM_036154101.1	1	1	0.99999	0.99999	0	0	0	0	0	0	0	0	0	0	0	0	0	0	0	0	0	0	0	0	0	0	0	0	0	0	0	0	0	0	0	0	0	1	1	NC_000067.7	Gnomon	22356474	22844881	-	Rims1	XM_036154101.1	116837
583	Rims1	XM_036154015.1	1	1	0.99999	0.99999	0	0	0	0	0	0	0	0	0	0	0	0	0	0	0	0	0	0	0	0	0	0	0	0	0	0	0	0	0	0	0	0	0	1	1	NC_000067.7	Gnomon	22356474	22844881	-	Rims1	XM_036154015.1	116837
584	Rims1	XM_036154285.1	0.788275	1.31021	0.585193	0.538891	2.36471	2.02148	2.75451	1.6924	2.0421	0	2.97863	3.25092	2.06976	1.40131	2.9412	0	2.25701	2.8211	0	2.00335	3.32224	3.54383	29	48	0	100	122	47	21	86	0	49	82	0	42	125	145	-1.26859	1.31021	NC_000067.7	Gnomon	22356474	22844881	-	Rims1	XM_036154285.1	116837
585	Rims1	XM_036154267.1	0.625254	0.295579	0.677669	0.371655	2.55458	1.87709	0.796195	4.53539	0	0	0	1.67151	3.84466	0	0	0	0	1.59098	0	0	1.41686	0	285	0	0	0	31	196	0	0	0	0	27	0	0	23	0	-1.59935	-3.38319	NC_000067.7	Gnomon	22356474	22844881	-	Rims1	XM_036154267.1	116837
586	Rims1	XM_036154055.1	1	1	0.99999	0.99999	0	0	0	0	0	0	0	0	0	0	0	0	0	0	0	0	0	0	0	0	0	0	0	0	0	0	0	0	0	0	0	0	0	1	1	NC_000067.7	Gnomon	22356474	22844881	-	Rims1	XM_036154055.1	116837
587	Rims1	XM_036154256.1	1.8933	0.111366	0.429124	0.202339	3.16662	4.08753	0	3.50976	0	0	0	4.93105	0	5.1898	3.66105	0	5.08128	0	0	0	0	0	133	0	0	0	423	0	464	149	0	425	0	0	0	0	0	1.8933	-8.97942	NC_000067.7	Gnomon	22356474	22844881	-	Rims1	XM_036154256.1	116837
588	Rims1	XM_036154243.1	1	1	0.99999	0.99999	0	0	0	0	0	0	0	0	0	0	0	0	0	0	0	0	0	0	0	0	0	0	0	0	0	0	0	0	0	0	0	0	0	1	1	NC_000067.7	Gnomon	22356474	22844881	-	Rims1	XM_036154243.1	116837
589	Rims1	XM_036153980.1	1.18943	1	0.346594	0.99999	0	0.250271	0	0	0	0	0	0	0.961365	0	0	0	0	0	0	0	0	0	0	0	0	0	0	14	0	0	0	0	0	0	0	0	0	1.18943	1	NC_000067.7	Gnomon	22356474	22844881	-	Rims1	XM_036153980.1	116837
590	Rims1	XM_036154227.1	1	1	0.99999	0.99999	0	0	0	0	0	0	0	0	0	0	0	0	0	0	0	0	0	0	0	0	0	0	0	0	0	0	0	0	0	0	0	0	0	1	1	NC_000067.7	Gnomon	22356474	22844881	-	Rims1	XM_036154227.1	116837
591	Rims1	XM_036154205.1	1	1	0.99999	0.99999	0	0	0	0	0	0	0	0	0	0	0	0	0	0	0	0	0	0	0	0	0	0	0	0	0	0	0	0	0	0	0	0	0	1	1	NC_000067.7	Gnomon	22356474	22844881	-	Rims1	XM_036154205.1	116837
592	Rims1	XM_036154195.1	1	1	0.99999	0.99999	0	0	0	0	0	0	0	0	0	0	0	0	0	0	0	0	0	0	0	0	0	0	0	0	0	0	0	0	0	0	0	0	0	1	1	NC_000067.7	Gnomon	22356474	22844881	-	Rims1	XM_036154195.1	116837
593	Rims1	XM_036154178.1	1	1	0.99999	0.99999	0	0	0	0	0	0	0	0	0	0	0	0	0	0	0	0	0	0	0	0	0	0	0	0	0	0	0	0	0	0	0	0	0	1	1	NC_000067.7	Gnomon	22356474	22844881	-	Rims1	XM_036154178.1	116837
594	Rims1	XM_036154086.1	1	1	0.99999	0.99999	0	0	0	0	0	0	0	0	0	0	0	0	0	0	0	0	0	0	0	0	0	0	0	0	0	0	0	0	0	0	0	0	0	1	1	NC_000067.7	Gnomon	22356474	22844881	-	Rims1	XM_036154086.1	116837
595	Rims1	XM_036154160.1	0.636488	1.18184	0.581843	0.836607	1.84651	1.19471	2.08755	0	0	3.59148	1.07051	0.869471	0	1.82115	2.29612	0	0	0	2.16546	3.67031	0	1.02423	0	0	190	16	12	0	33	50	0	0	0	50	163	0	14	-1.57112	1.18184	NC_000067.7	Gnomon	22356474	22844881	-	Rims1	XM_036154160.1	116837
596	Rims1	XM_036154026.1	1	1	0.99999	0.99999	0	0	0	0	0	0	0	0	0	0	0	0	0	0	0	0	0	0	0	0	0	0	0	0	0	0	0	0	0	0	0	0	0	1	1	NC_000067.7	Gnomon	22356474	22844881	-	Rims1	XM_036154026.1	116837
597	Rims1	XM_036154151.1	1.27832	1.06165	0.404819	0.813584	0.226631	0.580885	0.312941	0	0	0	0	0.887912	0.87888	1.40047	0	0	0	0	0	0	0	1.14482	0	0	0	0	12	12	21	0	0	0	0	0	0	0	16	1.27832	1.06165	NC_000067.7	Gnomon	22356474	22844881	-	Rims1	XM_036154151.1	116837
598	Rims1	XM_036153973.1	1	1	0.99999	0.99999	0	0	0	0	0	0	0	0	0	0	0	0	0	0	0	0	0	0	0	0	0	0	0	0	0	0	0	0	0	0	0	0	0	1	1	NC_000067.7	Gnomon	22356474	22844881	-	Rims1	XM_036153973.1	116837
599	Gm7759	NR_151543.1	0.986426	1.04313	0.346594	0.480601	0.0197172	0	0.0806417	0	0	0	0.0959967	0	0	0	0	0	0	0	0	0.364507	0	0	0	0	0	1	0	0	0	0	0	0	0	0	4	0	0	-1.01376	1.04313	NC_000067.7	BestRefSeq	22937468	22944162	+	Gm7759	NR_151543.1	665725
600	Ppp1r14bl	NM_025746.2	1.01854	0.989704	0.692633	0.808732	0.0552871	0.0817926	0.0403566	0	0.257408	0	0	0	0.184644	0	0	0.108207	0.107336	0	0.097211	0	0.100488	0	0	3	0	0	0	2	0	0	1	1	0	1	0	1	0	1.01854	-1.0104	NC_000067.7	BestRefSeq	23139554	23141334	-	Ppp1r14bl	NM_025746.2	66755
601	Gm30442	XR_373275.2	1	1	0.99999	0.99999	0	0	0	0	0	0	0	0	0	0	0	0	0	0	0	0	0	0	0	0	0	0	0	0	0	0	0	0	0	0	0	0	0	1	1	NC_000067.7	Gnomon	23163070	23166806	+	Gm30442	XR_373275.2	102632345
602	Gm29506	XR_373274.2	1	1	0.99999	0.99999	0	0	0	0	0	0	0	0	0	0	0	0	0	0	0	0	0	0	0	0	0	0	0	0	0	0	0	0	0	0	0	0	0	1	1	NC_000067.7	Gnomon	23267574	23274739	-	Gm29506	XR_373274.2	102632273
603	Gm29506	XR_865292.1	1	1	0.99999	0.99999	0	0	0	0	0	0	0	0	0	0	0	0	0	0	0	0	0	0	0	0	0	0	0	0	0	0	0	0	0	0	0	0	0	1	1	NC_000067.7	Gnomon	23267574	23274739	-	Gm29506	XR_865292.1	102632273
604	Gm53541	XR_004935838.1	1.04384	1.22354	0.710999	0.0243425	6.24671	6.3086	6.53777	6.37398	6.29608	5.77698	6.43211	6.26636	5.87568	6.43843	6.09378	6.48774	6.53661	6.52677	6.40971	6.66163	6.57175	6.50722	1052	1192	923	1240	1089	845	1120	863	1139	1189	1226	1208	1395	1305	1221	1.04384	1.22354	NC_000067.7	Gnomon	23295355	23333151	+	Gm53541	XR_004935838.1	118567721
605	Gm53541	XR_004935839.1	0.966236	0.983676	0.937639	0.960223	4.21377	4.16422	4.19003	5.22232	1.47993	4.17059	4.41501	3.73503	4.60802	4.76601	4.80489	1.61968	2.81229	4.27094	4.29706	3.86663	3.85106	4.54111	466	27	292	296	177	343	343	346	27	78	246	268	189	186	302	-1.03494	-1.01659	NC_000067.7	Gnomon	23295408	23333151	+	Gm53541	XR_004935839.1	118567721
606	Mir30a	NR_029533.1	1	1	0.99999	0.99999	0	0	0	0	0	0	0	0	0	0	0	0	0	0	0	0	0	0	0	0	0	0	0	0	0	0	0	0	0	0	0	0	0	1	1	NC_000067.7	BestRefSeq	23311350	23311420	+	Mir30a	NR_029533.1	387225
607	Mir30a	unassigned_transcript_6	1	1	0.99999	0.99999	0	0	0	0	0	0	0	0	0	0	0	0	0	0	0	0	0	0	0	0	0	0	0	0	0	0	0	0	0	0	0	0	0	1	1	NC_000067.7	BestRefSeq	23311355	23311376	+	Mir30a	unassigned_transcript_6	387225
608	Mir30a	unassigned_transcript_7	1	1	0.99999	0.99999	0	0	0	0	0	0	0	0	0	0	0	0	0	0	0	0	0	0	0	0	0	0	0	0	0	0	0	0	0	0	0	0	0	1	1	NC_000067.7	BestRefSeq	23311396	23311417	+	Mir30a	unassigned_transcript_7	387225
609	Mir30c-2	NR_029717.1	1	1	0.99999	0.99999	0	0	0	0	0	0	0	0	0	0	0	0	0	0	0	0	0	0	0	0	0	0	0	0	0	0	0	0	0	0	0	0	0	1	1	NC_000067.7	BestRefSeq	23330782	23330865	+	Mir30c-2	NR_029717.1	723964
610	Mir30c-2	unassigned_transcript_8	1	1	0.99999	0.99999	0	0	0	0	0	0	0	0	0	0	0	0	0	0	0	0	0	0	0	0	0	0	0	0	0	0	0	0	0	0	0	0	0	1	1	NC_000067.7	BestRefSeq	23330795	23330817	+	Mir30c-2	unassigned_transcript_8	723964
611	Mir30c-2	unassigned_transcript_9	1	1	0.99999	0.99999	0	0	0	0	0	0	0	0	0	0	0	0	0	0	0	0	0	0	0	0	0	0	0	0	0	0	0	0	0	0	0	0	0	1	1	NC_000067.7	BestRefSeq	23330835	23330856	+	Mir30c-2	unassigned_transcript_9	723964
612	Ogfrl1	NM_001081079.1	0.93921	0.989257	0.552434	0.835736	7.37453	7.28405	7.35894	7.27985	7.29739	7.48741	7.44527	7.35116	6.82424	7.01852	7.39395	7.65469	7.38021	7.33773	7.15045	7.53174	7.3865	7.36274	1982	2401	3061	2518	2327	1645	1681	2145	2574	2144	2161	2028	2561	2306	2220	-1.06472	-1.01086	NC_000067.7	BestRefSeq	23405505	23422256	-	Ogfrl1	NM_001081079.1	70155
613	Ogfrl1	NM_001379083.1	1.08268	0.925998	0.864436	0.874468	1.52145	1.63606	1.41053	0	2.04985	0	1.99035	2.08406	2.31433	0	1.07961	0	2.6901	2.59428	0	0	2.08843	0	0	48	0	43	46	58	0	14	0	71	68	0	0	45	0	1.08268	-1.07992	NC_000067.7	BestRefSeq	23405517	23422282	-	Ogfrl1	NM_001379083.1	70155
614	Ogfrl1	NM_001379082.1	0.824526	0.74784	0.216477	0.0313236	6.25679	5.97843	5.83759	6.08801	6.58703	6.09652	6.12992	6.31685	5.08209	6.13196	5.9571	5.98202	6.42483	6.05356	6.10794	5.33	5.78257	5.78835	860	1461	1156	1003	1129	482	904	784	799	1099	879	977	546	749	736	-1.21282	-1.33718	NC_000067.7	BestRefSeq	23405517	23422282	-	Ogfrl1	NM_001379082.1	70155
615	Gm19673	XR_373277.4	1.13745	1.05707	0.21767	0.273185	0.0771781	0.262986	0.157253	0.10824	0	0.0817565	0.0959967	0.097262	0.69101	0.205423	0	0.108207	0.207237	0	0.187931	0.281646	0	0.288182	1	0	1	1	1	9	2	0	1	2	0	2	3	0	3	1.13745	1.05707	NC_000067.7	Gnomon	23430828	23439040	-	Gm19673	XR_373277.4	100503399
616	Gm19673	XR_003947759.1	1.07796	1.04328	0.346594	0.346594	0	0.1083	0.0611289	0	0	0	0	0	0	0	0.474864	0	0	0	0	0	0.282629	0	0	0	0	0	0	0	0	5	0	0	0	0	0	3	0	1.07796	1.04328	NC_000067.7	Gnomon	23430828	23439040	-	Gm19673	XR_003947759.1	100503399
617	Gm28822	NR_151529.1	0.973916	1.00227	0.141333	0.925784	0.0381309	0	0.0414002	0	0.0910022	0	0.0959967	0	0	0	0	0	0	0	0	0.100117	0	0.102591	0	1	0	1	0	0	0	0	0	0	0	0	1	0	1	-1.02678	1.00227	NC_000067.7	BestRefSeq	23613668	23635745	+	Gm28822	NR_151529.1	105243890
618	B3gat2	NM_172124.2	0.928842	0.878257	0.420753	0.165768	3.78341	3.67692	3.59613	3.81467	3.52954	3.64899	3.8904	3.98686	3.76867	3.48344	3.96864	3.46565	3.63589	3.56824	3.41541	3.6015	3.90636	3.43324	168	162	198	201	213	185	133	188	129	148	146	139	155	194	133	-1.07661	-1.13862	NC_000067.7	BestRefSeq	23801007	23886946	+	B3gat2	NM_172124.2	280645
619	Smap1	NR_110972.1	1.26791	0.79872	0.139965	0.204708	1.1054	1.44786	0.781163	1.61191	0.808428	0.895265	1.16069	0.891008	1.80453	1.6407	1.31357	1.0319	1.3211	1.06948	1.1379	0.171446	0.791991	0.521696	26	12	15	18	12	37	28	19	13	19	15	17	2	10	6	1.26791	-1.252	NC_000067.7	BestRefSeq	23883906	23948817	-	Smap1	NR_110972.1	98366
620	Smap1	NM_001290683.1	0.35191	1.15899	0.180132	0.791051	1.70799	0.201269	1.92086	2.46788	0	2.96403	0	0	0	0	0.806156	0	0	2.24181	2.24909	2.89698	0	0	58	0	117	0	0	0	0	10	0	0	50	54	90	0	0	-2.84164	1.15899	NC_000067.7	BestRefSeq	23884706	23948817	-	Smap1	NM_001290683.1	98366
621	Smap1	XM_030243880.2	1.01853	0.909888	0.899735	0.534408	3.1723	3.19879	3.03606	3.37395	2.62752	2.68157	3.59015	3.33179	2.99087	3.10229	3.42547	3.35764	3.06652	2.78832	2.97511	3.15715	2.95269	3.25979	120	80	93	161	130	102	99	125	119	96	79	99	110	93	116	1.01853	-1.09904	NC_000067.7	Gnomon	23884706	23951243	-	Smap1	XM_030243880.2	98366
622	Smap1	NM_028534.3	1.1894	0.779571	0.686217	0.675556	2.3857	2.63594	2.02645	0	3.34786	0	2.58609	2.98983	2.95606	3.0711	0	3.16007	2.31502	0	0	0	3.25909	2.9628	0	141	0	73	100	99	97	0	102	51	0	0	0	119	92	1.1894	-1.28276	NC_000067.7	BestRefSeq	23884706	23961462	-	Smap1	NM_028534.3	98366
623	Smap1	NM_001357395.1	0.968967	0.995108	0.701845	0.9495	5.37216	5.32668	5.36509	5.61324	5.32171	5.2853	5.15914	5.44006	5.33512	5.16937	5.46394	5.08484	5.53077	5.58254	5.46623	5.20471	5.32167	5.21235	615	599	652	505	608	577	457	553	423	586	631	621	499	541	489	-1.03203	-1.00492	NC_000067.7	BestRefSeq	23884706	23961462	-	Smap1	NM_001357395.1	98366
624	Gm53062	XR_865295.3	0.989918	0.988577	0.807904	0.777756	0.0588806	0.0442614	0.0423056	0	0	0	0.0959967	0.188379	0	0	0	0.208861	0	0.200116	0	0	0	0	0	0	0	1	2	0	0	0	2	0	2	0	0	0	0	-1.01018	-1.01156	NC_000067.7	Gnomon	24017272	24038924	+	Gm53062	XR_865295.3	105243891
625	Sdhaf4	NM_026503.3	1.03699	0.972661	0.631756	0.507194	3.89341	3.9458	3.85341	3.80048	4.0153	3.98273	3.84967	3.80446	3.98936	3.78425	4.05913	4.18073	3.6537	3.74675	3.89174	3.90812	3.7908	3.92129	166	233	254	195	186	218	167	201	220	150	167	199	195	178	192	1.03699	-1.02811	NC_000067.7	BestRefSeq	24035020	24044721	-	Sdhaf4	NM_026503.3	68002
626	Fam135a	NR_175350.1	1	1	0.99999	0.99999	0	0	0	0	0	0	0	0	0	0	0	0	0	0	0	0	0	0	0	0	0	0	0	0	0	0	0	0	0	0	0	0	0	1	1	NC_000067.7	BestRefSeq	24049824	24139340	-	Fam135a	NR_175350.1	68187
627	Fam135a	NM_001403091.1	1	1	0.99999	0.99999	0	0	0	0	0	0	0	0	0	0	0	0	0	0	0	0	0	0	0	0	0	0	0	0	0	0	0	0	0	0	0	0	0	1	1	NC_000067.7	BestRefSeq	24049824	24139340	-	Fam135a	NM_001403091.1	68187
628	Fam135a	NM_001403087.1	1	1	0.99999	0.99999	0	0	0	0	0	0	0	0	0	0	0	0	0	0	0	0	0	0	0	0	0	0	0	0	0	0	0	0	0	0	0	0	0	1	1	NC_000067.7	BestRefSeq	24049824	24139340	-	Fam135a	NM_001403087.1	68187
629	Fam135a	NM_001403097.1	0.55024	1.70553	0.346594	0.480476	0.861866	0	1.63208	0	0	2.3468	0	0	0	0	0	0	0	0	0	3.18654	1.32438	0.917995	0	0	70	0	0	0	0	0	0	0	0	0	113	21	12	-1.81739	1.70553	NC_000067.7	BestRefSeq	24049824	24139340	-	Fam135a	NM_001403097.1	68187
630	Fam135a	NM_001403096.1	3.41153	0.768092	0.0447468	0.346594	0.380649	2.15107	0	0	1.32748	0	0	0	0	2.46863	3.05081	1.17492	2.35843	0	0	0	0	0	0	23	0	0	0	0	59	93	16	53	0	0	0	0	0	3.41153	-1.30193	NC_000067.7	BestRefSeq	24049824	24139340	-	Fam135a	NM_001403096.1	68187
631	Fam135a	NM_001403094.1	0.476453	1.61967	0.412408	0.465367	2.36766	1.29806	3.06336	0	3.8861	3.00356	0	0	0	0	3.05223	0	0	3.88749	3.89518	0	3.33878	0	0	212	120	0	0	0	0	94	0	0	185	200	0	126	0	-2.09884	1.61967	NC_000067.7	BestRefSeq	24049824	24139340	-	Fam135a	NM_001403094.1	68187
632	Fam135a	NM_001403092.1	3.14702	1	0.346594	0.99999	0	1.65399	0	0	0	0	0	0	3.55276	0	0	0	0	0	0	0	0	0	0	0	0	0	0	157	0	0	0	0	0	0	0	0	0	3.14702	1	NC_000067.7	BestRefSeq	24049824	24139340	-	Fam135a	NM_001403092.1	68187
633	Fam135a	NM_001403088.1	0.626724	0.626724	0.346594	0.346594	0.674098	0	0	0	1.99204	0	0	0	0	0	0	0	0	0	0	0	0	0	0	46	0	0	0	0	0	0	0	0	0	0	0	0	0	-1.5956	-1.5956	NC_000067.7	BestRefSeq	24049824	24139340	-	Fam135a	NM_001403088.1	68187
634	Fam135a	NM_001403095.1	1.05314	1.28236	0.936926	0.689177	2.73522	2.80993	3.09403	3.94894	0	2.70846	0	3.21928	1.8396	3.49782	0	0	4.18481	1.36721	0	3.18048	3.08281	4.43131	185	0	95	0	119	38	135	0	0	223	21	0	112	104	279	1.05314	1.28236	NC_000067.7	BestRefSeq	24049824	24139340	-	Fam135a	NM_001403095.1	68187
635	Fam135a	NM_001403090.1	1.09751	0.8737	0.916601	0.875942	2.44366	2.5779	2.24887	4.28413	2.23826	0	0	0	0	0	3.1648	4.16071	0	0	3.46684	0	0	3.27931	237	57	0	0	0	0	0	102	217	0	0	145	0	0	118	1.09751	-1.14456	NC_000067.7	BestRefSeq	24049824	24139340	-	Fam135a	NM_001403090.1	68187
636	Fam135a	NM_001403093.1	0.25512	0.25512	0.346594	0.346594	1.97075	0	0	0	0	0	3.96335	0	0	0	0	0	0	0	0	0	0	0	0	0	0	212	0	0	0	0	0	0	0	0	0	0	0	-3.91972	-3.91972	NC_000067.7	BestRefSeq	24049824	24139340	-	Fam135a	NM_001403093.1	68187
637	Fam135a	NM_001403089.1	1	1	0.99999	0.99999	0	0	0	0	0	0	0	0	0	0	0	0	0	0	0	0	0	0	0	0	0	0	0	0	0	0	0	0	0	0	0	0	0	1	1	NC_000067.7	BestRefSeq	24049824	24139340	-	Fam135a	NM_001403089.1	68187
638	Fam135a	NM_026604.4	2.79854	1	0.346594	0.99999	0	1.48467	0	0	0	0	0	0	0	0	3.32087	0	0	0	0	0	0	0	0	0	0	0	0	0	0	115	0	0	0	0	0	0	0	2.79854	1	NC_000067.7	BestRefSeq	24049839	24139422	-	Fam135a	NM_026604.4	68187
639	Fam135a	XM_030242597.1	1	1.75657	0.99999	0.346594	0	0	0.812765	0	0	0	0	0	0	0	0	0	0	0	0	2.25788	0	0	0	0	0	0	0	0	0	0	0	0	0	0	53	0	0	1	1.75657	NC_000067.7	Gnomon	24050171	24093116	-	Fam135a	XM_030242597.1	68187
640	Fam135a	XM_030242600.2	1	1	0.99999	0.99999	0	0	0	0	0	0	0	0	0	0	0	0	0	0	0	0	0	0	0	0	0	0	0	0	0	0	0	0	0	0	0	0	0	1	1	NC_000067.7	Gnomon	24050171	24139410	-	Fam135a	XM_030242600.2	68187
641	Fam135a	XM_030242596.2	3.09234	1	0.346594	0.99999	0	1.6287	0	0	0	0	0	0	3.51875	0	0	0	0	0	0	0	0	0	0	0	0	0	0	153	0	0	0	0	0	0	0	0	0	3.09234	1	NC_000067.7	Gnomon	24050171	24139421	-	Fam135a	XM_030242596.2	68187
642	Fam135a	XM_036153271.1	0.649984	1.02602	0.551374	0.972782	1.77495	1.15342	1.81201	0	0	0	2.88671	2.74748	0	0	0	0	2.8323	0	0	0	3.52958	1.58903	0	0	0	93	82	0	0	0	0	79	0	0	0	146	27	-1.5385	1.02602	NC_000067.7	Gnomon	24050171	24139422	-	Fam135a	XM_036153271.1	68187
643	Fam135a	XM_030242599.2	0.917461	0.789321	0.525626	0.0416404	4.89094	4.76666	4.54962	5.02388	4.79653	4.86495	5.10994	4.60593	5.12841	4.93064	4.23058	4.34511	4.97875	4.44019	4.4928	4.92614	4.53073	4.27466	405	411	483	487	335	498	386	228	248	395	278	309	409	307	249	-1.08996	-1.26691	NC_000067.7	Gnomon	24050171	24139431	-	Fam135a	XM_030242599.2	68187
644	Fam135a	XM_017322275.3	3.1018	1	0.346594	0.99999	0	1.63311	0	0	0	0	0	0	0	0	0	3.52469	0	0	0	0	0	0	0	0	0	0	0	0	0	0	135	0	0	0	0	0	0	3.1018	1	NC_000067.7	Gnomon	24050171	24139440	-	Fam135a	XM_017322275.3	68187
645	Fam135a	XM_006496232.5	0.426997	0.426997	0.346594	0.346594	1.2277	0	0	0	2.94667	0	0	0	0	0	0	0	0	0	0	0	0	0	0	103	0	0	0	0	0	0	0	0	0	0	0	0	0	-2.34194	-2.34194	NC_000067.7	Gnomon	24050171	24139441	-	Fam135a	XM_006496232.5	68187
646	Fam135a	XM_011238569.3	1.49235	1	0.346594	0.99999	0	0.577584	0	0	0	0	0	0	0	0	1.7915	0	0	0	0	0	0	0	0	0	0	0	0	0	0	32	0	0	0	0	0	0	0	1.49235	1	NC_000067.7	Gnomon	24050171	24139444	-	Fam135a	XM_011238569.3	68187
647	Fam135a	XM_030242598.2	1.7583	2.22517	0.505178	0.310097	0.949801	1.76398	2.10371	1.27335	0	2.08434	0	0	0	1.42974	0	3.49668	0	2.91983	3.44932	0	0	0	18	0	56	0	0	0	22	0	132	0	88	143	0	0	0	1.7583	2.22517	NC_000067.7	Gnomon	24050171	24139444	-	Fam135a	XM_030242598.2	68187
648	Fam135a	XR_004934154.1	0.641396	1.11526	0.130523	0.489017	3.73476	3.09405	3.89214	3.26396	3.57536	3.80961	3.75343	4.13175	0	3.25239	4.02379	2.56144	3.32134	4.25183	3.25645	4.13847	3.74009	3.87335	110	168	223	181	237	0	111	196	63	116	243	123	231	171	185	-1.5591	1.11526	NC_000067.7	Gnomon	24050685	24139444	-	Fam135a	XR_004934154.1	68187
649	Col9a1	XM_006495649.3	1.02731	1.01474	0.346594	0.346594	0	0.0388677	0.0211102	0	0	0	0	0	0.184644	0	0	0	0	0	0	0	0	0.102591	0	0	0	0	0	2	0	0	0	0	0	0	0	0	1	1.02731	1.01474	NC_000067.7	Gnomon	24216670	24249616	+	Col9a1	XM_006495649.3	12839
650	Col9a1	XM_036157312.1	1	1	0.99999	0.99999	0	0	0	0	0	0	0	0	0	0	0	0	0	0	0	0	0	0	0	0	0	0	0	0	0	0	0	0	0	0	0	0	0	1	1	NC_000067.7	Gnomon	24216673	24278438	+	Col9a1	XM_036157312.1	12839
651	Col9a1	NM_007740.3	1.13903	1.1006	0.346594	0.346594	0	0.187802	0.138296	0	0	0	0	0	0	0	0	0	0.761401	0	0	0.587867	0	0	0	0	0	0	0	0	0	0	0	9	0	0	7	0	0	1.13903	1.1006	NC_000067.7	BestRefSeq	24216691	24291819	+	Col9a1	NM_007740.3	12839
652	Col9a1	NM_001290691.1	0.890027	0.765687	0.413506	0.0460008	0.648434	0.480354	0.263261	0.892999	0.257408	0.552324	0.56718	0.87727	0.863318	0.755836	0.39158	0.208861	0	0.375826	0.572357	0	0.282629	0	11	3	8	7	12	12	9	4	2	0	4	7	0	3	0	-1.12356	-1.30602	NC_000067.7	BestRefSeq	24234284	24291819	+	Col9a1	NM_001290691.1	12839
653	Col19a1	NM_007733.2	1.16695	1.0416	0.408892	0.79416	4.95121	5.17395	5.01002	5.45029	4.671	4.09406	4.97256	5.20974	4.88567	4.78694	5.26047	5.17985	5.60745	5.16102	5.03937	5.07666	4.90779	4.84226	548	376	276	442	516	418	348	479	453	618	467	458	456	402	376	1.16695	1.0416	NC_000067.7	BestRefSeq	24296764	24626518	-	Col19a1	NM_007733.2	12823
654	Col19a1	XM_030245411.2	0.504033	0.761067	0.346594	0.666642	0.988411	0	0.594507	2.5656	0	0	0	0	0	0	0	0	0	1.60315	0	0.596189	0	0	63	0	0	0	0	0	0	0	0	0	27	0	7	0	0	-1.984	-1.31394	NC_000067.7	Gnomon	24296764	24627004	-	Col19a1	XM_030245411.2	12823
655	Col19a1	XM_006495646.5	1.4603	1	0.346594	0.99999	0	0.546262	0	0	0	0	0	0	0	1.72312	0	0	0	0	0	0	0	0	0	0	0	0	0	0	30	0	0	0	0	0	0	0	0	1.4603	1	NC_000067.7	Gnomon	24296764	24627004	-	Col19a1	XM_006495646.5	12823
656	Col19a1	XM_006495644.5	0.614675	0.948743	0.346594	0.912128	0.702105	0	0.626195	0	2.04767	0	0	0	0	0	0	0	0	0.840144	1.54953	0	0	0	0	48	0	0	0	0	0	0	0	0	11	28	0	0	0	-1.62688	-1.05403	NC_000067.7	Gnomon	24296764	24627004	-	Col19a1	XM_006495644.5	12823
657	Col19a1	XM_006495643.5	1.51687	0.84199	0.548894	0.764595	1.16059	1.76169	0.912464	0	0	2.48865	0	1.35892	2.2721	0	3.18974	0	0	0	0.83218	0	2.2113	0	0	0	79	0	22	56	0	104	0	0	0	11	0	50	0	1.51687	-1.18766	NC_000067.7	Gnomon	24296764	24627004	-	Col19a1	XM_006495643.5	12823
658	Col19a1	XM_006495642.5	2.03761	1	0.211928	0.99999	0	1.02688	0	0	0	0	0	0	0	0	0	2.30457	1.16854	0	0	0	0	0	0	0	0	0	0	0	0	0	51	16	0	0	0	0	0	2.03761	1	NC_000067.7	Gnomon	24296764	24627004	-	Col19a1	XM_006495642.5	12823
659	Col19a1	XM_006495645.5	1.39241	0.792459	0.306406	0.460907	1.86628	2.34386	1.53069	2.53425	1.28081	1.6624	0.287491	2.49086	1.77594	1.75933	2.29009	3.10801	2.33918	2.00469	1.58398	0.667307	1.50159	1.59242	62	22	37	3	66	36	31	50	98	53	40	29	8	25	27	1.39241	-1.2619	NC_000067.7	Gnomon	24296764	24627870	-	Col19a1	XM_006495645.5	12823
660	Gm26418	XR_004936757.1	1.01559	1	0.346594	0.99999	0	0.0223202	0	0	0	0	0	0	0	0	0.1083	0	0	0	0	0	0	0	0	0	0	0	0	0	0	1	0	0	0	0	0	0	0	1.01559	1	NC_000067.7	cmsearch	24587922	24588058	-	Gm26418	XR_004936757.1	115485770
661	Lmbrd1	XM_017322292.3	0.786582	0.906968	0.338727	0.696499	0.557779	0.211448	0.416903	0.525492	0.204832	0.185108	1.39568	0	0	0.516322	0	0.236784	0.239497	0.230989	0.496277	0	0.229206	0.940275	6	2	2	24	0	0	6	0	2	2	2	6	0	2	12	-1.27132	-1.10257	NC_000067.7	Gnomon	24716073	24804526	+	Lmbrd1	XM_017322292.3	68421
662	Lmbrd1	NM_026719.2	0.93527	0.89557	0.211471	0.0404544	7.1486	7.05206	6.98948	7.30448	7.09021	7.22482	7.0422	7.06305	7.10776	7.12643	6.9377	6.92295	7.14905	6.9747	6.85369	7.01564	7.0843	7.00926	2016	2077	2548	1901	1903	2006	1813	1560	1545	1825	1677	1648	1787	1867	1734	-1.06921	-1.11661	NC_000067.7	BestRefSeq	24717625	24805382	+	Lmbrd1	NM_026719.2	68421
663	Lmbrd1	XM_030242602.2	1.15739	1.03707	0.366055	0.812985	4.57946	4.79033	4.63196	4.12614	5.08031	4.9261	4.13735	4.33977	4.56584	4.57887	5.01972	4.72039	4.99876	4.7549	4.77025	4.54647	4.65871	4.39628	211	504	504	241	276	332	299	403	326	401	349	378	311	336	272	1.15739	1.03707	NC_000067.7	Gnomon	24717939	24804526	+	Lmbrd1	XM_030242602.2	68421
664	Lmbrd1	NM_001310483.1	1	1	0.99999	0.99999	0	0	0	0	0	0	0	0	0	0	0	0	0	0	0	0	0	0	0	0	0	0	0	0	0	0	0	0	0	0	0	0	0	1	1	NC_000067.7	BestRefSeq	24717999	24805380	+	Lmbrd1	NM_001310483.1	68421
665	Gm29414	XR_865298.3	0.98636	0.971493	0.569055	0.142223	0.041724	0.0219095	0	0.10824	0	0	0.0959967	0	0	0.106365	0	0	0	0	0	0	0	0	1	0	0	1	0	0	1	0	0	0	0	0	0	0	0	-1.01383	-1.02934	NC_000067.7	Gnomon	25065659	25066674	-	Gm29414	XR_865298.3	105243892
666	Adgrb3	NM_175642.4	0.806355	1.03439	0.38058	0.63042	6.23212	5.92161	6.2809	6.20066	6.20786	6.32502	6.27871	6.14119	6.23121	5.89054	0	6.32995	6.44595	6.22868	6.56172	6.35089	6.04192	6.16627	931	1120	1358	1114	998	1086	762	0	1020	1116	995	1344	1122	900	961	-1.24015	1.03439	NC_000067.7	BestRefSeq	25106557	25868788	-	Adgrb3	NM_175642.4	210933
667	Adgrb3	XM_036163221.1	0.0996674	0.0996674	0.141241	0.141241	3.32673	0	0	0	4.53036	4.58846	0	0	0	0	0	0	0	0	0	0	0	0	0	340	395	0	0	0	0	0	0	0	0	0	0	0	0	-10.0334	-10.0334	NC_000067.7	Gnomon	25106631	25865100	-	Adgrb3	XM_036163221.1	210933
668	Adgrb3	XM_017319555.3	0.697978	0.697978	0.346594	0.346594	0.518747	0	0	0	0	1.66154	0	0	0	0	0	0	0	0	0	0	0	0	0	0	37	0	0	0	0	0	0	0	0	0	0	0	0	-1.43271	-1.43271	NC_000067.7	Gnomon	25106631	25865561	-	Adgrb3	XM_017319555.3	210933
669	Adgrb3	XM_036163223.1	1.39307	1.30987	0.276374	0.361221	4.27951	4.75778	4.66893	4.10327	4.83474	0	4.49437	4.79906	5.14058	4.86017	3.46547	4.86304	4.94503	4.99905	3.66194	4.7169	4.55398	5.03416	208	423	0	313	385	502	367	129	361	386	416	168	352	312	431	1.39307	1.30987	NC_000067.7	Gnomon	25106631	25868631	-	Adgrb3	XM_036163223.1	210933
670	Adgrb3	XM_006495818.5	1.13766	0.0668058	0.887701	0.169796	3.90388	4.08995	0	5.55836	0	4.62765	0	0	0	0	5.76524	4.79483	0	0	0	0	0	0	592	0	407	0	0	0	0	685	344	0	0	0	0	0	0	1.13766	-14.9688	NC_000067.7	Gnomon	25106631	25868631	-	Adgrb3	XM_006495818.5	210933
671	Adgrb3	XM_036163215.1	2.20154	1.17083	0.026784	0.736751	3.7768	4.91532	4.00434	4.78622	2.86715	0	4.2098	3.82169	4.75481	5.15529	5.2004	5.15829	3.97857	4.75755	4.72071	0	3.37702	3.94802	341	97	0	254	188	381	453	459	446	191	350	365	0	130	196	2.20154	1.17083	NC_000067.7	Gnomon	25106631	25869338	-	Adgrb3	XM_036163215.1	210933
672	Adgrb3	XM_036163213.1	1.05282	1.14447	0.782091	0.268121	6.26034	6.3346	6.45502	6.08681	6.20899	5.90364	6.14016	6.79368	6.00154	6.37026	6.93381	5.95024	6.1828	6.41509	6.41791	6.56439	6.54544	6.31774	860	1121	1010	1011	1576	924	1068	1555	781	928	1134	1215	1303	1281	1069	1.05282	1.14447	NC_000067.7	Gnomon	25106631	25869338	-	Adgrb3	XM_036163213.1	210933
673	Adgrb3	XM_006495817.5	2.54364	1.1908	0.0592671	0.664604	1.94687	3.29377	2.1988	2.58553	0.888496	2.56187	1.21044	1.68008	3.99236	3.14267	3.25928	0	3.7773	1.04128	1.63944	3.1768	2.70579	1.14679	64	13	84	19	32	218	102	110	0	165	14	30	112	77	16	2.54364	1.1908	NC_000067.7	Gnomon	25106631	25869338	-	Adgrb3	XM_006495817.5	210933
674	Gm20172	NM_001204913.1	1.15681	1.06777	0.30042	0.676571	2.81949	3.02964	2.91408	3.14879	2.33251	2.51671	2.65487	3.22789	2.73688	3.21153	2.94567	2.98769	3.2117	3.33289	2.71483	2.92812	2.86312	2.6227	101	62	81	77	120	83	108	86	89	107	122	80	92	87	70	1.15681	1.06777	NC_000067.7	BestRefSeq	25315485	25317035	-	Gm20172	NM_001204913.1	100504323
675	Gm22260	XR_004936697.1	0.96526	0.968493	0.610697	0.609802	0.196223	0.145213	0.150036	0	0.176603	0.159127	0.424557	0.188379	0.289576	0.297755	0.1083	0	0	0.103525	0.273448	0.100117	0.254639	0	0	2	2	5	2	3	3	1	0	0	1	3	1	3	0	-1.03599	-1.03253	NC_000067.7	cmsearch	25318526	25318632	-	Gm22260	XR_004936697.1	115487583
676	Gm25294	XR_004936732.1	1	1	0.99999	0.99999	0	0	0	0	0	0	0	0	0	0	0	0	0	0	0	0	0	0	0	0	0	0	0	0	0	0	0	0	0	0	0	0	0	1	1	NC_000067.7	cmsearch	25490152	25490255	+	Gm25294	XR_004936732.1	115487617
677	Gm9884	NR_169046.1	1.12175	1.1	0.222853	0.350055	0.364103	0.529859	0.501605	0.208922	0.0910022	0.232559	0.56718	0.639631	0.268799	0.467343	0.628262	0.627807	0.62355	0.200116	0.701398	0.655245	0.44433	0.452597	2	1	3	7	8	3	5	7	7	7	2	9	8	5	5	1.12175	1.1	NC_000067.7	BestRefSeq	25869511	25870651	+	Gm9884	NR_169046.1	117981786
678	Gm39614	XR_865299.2	1.07658	1.09564	0.293667	0.171425	0.101411	0.207867	0.233188	0.208922	0	0	0.0959967	0.188379	0	0.205423	0.1083	0.474502	0.207237	0.200116	0	0.281646	0.194431	0.452597	2	0	0	1	2	0	2	1	5	2	2	0	3	2	5	1.07658	1.09564	NC_000067.7	Gnomon	25918249	25933369	+	Gm39614	XR_865299.2	105243893
679	Gm31076	XR_373279.2	1.01558	1	0.346594	0.99999	0	0.0223004	0	0	0	0	0	0	0	0	0	0.108207	0	0	0	0	0	0	0	0	0	0	0	0	0	0	1	0	0	0	0	0	0	1.01558	1	NC_000067.7	Gnomon	25936051	25942689	-	Gm31076	XR_373279.2	102633186
680	Gm31136	XR_001778848.1	1	1	0.99999	0.99999	0	0	0	0	0	0	0	0	0	0	0	0	0	0	0	0	0	0	0	0	0	0	0	0	0	0	0	0	0	0	0	0	0	1	1	NC_000067.7	Gnomon	26658739	26717662	+	Gm31136	XR_001778848.1	102633272
681	Gm31136	XR_001778844.1	1	1	0.99999	0.99999	0	0	0	0	0	0	0	0	0	0	0	0	0	0	0	0	0	0	0	0	0	0	0	0	0	0	0	0	0	0	0	0	0	1	1	NC_000067.7	Gnomon	26658739	26814101	+	Gm31136	XR_001778844.1	102633272
682	Gm31136	XR_001778842.1	1	1	0.99999	0.99999	0	0	0	0	0	0	0	0	0	0	0	0	0	0	0	0	0	0	0	0	0	0	0	0	0	0	0	0	0	0	0	0	0	1	1	NC_000067.7	Gnomon	26658739	26814101	+	Gm31136	XR_001778842.1	102633272
683	Gm31136	XR_001778843.1	1	1	0.99999	0.99999	0	0	0	0	0	0	0	0	0	0	0	0	0	0	0	0	0	0	0	0	0	0	0	0	0	0	0	0	0	0	0	0	0	1	1	NC_000067.7	Gnomon	26658739	26814101	+	Gm31136	XR_001778843.1	102633272
684	Gm31136	XR_001778847.1	1	1.01437	0.99999	0.346594	0	0	0.0205869	0	0	0	0	0	0	0	0	0	0	0	0	0.100117	0	0	0	0	0	0	0	0	0	0	0	0	0	0	1	0	0	1	1.01437	NC_000067.7	Gnomon	26658739	26814101	+	Gm31136	XR_001778847.1	102633272
685	Gm31136	XR_001778846.1	1	1	0.99999	0.99999	0	0	0	0	0	0	0	0	0	0	0	0	0	0	0	0	0	0	0	0	0	0	0	0	0	0	0	0	0	0	0	0	0	1	1	NC_000067.7	Gnomon	26658739	26814101	+	Gm31136	XR_001778846.1	102633272
686	4931408C20Rik	NM_001033764.3	0.991493	1.03981	0.906108	0.489349	0.138594	0.126268	0.194913	0	0.333927	0.232559	0.0959967	0	0.0952738	0	0.39158	0	0.107336	0.290645	0.273448	0.100117	0.100488	0.198369	0	4	3	1	0	1	0	4	0	1	3	3	1	1	2	-1.00858	1.03981	NC_000067.7	BestRefSeq	26720882	26726541	-	4931408C20Rik	NM_001033764.3	210940
687	Gm5524	NR_151583.1	1.00226	1.00182	0.92624	0.939885	0.0381309	0.0413847	0.0407563	0	0.0910022	0	0.0959967	0	0.0952738	0	0	0	0.107336	0	0.0970233	0	0	0.102591	0	1	0	1	0	1	0	0	0	1	0	1	0	0	1	1.00226	1.00182	NC_000067.7	BestRefSeq	27923127	27941268	+	Gm5524	NR_151583.1	433281
688	Gm597	NM_001013750.1	1.03116	1.08444	0.346594	0.245647	0	0.0442614	0.116955	0	0	0	0	0	0	0	0	0.208861	0	0.103525	0.43063	0	0	0	0	0	0	0	0	0	0	0	2	0	1	5	0	0	0	1.03116	1.08444	NC_000067.7	BestRefSeq	28815203	28819333	-	Gm597	NM_001013750.1	210962
689	Gm45942	XR_865224.1	1	1	0.99999	0.99999	0	0	0	0	0	0	0	0	0	0	0	0	0	0	0	0	0	0	0	0	0	0	0	0	0	0	0	0	0	0	0	0	0	1	1	NC_000067.7	Gnomon	28835226	28934669	-	Gm45942	XR_865224.1	108167331
690	Gm6462	XM_036155441.1	1	1	0.99999	0.99999	0	0	0	0	0	0	0	0	0	0	0	0	0	0	0	0	0	0	0	0	0	0	0	0	0	0	0	0	0	0	0	0	0	1	1	NC_000067.7	Gnomon	28977116	28977421	+	Gm6462	XM_036155441.1	623924
691	Mir6342	NR_105760.1	1	1	0.99999	0.99999	0	0	0	0	0	0	0	0	0	0	0	0	0	0	0	0	0	0	0	0	0	0	0	0	0	0	0	0	0	0	0	0	0	1	1	NC_000067.7	BestRefSeq	29460569	29460693	+	Mir6342	NR_105760.1	102465174
692	Mir6342	unassigned_transcript_10	1	1	0.99999	0.99999	0	0	0	0	0	0	0	0	0	0	0	0	0	0	0	0	0	0	0	0	0	0	0	0	0	0	0	0	0	0	0	0	0	1	1	NC_000067.7	BestRefSeq	29460633	29460654	+	Mir6342	unassigned_transcript_10	102465174
693	Gm31465	NR_157039.1	1.14629	1.07892	0.413524	0.397351	0.2071	0.40407	0.316693	0.474629	0	0.232559	0.186002	0.097262	0	0.755836	0.1083	0	0.887222	0.200116	0.43063	0	0.365743	0.528273	5	0	3	2	1	0	9	1	0	11	2	5	0	4	6	1.14629	1.07892	NC_000067.7	BestRefSeq	30160094	30177917	-	Gm31465	NR_157039.1	102633704
694	Gm31465	NR_157038.1	1.11692	1	0.142361	0.99999	0	0.159532	0	0	0	0	0	0	0.348314	0	0	0.391274	0	0	0	0	0	0	0	0	0	0	0	4	0	0	4	0	0	0	0	0	0	1.11692	1	NC_000067.7	BestRefSeq	30160094	30177917	-	Gm31465	NR_157038.1	102633704
695	Gm31465	NR_157037.1	1	1	0.99999	0.99999	0	0	0	0	0	0	0	0	0	0	0	0	0	0	0	0	0	0	0	0	0	0	0	0	0	0	0	0	0	0	0	0	0	1	1	NC_000067.7	BestRefSeq	30160094	30177917	-	Gm31465	NR_157037.1	102633704
696	Gm31525	XR_373283.3	1.27588	1.28561	0.214326	0.156061	0.133616	0.485109	0.496071	0.303034	0.0910022	0.159127	0	0.097262	0.0952738	0.467343	0.39158	0	1.16079	1.13115	0.273448	0.364507	0.194431	0.288182	3	1	2	0	1	1	5	4	0	16	16	3	4	2	3	1.27588	1.28561	NC_000067.7	Gnomon	30210786	30301692	-	Gm31525	XR_373283.3	102633779
697	Gm39615	XR_004935880.1	1.13378	1.01324	0.300919	0.876216	0.260635	0.44178	0.279614	0.129152	0.0910022	0	0.498579	0.504313	0.0952738	0.560179	0.766906	0.208861	0.476417	0.304008	0.0970233	0.388623	0.326777	0.265275	1	1	0	6	6	1	6	9	2	5	3	1	4	4	3	1.13378	1.01324	NC_000067.7	Gnomon	30519702	30794763	-	Gm39615	XR_004935880.1	105243894
698	Gm31581	XR_373284.3	1	1	0.99999	0.99999	0	0	0	0	0	0	0	0	0	0	0	0	0	0	0	0	0	0	0	0	0	0	0	0	0	0	0	0	0	0	0	0	0	1	1	NC_000067.7	Gnomon	30541538	30555592	+	Gm31581	XR_373284.3	102633854
699	Gm39615	XR_004935876.1	1.09149	1.02225	0.464898	0.723495	0.261405	0.387707	0.293158	0.373966	0.40659	0.302434	0.0959967	0.097262	0.423675	0.807143	0	0.108207	0.456904	0.466081	0.354179	0.255657	0.145969	0.222355	4	5	4	1	1	5	10	0	1	5	5	4	3	1	2	1.09149	1.02225	NC_000067.7	Gnomon	30670202	30794763	-	Gm39615	XR_004935876.1	105243894
700	Gm39615	XR_865312.1	1.06349	1.08512	0.346594	0.346594	0	0.0888052	0.117859	0	0	0	0	0	0	0	0	0	0.397743	0.511586	0	0	0	0	0	0	0	0	0	0	0	0	0	4	6	0	0	0	0	1.06349	1.08512	NC_000067.7	Gnomon	30672719	30739583	-	Gm39615	XR_865312.1	105243894
701	Gm46086	XM_036155443.1	1	1.02885	0.99999	0.346594	0	0	0.041039	0	0	0	0	0	0	0	0	0	0	0	0	0	0.194431	0	0	0	0	0	0	0	0	0	0	0	0	0	0	2	0	1	1.02885	NC_000067.7	Gnomon	30681125	30681397	-	Gm46086	XM_036155443.1	108167616
702	LOC115487655	XR_004936779.1	1.01365	1	0.346594	0.99999	0	0.0195647	0	0	0	0	0	0	0.0952738	0	0	0	0	0	0	0	0	0	0	0	0	0	0	1	0	0	0	0	0	0	0	0	0	1.01365	1	NC_000067.7	cmsearch	30758478	30758621	+	LOC115487655	XR_004936779.1	115487655
703	Phf3	NM_001403130.1	0.248382	0.910962	0.109663	0.876067	2.23134	0.221966	2.0968	0	3.42826	0.7875	2.98203	1.06104	0	0.873113	0	0	0	1.91714	2.42639	0	0	3.35554	0	150	12	100	16	0	11	0	0	0	37	63	0	0	125	-4.02606	-1.09774	NC_000067.7	BestRefSeq	30841417	30912982	-	Phf3	NM_001403130.1	213109
704	Phf3	NM_001403128.1	0.748164	0.526455	0.480243	0.0874844	4.84651	4.42794	3.92089	5.29125	4.65441	5.35067	3.49649	4.77708	4.91451	3.70169	5.60133	0	3.89792	0	3.75016	4.51711	3.553	4.73559	490	371	683	150	379	427	157	610	0	180	0	179	305	149	348	-1.33661	-1.8995	NC_000067.7	BestRefSeq	30841417	30912982	-	Phf3	NM_001403128.1	213109
705	Phf3	NM_001081080.2	3.68966	1.66251	0.119305	0.574558	2.93833	4.82182	3.6717	0	3.49918	0	2.94974	4.11211	0	5.78547	0	5.45368	5.33733	4.21633	5.39676	0	0	0	0	158	0	98	234	0	708	0	550	510	236	591	0	0	0	3.68966	1.66251	NC_000067.7	BestRefSeq	30841417	30912982	-	Phf3	NM_001081080.2	213109
706	Phf3	XM_030252757.2	1	1	0.99999	0.99999	0	0	0	0	0	0	0	0	0	0	0	0	0	0	0	0	0	0	0	0	0	0	0	0	0	0	0	0	0	0	0	0	0	1	1	NC_000067.7	Gnomon	30841423	30912375	-	Phf3	XM_030252757.2	213109
707	Phf3	XM_030252758.2	1	1	0.99999	0.99999	0	0	0	0	0	0	0	0	0	0	0	0	0	0	0	0	0	0	0	0	0	0	0	0	0	0	0	0	0	0	0	0	0	1	1	NC_000067.7	Gnomon	30841423	30912375	-	Phf3	XM_030252758.2	213109
708	Phf3	XM_030252762.2	1	1	0.99999	0.99999	0	0	0	0	0	0	0	0	0	0	0	0	0	0	0	0	0	0	0	0	0	0	0	0	0	0	0	0	0	0	0	0	0	1	1	NC_000067.7	Gnomon	30841423	30912375	-	Phf3	XM_030252762.2	213109
709	Phf3	XM_030252767.1	0.808794	0.373437	0.763994	0.296901	2.84896	2.5428	1.42789	0	1.84467	3.34019	0	4.34376	3.29326	0	0	3.74252	1.98109	0	0	0	0	3.24072	0	40	157	0	277	129	0	0	159	38	0	0	0	0	115	-1.23641	-2.67783	NC_000067.7	Gnomon	30841423	30912739	-	Phf3	XM_030252767.1	213109
710	Phf3	XM_036163374.1	1	1	0.99999	0.99999	0	0	0	0	0	0	0	0	0	0	0	0	0	0	0	0	0	0	0	0	0	0	0	0	0	0	0	0	0	0	0	0	0	1	1	NC_000067.7	Gnomon	30841423	30912747	-	Phf3	XM_036163374.1	213109
711	Phf3	XM_006495839.4	0.681432	4.42459	0.641247	0.131746	1.4321	0.878739	3.57764	0	0	0	3.2467	0	0	1.72091	1.53476	0	0	4.25831	0	3.41048	4.80354	0	0	0	0	123	0	0	30	24	0	0	244	0	134	373	0	-1.4675	4.42459	NC_000067.7	Gnomon	30841423	30912747	-	Phf3	XM_006495839.4	213109
712	Phf3	XM_006495840.5	1.94668	0.751163	0.213524	0.541177	2.21071	3.17172	1.7979	3.075	3.18192	0.765501	1.05372	0.900902	0	3.25917	3.53313	2.46485	4.11974	2.33158	2.32322	1.12562	1.17941	1.53649	95	124	12	16	12	0	112	136	58	212	54	58	16	18	26	1.94668	-1.33127	NC_000067.7	Gnomon	30841423	30912827	-	Phf3	XM_006495840.5	213109
713	Phf3	XM_036163369.1	0.498309	0.377342	0.451789	0.346594	1.40606	0.401168	0	0	3.20954	0	0	0	0	0	1.38011	0	0	0	0	0	0	0	0	127	0	0	0	0	0	21	0	0	0	0	0	0	0	-2.00679	-2.65012	NC_000067.7	Gnomon	30841423	30912939	-	Phf3	XM_036163369.1	213109
714	Phf3	XM_011238470.4	0.760061	0.957324	0.346594	0.894117	0.395813	0	0.332893	1.36649	0	0	0	0	0	0	0	0	0	1.20018	0	0	0	0	20	0	0	0	0	0	0	0	0	0	17	0	0	0	0	-1.31568	-1.04458	NC_000067.7	Gnomon	30841423	30912939	-	Phf3	XM_011238470.4	213109
715	Phf3	XM_030252760.1	0.837704	1.26695	0.549421	0.251129	4.10813	3.85265	4.44949	4.70606	3.52863	3.58166	4.25166	4.13446	1.67391	4.05138	3.22034	4.43038	4.43162	4.35992	4.56004	4.81177	4.60827	3.66052	322	162	188	262	237	32	204	107	264	266	263	325	377	324	158	-1.19374	1.26695	NC_000067.7	Gnomon	30841423	30912981	-	Phf3	XM_030252760.1	213109
716	Phf3	XM_011238471.4	1.32322	1.58919	0.567066	0.310572	3.66732	4.07137	4.33561	4.35703	2.409	4.5872	3.66493	0	5.21626	3.65074	4.06093	3.38257	2.84863	3.83159	4.73221	1.42688	5.07006	4.57627	250	66	395	170	0	530	151	201	121	80	178	368	23	452	310	1.32322	1.58919	NC_000067.7	Gnomon	30841423	30912989	-	Phf3	XM_011238471.4	213109
717	Phf3	XM_006495837.4	0.743007	0.833077	0.0165532	0.179417	6.32211	5.89355	6.05863	6.12555	6.46841	6.32306	6.441	6.22371	6.29175	5.61512	5.80536	6.05717	5.56597	6.2081	5.19668	6.41478	5.95531	6.23461	883	1345	1356	1248	1057	1133	628	705	842	600	980	513	1173	846	1008	-1.34588	-1.20037	NC_000067.7	Gnomon	30842183	30912660	-	Phf3	XM_006495837.4	213109
718	Ptp4a1	XM_036162791.1	0.662813	1.88594	0.174225	0.112254	0.593326	0	1.50861	0	1.43901	0.873621	0	0	0	0	0	0	0	2.2225	1.95832	0.848532	0	1.52257	0	26	14	0	0	0	0	0	0	0	49	41	11	0	25	-1.50872	1.88594	NC_000067.7	Gnomon	30979384	30988435	-	Ptp4a1	XM_036162791.1	19243
719	Ptp4a1	XM_006495799.3	0.562395	0.88865	0.33672	0.836048	1.99609	1.16574	1.82578	2.37058	0	1.7472	3.23531	0	1.59173	0	0	0.744475	2.17886	1.14825	2.94911	0	2.5325	0	54	0	40	122	0	30	0	0	9	46	16	97	0	66	0	-1.77811	-1.1253	NC_000067.7	Gnomon	30979384	30988435	-	Ptp4a1	XM_006495799.3	19243
720	Ptp4a1	NM_011200.2	0.923199	0.992491	0.401709	0.930251	6.61216	6.49687	6.60128	6.43079	6.73882	6.58854	6.4699	6.79677	6.03267	6.69256	6.657	6.4179	6.58872	6.56609	6.23564	6.76543	6.56313	6.80739	1094	1625	1633	1274	1580	944	1339	1282	1085	1233	1260	1069	1500	1297	1506	-1.08319	-1.00757	NC_000067.7	BestRefSeq	30979384	30988836	-	Ptp4a1	NM_011200.2	19243
721	Ptp4a1	XM_006495798.5	0.747433	0.872	0.160682	0.326798	4.93275	4.51277	4.73515	5.24394	4.60267	5.17662	4.81012	4.71701	4.98099	3.61559	3.7138	4.83814	4.8369	4.61634	5.11335	4.78628	4.78772	4.2332	474	358	603	393	363	448	147	155	354	357	316	483	370	369	242	-1.33791	-1.14679	NC_000067.7	Gnomon	30979384	30988846	-	Ptp4a1	XM_006495798.5	19243
722	Gm53209	NR_164183.1	0.993999	0.939364	0.919442	0.337652	0.266183	0.257499	0.175939	0.303034	0.333927	0.232559	0.426552	0	0.268799	0.298114	0.1083	0.208861	0.388409	0	0.187931	0.100117	0.282629	0.288182	3	4	3	5	0	3	3	1	2	4	0	2	1	3	3	-1.00604	-1.06455	NC_000067.7	BestRefSeq	30988952	30990419	+	Gm53209	NR_164183.1	115487084
723	Gm29669	NR_136907.1	1.0153	1	0.346594	0.99999	0	0.0219095	0	0	0	0	0	0	0	0.106365	0	0	0	0	0	0	0	0	0	0	0	0	0	0	1	0	0	0	0	0	0	0	0	1.0153	1	NC_000067.7	BestRefSeq	31058269	31135535	-	Gm29669	NR_136907.1	102634473
724	Gm28644	XR_373288.3	1	1.01474	0.99999	0.346594	0	0	0.0211102	0	0	0	0	0	0	0	0	0	0	0	0	0	0	0.102591	0	0	0	0	0	0	0	0	0	0	0	0	0	0	1	1	1.01474	NC_000067.7	Gnomon	31058409	31083855	+	Gm28644	XR_373288.3	102634159
725	Gm28644	XR_373286.4	1.01558	1	0.346594	0.99999	0	0.0223004	0	0	0	0	0	0	0	0	0	0.108207	0	0	0	0	0	0	0	0	0	0	0	0	0	0	1	0	0	0	0	0	0	1.01558	1	NC_000067.7	Gnomon	31072916	31083855	+	Gm28644	XR_373286.4	102634159
726	Gm28644	XR_373287.2	1	1	0.99999	0.99999	0	0	0	0	0	0	0	0	0	0	0	0	0	0	0	0	0	0	0	0	0	0	0	0	0	0	0	0	0	0	0	0	0	1	1	NC_000067.7	Gnomon	31076829	31083855	+	Gm28644	XR_373287.2	102634159
727	Gm28644	XR_373285.2	1	1	0.99999	0.99999	0	0	0	0	0	0	0	0	0	0	0	0	0	0	0	0	0	0	0	0	0	0	0	0	0	0	0	0	0	0	0	0	0	1	1	NC_000067.7	Gnomon	31078681	31083855	+	Gm28644	XR_373285.2	102634159
728	Gm28644	XR_373289.2	1	1	0.99999	0.99999	0	0	0	0	0	0	0	0	0	0	0	0	0	0	0	0	0	0	0	0	0	0	0	0	0	0	0	0	0	0	0	0	0	1	1	NC_000067.7	Gnomon	31078681	31083855	+	Gm28644	XR_373289.2	102634159
729	Gm28644	XR_865314.1	1.02292	1.0044	0.66555	0.904345	0.0332606	0.0659506	0.0395957	0	0	0.159127	0	0	0	0	0.303193	0	0	0	0.187931	0	0	0	0	0	2	0	0	0	0	3	0	0	0	2	0	0	0	1.02292	1.0044	NC_000067.7	Gnomon	31078681	31083855	+	Gm28644	XR_865314.1	102634159
730	4931428L18Rik	NR_033445.1	1.01336	0.986426	0.669494	0.346594	0.0197172	0.0388677	0	0	0	0	0.0959967	0	0.184644	0	0	0	0	0	0	0	0	0	0	0	0	1	0	2	0	0	0	0	0	0	0	0	0	1.01336	-1.01376	NC_000067.7	BestRefSeq	31180159	31261737	-	4931428L18Rik	NR_033445.1	70988
731	Lgsn	XM_030254460.1	1	1.01474	0.99999	0.346594	0	0	0.0211102	0	0	0	0	0	0	0	0	0	0	0	0	0	0	0.102591	0	0	0	0	0	0	0	0	0	0	0	0	0	0	1	1	1.01474	NC_000067.7	Gnomon	31215362	31243806	+	Lgsn	XM_030254460.1	266744
732	Lgsn	NM_153601.1	1.0306	1	0.346594	0.99999	0	0.0434913	0	0	0	0	0	0	0	0.205423	0	0	0	0	0	0	0	0	0	0	0	0	0	0	2	0	0	0	0	0	0	0	0	1.0306	1	NC_000067.7	BestRefSeq	31215516	31243806	+	Lgsn	NM_153601.1	266744
733	Lgsn	XM_030254462.1	1.01545	1	0.346594	0.99999	0	0.0221156	0	0	0	0	0	0	0	0	0	0	0.107336	0	0	0	0	0	0	0	0	0	0	0	0	0	0	1	0	0	0	0	0	1.01545	1	NC_000067.7	Gnomon	31228445	31243806	+	Lgsn	XM_030254462.1	266744
734	Dnaaf6	NM_029062.2	1.01365	1.01391	0.346594	0.346594	0	0.0195647	0.0199337	0	0	0	0	0	0.0952738	0	0	0	0	0	0.0970233	0	0	0	0	0	0	0	0	1	0	0	0	0	0	1	0	0	0	1.01365	1.01391	NC_000067.7	BestRefSeq	31261920	31263368	+	Dnaaf6	NM_029062.2	74708
735	Gm26145	XR_004936823.1	1	1	0.99999	0.99999	0	0	0	0	0	0	0	0	0	0	0	0	0	0	0	0	0	0	0	0	0	0	0	0	0	0	0	0	0	0	0	0	0	1	1	NC_000067.7	cmsearch	31298674	31298800	-	Gm26145	XR_004936823.1	115485790
736	Gm4850	NR_015347.1	1	1	0.99999	0.99999	0	0	0	0	0	0	0	0	0	0	0	0	0	0	0	0	0	0	0	0	0	0	0	0	0	0	0	0	0	0	0	0	0	1	1	NC_000067.7	BestRefSeq	31303928	31307142	+	Gm4850	NR_015347.1	226957
737	LOC115487662	XR_004936787.1	1	1	0.99999	0.99999	0	0	0	0	0	0	0	0	0	0	0	0	0	0	0	0	0	0	0	0	0	0	0	0	0	0	0	0	0	0	0	0	0	1	1	NC_000067.7	cmsearch	31410923	31411065	-	LOC115487662	XR_004936787.1	115487662
738	Gm23032	XR_004936743.1	1	1	0.99999	0.99999	0	0	0	0	0	0	0	0	0	0	0	0	0	0	0	0	0	0	0	0	0	0	0	0	0	0	0	0	0	0	0	0	0	1	1	NC_000067.7	cmsearch	31695713	31695819	-	Gm23032	XR_004936743.1	115487630
739	Gm51754	XR_003948808.1	1	1	0.99999	0.99999	0	0	0	0	0	0	0	0	0	0	0	0	0	0	0	0	0	0	0	0	0	0	0	0	0	0	0	0	0	0	0	0	0	1	1	NC_000067.7	Gnomon	32191110	32193339	+	Gm51754	XR_003948808.1	115487371
740	Khdrbs2	XR_004940680.1	0.851784	0.649156	0.544625	0.14879	1.40582	1.17438	0.782455	2.10767	1.13295	1.05504	1.70563	0.491488	1.18121	0	1.18986	1.36704	1.65828	1.30728	0	1.18045	0.55075	0.479461	42	18	18	33	6	19	0	16	20	28	20	0	18	6	5	-1.17401	-1.54046	NC_000067.7	Gnomon	32211683	32744305	+	Khdrbs2	XR_004940680.1	170771
741	Khdrbs2	XR_004940681.1	1.33682	0.987825	0.029385	0.931815	2.06571	2.48452	2.04804	1.67237	1.87489	1.78584	2.27071	2.5368	2.59872	2.46189	2.54577	2.5158	2.28009	2.25536	2.25799	1.66224	1.9646	2.01835	28	41	42	56	69	74	59	62	61	50	51	54	30	40	41	1.33682	-1.01232	NC_000067.7	Gnomon	32211683	32744305	+	Khdrbs2	XR_004940681.1	170771
742	Khdrbs2	XR_001783141.2	1.52786	1.37795	0.206453	0.217741	0.0966035	0.708119	0.559126	0	0	0	0	0.428963	1.55925	0	0	1.15144	0	0	0	1.01988	0	1.22597	0	0	0	0	5	29	0	0	16	0	0	0	14	0	18	1.52786	1.37795	NC_000067.7	Gnomon	32211683	32744305	+	Khdrbs2	XR_001783141.2	170771
743	Khdrbs2	XR_373242.4	1.5678	0.997265	0.141227	0.99192	0.472361	1.1211	0.46841	0	0	0	1.02962	0.922509	1.06659	1.9108	1.02826	0.717121	0.419568	1.29744	0	0.233077	0.361375	0	0	0	0	15	13	16	36	13	8	4	20	0	2	4	0	1.5678	-1.00274	NC_000067.7	Gnomon	32211683	32744305	+	Khdrbs2	XR_373242.4	170771
744	Khdrbs2	XM_036162453.1	1.6569	1.16731	0.00213695	0.30415	5.6588	6.38729	5.88199	6.03101	5.27061	4.87864	5.83684	5.95504	6.26945	6.47437	6.44666	6.44635	6.28632	6.14166	5.8008	5.74632	5.75824	5.92391	826	578	487	816	875	1115	1149	1106	1107	998	936	787	733	736	810	1.6569	1.16731	NC_000067.7	Gnomon	32211756	32542618	+	Khdrbs2	XM_036162453.1	170771
745	Khdrbs2	NM_133235.3	1.18536	0.904249	0.0778943	0.376705	3.40141	3.64673	3.2562	3.25849	3.7632	3.47172	3.24444	3.18792	3.80047	3.70982	3.48764	3.68588	3.52607	2.83183	3.22063	3.26017	3.39437	3.49001	110	193	173	123	116	189	158	131	152	136	82	120	119	132	139	1.18536	-1.10589	NC_000067.7	BestRefSeq	32211803	32697650	+	Khdrbs2	NM_133235.3	170771
746	Gm25814	XR_004936719.1	1	1	0.99999	0.99999	0	0	0	0	0	0	0	0	0	0	0	0	0	0	0	0	0	0	0	0	0	0	0	0	0	0	0	0	0	0	0	0	0	1	1	NC_000067.7	cmsearch	32252214	32252320	-	Gm25814	XR_004936719.1	115487604
747	Gm9839	NM_001199956.1	1.09116	0.974851	0.161545	0.428063	0.0578571	0.183721	0.0211102	0	0.0910022	0	0	0.188379	0.103548	0.298114	0.1083	0.375336	0	0	0	0	0	0.102591	0	1	0	0	2	1	3	1	4	0	0	0	0	0	1	1.09116	-1.0258	NC_000067.7	BestRefSeq	32558644	32560080	-	Gm9839	NM_001199956.1	408192
748	Semp2l1	NM_001164286.1	0.899198	0.987946	0.346711	0.92138	0.200317	0.0470279	0.182821	0.119665	0	0.0817565	0.678042	0	0.0993247	0	0	0.13014	0	0.290645	0.0970233	0	0.467546	0	1	0	1	9	0	1	0	0	1	0	3	1	0	5	0	-1.1121	-1.0122	NC_000067.7	BestRefSeq	32582627	32586374	-	Semp2l1	NM_001164286.1	408191
749	Gm24732	XR_004936748.1	1	1	0.99999	0.99999	0	0	0	0	0	0	0	0	0	0	0	0	0	0	0	0	0	0	0	0	0	0	0	0	0	0	0	0	0	0	0	0	0	1	1	NC_000067.7	cmsearch	32607440	32607502	-	Gm24732	XR_004936748.1	115487635
750	Gm39616	XR_865316.3	1.00692	0.852789	0.946787	0.100514	0.27185	0.281799	0.0421108	0.208922	0	0.159127	0.270721	0.639631	0.0952738	0.106365	0.553601	0.391274	0.207237	0.103525	0	0	0	0.102591	2	0	2	3	8	1	1	6	4	2	1	0	0	0	1	1.00692	-1.17262	NC_000067.7	Gnomon	33172324	33215247	-	Gm39616	XR_865316.3	105243895
751	Gm24901	XR_004936741.1	1	1	0.99999	0.99999	0	0	0	0	0	0	0	0	0	0	0	0	0	0	0	0	0	0	0	0	0	0	0	0	0	0	0	0	0	0	0	0	0	1	1	NC_000067.7	cmsearch	33231074	33231183	+	Gm24901	XR_004936741.1	115487628
752	Gm39617	XR_865317.2	0.984657	0.984657	0.346594	0.346594	0.0223073	0	0	0.10824	0	0	0	0	0	0	0	0	0	0	0	0	0	0	1	0	0	0	0	0	0	0	0	0	0	0	0	0	0	-1.01558	-1.01558	NC_000067.7	Gnomon	33329904	33393689	-	Gm39617	XR_865317.2	105243896
753	Gm25792	XR_004936712.1	1	1	0.99999	0.99999	0	0	0	0	0	0	0	0	0	0	0	0	0	0	0	0	0	0	0	0	0	0	0	0	0	0	0	0	0	0	0	0	0	1	1	NC_000067.7	cmsearch	33332757	33332865	+	Gm25792	XR_004936712.1	115487597
754	Gm23453	XR_004936695.1	0.984657	0.984657	0.346594	0.346594	0.0223073	0	0	0.10824	0	0	0	0	0	0	0	0	0	0	0	0	0	0	1	0	0	0	0	0	0	0	0	0	0	0	0	0	0	-1.01558	-1.01558	NC_000067.7	cmsearch	33461814	33461919	+	Gm23453	XR_004936695.1	115487581
755	Prim2	XM_011238455.3	1.12124	1.14819	0.538299	0.510373	0.494702	0.659802	0.694061	0	0.605399	0.836041	0.797931	0	0.498575	0	1.10498	0.927177	0.520042	0.958701	1.2481	0.653071	0.260385	0	0	8	13	11	0	6	0	15	12	6	13	20	8	3	0	1.12124	1.14819	NC_000067.7	Gnomon	33492889	33581529	-	Prim2	XM_011238455.3	19076
756	Prim2	NM_008922.2	0.968923	0.90365	0.703999	0.258623	3.07295	3.02741	2.92679	2.74575	3.21078	3.01254	3.3044	3.02852	3.24515	2.94122	3.08785	2.89391	2.93918	3.01368	2.75726	3.04415	3.06131	2.71975	73	127	121	129	103	124	87	96	83	86	95	83	101	102	76	-1.03207	-1.10662	NC_000067.7	BestRefSeq	33492889	33708875	-	Prim2	NM_008922.2	19076
757	Prim2	XR_373247.5	0.522911	0.653603	0.158664	0.304734	0.935364	0	0.321851	2.00118	0.189181	0	0	1.27409	0	0	0	0	0	0	0	0.27515	0.833288	0.330906	39	2	0	0	20	0	0	0	0	0	0	0	3	11	3	-1.91237	-1.52998	NC_000067.7	Gnomon	33579234	33708861	-	Prim2	XR_373247.5	19076
758	Prim2	XR_373246.5	1.16352	1	0.346594	0.99999	0	0.218498	0	0	0	0	0	0	0	0.862042	0	0	0	0	0	0	0	0	0	0	0	0	0	0	11	0	0	0	0	0	0	0	0	1.16352	1	NC_000067.7	Gnomon	33579234	33708861	-	Prim2	XR_373246.5	19076
759	Prim2	XM_030252295.2	1	1.1261	0.99999	0.158037	0	0	0.171334	0	0	0	0	0	0	0	0	0	0	0.308175	0	0.47753	0	0	0	0	0	0	0	0	0	0	0	0	3	0	5	0	0	1	1.1261	NC_000067.7	Gnomon	33581567	33708861	-	Prim2	XM_030252295.2	19076
760	Prim2	XM_006495793.5	0.93904	0.969937	0.433547	0.688559	0.223172	0.13243	0.179135	0.321142	0	0.450065	0.288141	0	0.32586	0	0	0.159412	0.151144	0	0.135265	0.262587	0.154596	0.321918	3	0	6	3	0	4	0	0	2	1	0	1	3	2	3	-1.06492	-1.03099	NC_000067.7	Gnomon	33609129	33708861	-	Prim2	XM_006495793.5	19076
761	Prim2	XM_006495797.4	1.61922	1.15175	0.142844	0.346594	0	0.695297	0.203826	0	0	0	0	0	0	0	0	1.27977	1.41581	0	0	0	0	0.814545	0	0	0	0	0	0	0	0	18	22	0	0	0	0	10	1.61922	1.15175	NC_000067.7	Gnomon	33652593	33708861	-	Prim2	XM_006495797.4	19076
762	1700001G17Rik	NR_033199.2	1.00628	0.881546	0.936301	0.0385475	0.320878	0.329906	0.138986	0.303034	0.40659	0.493791	0.0959967	0.274082	0.268799	0.545052	0.39158	0	0.388409	0.103525	0.0970233	0.193735	0.194431	0.102591	3	5	7	1	3	3	6	4	0	4	1	1	2	2	1	1.00628	-1.13437	NC_000067.7	BestRefSeq	33708905	33709793	+	1700001G17Rik	NR_033199.2	67503
763	Gm32229	NR_157041.1	1.00062	1.058	0.980323	0.325581	0.0406882	0.0415866	0.122032	0.10824	0.0910022	0	0	0	0.0952738	0	0.1083	0	0	0.103525	0	0	0.100488	0.37273	1	1	0	0	0	1	0	1	0	0	1	0	0	1	4	1.00062	1.058	NC_000067.7	BestRefSeq	33753262	33758927	-	Gm32229	NR_157041.1	102634710
764	Rab23	XM_006495802.5	2.26609	2.02381	0.221839	0.177802	0.0977948	1.278	1.11487	0.433688	0	0	0	0	2.6403	0	1.53134	0	0	0	0	1.73106	0	2.17281	5	0	0	0	0	77	0	24	0	0	0	0	32	0	48	2.26609	2.02381	NC_000067.7	Gnomon	33758959	33780181	+	Rab23	XM_006495802.5	19335
765	Rab23	NM_008999.4	0.943457	0.902821	0.601945	0.453304	4.38453	4.30056	4.23704	3.73336	4.47448	4.57979	4.49083	4.49222	4.23811	4.52556	4.06224	4.32735	4.31077	4.15261	4.41001	4.00968	4.5986	3.89781	158	326	393	312	308	262	288	201	245	244	226	291	210	322	189	-1.05993	-1.10764	NC_000067.7	BestRefSeq	33758977	33781645	+	Rab23	NM_008999.4	19335
766	Rab23	XM_006495801.5	0.844963	1.47101	0.660102	0.419189	1.2804	1.03736	1.8372	1.4378	1.59142	0	2.14495	0	0.944576	1.8548	0	1.44398	0	2.83975	2.24507	0	0	1.98776	22	31	0	50	0	14	34	0	22	0	83	54	0	0	40	-1.18348	1.47101	NC_000067.7	Gnomon	33759247	33780181	+	Rab23	XM_006495801.5	19335
767	Rab23	NM_001159729.1	0.928051	1.0031	0.905554	0.995733	1.48138	1.37365	1.48585	2.95501	0	0	0	1.68096	0	2.43983	2.17968	0	0	1.46213	0	2.47558	0	1.88246	87	0	0	0	32	0	58	45	0	0	24	0	63	0	36	-1.07753	1.0031	NC_000067.7	BestRefSeq	33759500	33781645	+	Rab23	NM_001159729.1	19335
768	Bag2	NM_145392.2	1.12434	0.896222	0.204199	0.166256	2.46075	2.62983	2.30268	2.42306	2.63431	2.62976	2.15062	2.4125	2.62956	2.52199	2.88606	2.68978	2.37039	2.4694	2.37124	2.22184	2.20377	2.22805	56	80	89	50	62	76	62	82	70	54	61	60	51	50	50	1.12434	-1.1158	NC_000067.7	BestRefSeq	33784565	33796831	-	Bag2	NM_145392.2	213539
769	Zfp451	NM_001290699.1	1	1	0.99999	0.99999	0	0	0	0	0	0	0	0	0	0	0	0	0	0	0	0	0	0	0	0	0	0	0	0	0	0	0	0	0	0	0	0	0	1	1	NC_000067.7	BestRefSeq	33800622	33853676	-	Zfp451	NM_001290699.1	98403
770	Zfp451	NM_133817.3	1.24995	0.900566	0.510858	0.346594	0.151097	0.472969	0	0	0.63419	0	0	0	0	0	1.55572	0	0	0	0	0	0	0	0	8	0	0	0	0	0	25	0	0	0	0	0	0	0	1.24995	-1.11041	NC_000067.7	BestRefSeq	33800622	33853676	-	Zfp451	NM_133817.3	98403
771	Zfp451	XM_030243891.2	0.841311	1.35375	0.211763	0.103904	1.11713	0.867843	1.55409	0.699411	1.13975	1.48023	1.32192	0.789594	0.800467	1.14342	0.895564	0.534538	0.89928	1.94631	1.05879	1.09678	1.66396	1.78145	8	18	31	22	10	11	16	11	6	11	38	16	16	30	33	-1.18862	1.35375	NC_000067.7	Gnomon	33800626	33852768	-	Zfp451	XM_030243891.2	98403
772	Zfp451	XM_036154666.1	1.12812	1.4617	0.346594	0.152328	0	0.173922	0.547651	0	0	0	0	0	0	0	0	0	0.714229	0	0.945013	1.25297	0	0	0	0	0	0	0	0	0	0	0	8	0	13	19	0	0	1.12812	1.4617	NC_000067.7	Gnomon	33800626	33852891	-	Zfp451	XM_036154666.1	98403
773	Zfp451	XM_036154651.1	1.00359	0.991323	0.943361	0.856484	5.38016	5.38533	5.36759	5.54572	5.35916	5.23441	5.332	5.41124	5.31827	5.49458	5.26286	5.34016	5.49499	5.41555	5.40269	5.2701	5.25844	5.47831	587	615	629	571	596	570	576	480	507	571	560	594	523	517	591	1.00359	-1.00875	NC_000067.7	Gnomon	33800626	33853512	-	Zfp451	XM_036154651.1	98403
774	Zfp451	NM_001359274.1	0.887866	1.12495	0.696081	0.792321	0.42659	0.255005	0.596453	0	1.44375	0	0	0	0	0.306529	0	0	0.790747	0	0	0	1.83187	0	0	26	0	0	0	0	3	0	0	9	0	0	0	35	0	-1.1263	1.12495	NC_000067.7	BestRefSeq	33800626	33853676	-	Zfp451	NM_001359274.1	98403
775	Zfp451	NM_001359275.1	0.943692	1.00292	0.844967	0.990704	0.766514	0.682902	0.770727	0.992224	0	0	1.14039	1.20921	0.738594	0	0.421783	1.59393	0	0.94572	1.4468	0.567934	0	0.481366	13	0	0	18	19	10	0	4	26	0	12	25	7	0	5	-1.05967	1.00292	NC_000067.7	BestRefSeq	33800626	33853676	-	Zfp451	NM_001359275.1	98403
776	Zfp451	XR_865290.4	1.37281	1.33657	0.118438	0.0852176	1.87373	2.33086	2.29226	1.98892	1.6616	2.01486	2.35673	1.0196	2.22206	2.09988	2.08711	2.87977	2.19966	2.19098	2.0043	2.51994	2.52904	2.13932	38	33	52	60	15	54	43	42	82	47	48	43	66	66	46	1.37281	1.33657	NC_000067.7	Gnomon	33800626	33854683	-	Zfp451	XR_865290.4	98403
777	Zfp451	XR_865291.4	1	1	0.99999	0.99999	0	0	0	0	0	0	0	0	0	0	0	0	0	0	0	0	0	0	0	0	0	0	0	0	0	0	0	0	0	0	0	0	0	1	1	NC_000067.7	Gnomon	33825488	33854683	-	Zfp451	XR_865291.4	98403
778	Zfp451	NM_001290700.1	1.04973	0.869795	0.539573	0.0737103	4.2917	4.36172	4.09045	4.34207	4.43709	4.35831	4.0718	4.2216	4.26949	4.62737	4.08825	4.35784	4.41151	3.88381	4.14121	4.27883	4.19206	3.91449	247	317	335	230	253	268	310	205	250	263	185	239	256	240	191	1.04973	-1.1497	NC_000067.7	BestRefSeq	33841041	33853676	-	Zfp451	NM_001290700.1	98403
779	Gm15455	NM_001161816.1	0.927014	1.01398	0.437883	0.850025	0.431819	0.322483	0.451854	0.415684	0.270161	0.454491	0.683492	0.296866	0.670055	0.11046	0.218346	0.112371	0.419318	0.48292	0.532253	0.202411	0.61678	0.390846	4	3	6	9	3	9	1	2	1	4	5	6	2	7	4	-1.07873	1.01398	NC_000067.7	BestRefSeq	33874980	33877995	-	Gm15455	NM_001161816.1	433287
780	Bend6	NM_177235.3	1.10935	1.03422	0.387531	0.666916	6.84882	6.99853	6.89735	6.85025	6.94605	6.84543	7.01261	6.54728	7.28641	7.28794	6.89954	6.53671	6.84213	6.76411	6.70769	6.90021	6.92961	7.14443	1468	1878	1955	1862	1327	2272	2029	1519	1179	1473	1448	1488	1648	1676	1906	1.10935	1.03422	NC_000067.7	BestRefSeq	33891133	33946702	-	Bend6	NM_177235.3	320705
781	Bend6	NM_001310484.1	0.626736	0.440482	0.402182	0.177731	1.18285	0.508777	0	0	0	0.760743	1.0319	2.48855	0	0	0	0	1.63887	0	0	0	0	0	0	0	12	15	66	0	0	0	0	27	0	0	0	0	0	-1.59557	-2.27024	NC_000067.7	BestRefSeq	33891133	33946848	-	Bend6	NM_001310484.1	320705
782	Gm38471	XR_373298.2	1.00422	1.08792	0.9842	0.666776	0.792275	0.798354	0.913842	1.21692	0.0910022	0.0817565	1.3298	0.763338	0.808137	0.819767	1.26498	0.55319	0.388409	0.802363	0.761833	0.587867	1.20066	1.1238	17	1	1	22	10	11	10	18	6	4	10	10	7	18	16	1.00422	1.08792	NC_000067.7	Gnomon	33912167	33913837	-	Gm38471	XR_373298.2	102634918
783	Bend6	XM_017321224.3	1.17703	1.01283	0.389411	0.929926	1.70758	1.94272	1.72597	2.01195	2.0582	1.63072	1.31575	1.3486	2.3092	1.98291	1.41355	1.39123	2.3293	1.19943	1.71509	1.68147	1.90174	2.00585	39	49	36	22	22	58	39	21	21	52	17	33	31	38	41	1.17703	1.01283	NC_000067.7	Gnomon	33916605	33946925	-	Bend6	XM_017321224.3	320705
784	Dst	XM_006495666.4	1	1	0.99999	0.99999	0	0	0	0	0	0	0	0	0	0	0	0	0	0	0	0	0	0	0	0	0	0	0	0	0	0	0	0	0	0	0	0	0	1	1	NC_000067.7	Gnomon	33946969	34347733	+	Dst	XM_006495666.4	13518
785	Dst	XM_006495690.4	1	1	0.99999	0.99999	0	0	0	0	0	0	0	0	0	0	0	0	0	0	0	0	0	0	0	0	0	0	0	0	0	0	0	0	0	0	0	0	0	1	1	NC_000067.7	Gnomon	33946969	34347733	+	Dst	XM_006495690.4	13518
786	Dst	XM_006495691.4	1	1	0.99999	0.99999	0	0	0	0	0	0	0	0	0	0	0	0	0	0	0	0	0	0	0	0	0	0	0	0	0	0	0	0	0	0	0	0	0	1	1	NC_000067.7	Gnomon	33946969	34347733	+	Dst	XM_006495691.4	13518
787	Dst	XM_036158508.1	1	1	0.99999	0.99999	0	0	0	0	0	0	0	0	0	0	0	0	0	0	0	0	0	0	0	0	0	0	0	0	0	0	0	0	0	0	0	0	0	1	1	NC_000067.7	Gnomon	33946969	34347733	+	Dst	XM_036158508.1	13518
788	Dst	XM_006495682.3	0.781294	0.876324	0.217425	0.426109	7.28252	6.92646	7.09206	7.00359	7.00642	7.51851	7.6552	7.09405	7.32471	7.02157	7.33912	6.68336	5.73509	6.7407	6.7111	6.856	7.38845	7.54739	1634	1959	3128	2915	1945	2334	1685	2064	1307	677	1424	1492	1598	2309	2525	-1.27993	-1.14113	NC_000067.7	Gnomon	33946969	34347733	+	Dst	XM_006495682.3	13518
789	Dst	XM_017314689.2	3.48506	1	0.144854	0.99999	0	1.80118	0	0	0	0	0	0	0	0	2.98581	2.70124	0	0	0	0	0	0	0	0	0	0	0	0	0	89	71	0	0	0	0	0	0	3.48506	1	NC_000067.7	Gnomon	33947014	34347456	+	Dst	XM_017314689.2	13518
790	Dst	XM_017314621.2	1	1	0.99999	0.99999	0	0	0	0	0	0	0	0	0	0	0	0	0	0	0	0	0	0	0	0	0	0	0	0	0	0	0	0	0	0	0	0	0	1	1	NC_000067.7	Gnomon	33947014	34347733	+	Dst	XM_017314621.2	13518
791	Dst	XM_017314676.2	1	1	0.99999	0.99999	0	0	0	0	0	0	0	0	0	0	0	0	0	0	0	0	0	0	0	0	0	0	0	0	0	0	0	0	0	0	0	0	0	1	1	NC_000067.7	Gnomon	33947014	34347733	+	Dst	XM_017314676.2	13518
792	Dst	XM_017314651.2	1	1	0.99999	0.99999	0	0	0	0	0	0	0	0	0	0	0	0	0	0	0	0	0	0	0	0	0	0	0	0	0	0	0	0	0	0	0	0	0	1	1	NC_000067.7	Gnomon	33947014	34347733	+	Dst	XM_017314651.2	13518
793	Dst	XM_017314687.2	1	1	0.99999	0.99999	0	0	0	0	0	0	0	0	0	0	0	0	0	0	0	0	0	0	0	0	0	0	0	0	0	0	0	0	0	0	0	0	0	1	1	NC_000067.7	Gnomon	33947014	34347733	+	Dst	XM_017314687.2	13518
794	Dst	XM_017314635.2	1	1	0.99999	0.99999	0	0	0	0	0	0	0	0	0	0	0	0	0	0	0	0	0	0	0	0	0	0	0	0	0	0	0	0	0	0	0	0	0	1	1	NC_000067.7	Gnomon	33947014	34347733	+	Dst	XM_017314635.2	13518
795	Dst	XM_030246500.1	1	1.47826	0.99999	0.346594	0	0	0.5639	0	0	0	0	0	0	0	0	0	0	0	0	1.76184	0	0	0	0	0	0	0	0	0	0	0	0	0	0	33	0	0	1	1.47826	NC_000067.7	Gnomon	33947014	34347733	+	Dst	XM_030246500.1	13518
796	Dst	XM_017314665.2	1	1	0.99999	0.99999	0	0	0	0	0	0	0	0	0	0	0	0	0	0	0	0	0	0	0	0	0	0	0	0	0	0	0	0	0	0	0	0	0	1	1	NC_000067.7	Gnomon	33947014	34347733	+	Dst	XM_017314665.2	13518
797	Dst	XM_017314706.2	1	1	0.99999	0.99999	0	0	0	0	0	0	0	0	0	0	0	0	0	0	0	0	0	0	0	0	0	0	0	0	0	0	0	0	0	0	0	0	0	1	1	NC_000067.7	Gnomon	33947014	34347733	+	Dst	XM_017314706.2	13518
798	Dst	XM_017314722.2	1	1	0.99999	0.99999	0	0	0	0	0	0	0	0	0	0	0	0	0	0	0	0	0	0	0	0	0	0	0	0	0	0	0	0	0	0	0	0	0	1	1	NC_000067.7	Gnomon	33947014	34347733	+	Dst	XM_017314722.2	13518
799	Dst	XM_017314794.2	1	1	0.99999	0.99999	0	0	0	0	0	0	0	0	0	0	0	0	0	0	0	0	0	0	0	0	0	0	0	0	0	0	0	0	0	0	0	0	0	1	1	NC_000067.7	Gnomon	33947014	34347733	+	Dst	XM_017314794.2	13518
800	Dst	XM_017314811.2	1.18665	1.07611	0.162778	0.465834	8.28031	8.52721	8.38614	8.63194	8.39872	8.18923	7.97058	8.11681	8.815	8.43088	8.29109	8.3118	8.70797	8.56659	8.3878	8.09512	8.3909	8.44962	5079	5168	4989	3631	3966	6583	4497	4005	4067	5401	5083	4801	3791	4639	4730	1.18665	1.07611	NC_000067.7	Gnomon	33947014	34347733	+	Dst	XM_017314811.2	13518
801	Dst	NM_001276764.1	0.266786	0.624616	0.0525687	0.336914	1.90625	0	1.22729	0	2.45873	0	2.81584	2.07142	0	0	0	0	0	0.924049	2.28711	0.951618	0	0.995715	0	69	0	88	46	0	0	0	0	0	12	56	13	0	13	-3.74833	-1.60098	NC_000067.7	BestRefSeq	33947306	34347743	+	Dst	NM_001276764.1	13518
802	Gm53546	XR_004935969.1	1.31226	0.988861	0.0383638	0.943067	1.1885	1.58055	1.17234	1.521	1.0751	0.662713	1.44365	1.08125	1.54177	1.78592	1.70521	1.31026	1.51283	0.604801	1.03102	1.59077	1.37128	1.07417	24	17	10	25	16	28	32	29	19	24	7	15	28	22	15	1.31226	-1.01126	NC_000067.7	Gnomon	34011620	34041590	+	Gm53546	XR_004935969.1	118567732
803	Dst	XM_017314716.3	1	1	0.99999	0.99999	0	0	0	0	0	0	0	0	0	0	0	0	0	0	0	0	0	0	0	0	0	0	0	0	0	0	0	0	0	0	0	0	0	1	1	NC_000067.7	Gnomon	34044774	34347733	+	Dst	XM_017314716.3	13518
804	Dst	XM_006495674.5	0.989505	0.980948	0.925704	0.84636	6.48876	6.47353	6.461	6.88041	6.54254	6.09566	6.50531	6.29955	6.76953	6.40387	6.31131	6.43788	6.3998	6.39594	6.43738	6.46098	6.42006	6.58313	1499	1416	1156	1306	1115	1583	1094	1006	1100	1080	1118	1231	1212	1173	1287	-1.01061	-1.01942	NC_000067.7	Gnomon	34044774	34347733	+	Dst	XM_006495674.5	13518
805	Dst	XM_017314712.3	0.458429	1.2179	0.248236	0.711879	2.2557	1.13047	2.54009	1.28451	2.85542	3.4494	0	1.18985	0	2.50648	1.17897	0	0	2.6338	1.24082	3.606	0	2.87481	18	96	170	0	18	0	61	16	0	0	70	20	156	0	86	-2.18136	1.2179	NC_000067.7	Gnomon	34044782	34347733	+	Dst	XM_017314712.3	13518
806	Dst	XM_017314741.2	1	1	0.99999	0.99999	0	0	0	0	0	0	0	0	0	0	0	0	0	0	0	0	0	0	0	0	0	0	0	0	0	0	0	0	0	0	0	0	0	1	1	NC_000067.7	Gnomon	34050025	34347733	+	Dst	XM_017314741.2	13518
807	Dst	XM_006495678.4	1	1	0.99999	0.99999	0	0	0	0	0	0	0	0	0	0	0	0	0	0	0	0	0	0	0	0	0	0	0	0	0	0	0	0	0	0	0	0	0	1	1	NC_000067.7	Gnomon	34050025	34347733	+	Dst	XM_006495678.4	13518
808	Dst	XM_006495688.4	1	1	0.99999	0.99999	0	0	0	0	0	0	0	0	0	0	0	0	0	0	0	0	0	0	0	0	0	0	0	0	0	0	0	0	0	0	0	0	0	1	1	NC_000067.7	Gnomon	34050025	34347733	+	Dst	XM_006495688.4	13518
809	Dst	XM_017314848.2	1	1	0.99999	0.99999	0	0	0	0	0	0	0	0	0	0	0	0	0	0	0	0	0	0	0	0	0	0	0	0	0	0	0	0	0	0	0	0	0	1	1	NC_000067.7	Gnomon	34050025	34347733	+	Dst	XM_017314848.2	13518
810	Dst	XM_006495684.4	1	1	0.99999	0.99999	0	0	0	0	0	0	0	0	0	0	0	0	0	0	0	0	0	0	0	0	0	0	0	0	0	0	0	0	0	0	0	0	0	1	1	NC_000067.7	Gnomon	34050025	34347733	+	Dst	XM_006495684.4	13518
811	Dst	XM_036158554.1	1.14586	2.16028	0.686693	0.409356	0.255952	0.452377	1.36717	0	0	0.978646	0	0	1.50663	0	0	0	0	3.15351	0	0	0	0	0	0	17	0	0	27	0	0	0	0	106	0	0	0	0	1.14586	2.16028	NC_000067.7	Gnomon	34050025	34347733	+	Dst	XM_036158554.1	13518
812	Dst	XM_017314868.2	0.996438	0.500543	0.994536	0.243001	4.1821	4.17695	3.18366	3.30792	3.78513	0	4.74582	5.29433	4.93295	5.14494	3.37629	2.06697	3.31273	3.89806	0	2.39379	3.67033	3.52797	114	196	0	375	548	433	449	120	41	116	187	0	59	163	143	-1.00357	-1.99783	NC_000067.7	Gnomon	34050025	34347733	+	Dst	XM_017314868.2	13518
813	Dst	NM_134448.4	1	1	0.99999	0.99999	0	0	0	0	0	0	0	0	0	0	0	0	0	0	0	0	0	0	0	0	0	0	0	0	0	0	0	0	0	0	0	0	0	1	1	NC_000067.7	BestRefSeq	34050676	34347737	+	Dst	NM_134448.4	13518
814	Dst	NM_133833.4	0.819179	0.934781	0.00681842	0.273444	9.09308	8.80533	8.99578	9.16934	9.07182	9.09705	9.06495	9.05939	8.90504	9.03884	8.74313	8.53306	8.75683	8.75493	9.05206	9.24203	8.88086	9.00217	7377	8250	9375	7770	7636	7007	6861	5484	4743	5588	5794	7616	8412	6521	6944	-1.22073	-1.06977	NC_000067.7	BestRefSeq	34050676	34347737	+	Dst	NM_133833.4	13518
815	Dst	XM_017314750.3	1.41904	1.13487	0.379228	0.574267	0.234469	0.739384	0.416999	0	0	0	0	0.912548	0	0	1.8382	0	0.825117	0	0.907786	0	0	0.847655	0	0	0	0	13	0	0	33	0	10	0	13	0	0	11	1.41904	1.13487	NC_000067.7	Gnomon	34116271	34347733	+	Dst	XM_017314750.3	13518
816	Dst	XM_006495679.4	0.988212	0.546734	0.985089	0.277353	1.65952	1.64241	0.788433	0.974028	0.652054	0	2.90208	1.92023	0	0.780593	3.20493	0.865976	0.885896	0	0	0.8843	1.55523	0.888547	12	9	0	94	40	0	9	105	11	11	0	0	12	27	12	-1.01193	-1.82904	NC_000067.7	Gnomon	34128219	34347733	+	Dst	XM_006495679.4	13518
817	Mir6896	NR_105861.1	1	1	0.99999	0.99999	0	0	0	0	0	0	0	0	0	0	0	0	0	0	0	0	0	0	0	0	0	0	0	0	0	0	0	0	0	0	0	0	0	1	1	NC_000067.7	BestRefSeq	34156440	34156512	+	Mir6896	NR_105861.1	102466987
818	Mir6896	unassigned_transcript_11	1	1	0.99999	0.99999	0	0	0	0	0	0	0	0	0	0	0	0	0	0	0	0	0	0	0	0	0	0	0	0	0	0	0	0	0	0	0	0	0	1	1	NC_000067.7	BestRefSeq	34156445	34156466	+	Mir6896	unassigned_transcript_11	102466987
819	Mir6896	unassigned_transcript_12	1	1	0.99999	0.99999	0	0	0	0	0	0	0	0	0	0	0	0	0	0	0	0	0	0	0	0	0	0	0	0	0	0	0	0	0	0	0	0	0	1	1	NC_000067.7	BestRefSeq	34156489	34156510	+	Mir6896	unassigned_transcript_12	102466987
820	Dst	XM_006495669.5	1.23128	1.22131	0.195719	0.294009	5.35873	5.65889	5.64716	5.60845	4.7614	4.58954	5.68702	5.74585	5.8144	5.66569	5.75058	5.46528	5.57177	5.38981	5.16455	5.86224	5.69709	5.97108	613	401	396	734	755	810	650	678	554	603	550	501	796	705	838	1.23128	1.22131	NC_000067.7	Gnomon	34156658	34347733	+	Dst	XM_006495669.5	13518
821	Gm51742	XR_003948640.2	1.11761	1.10392	0.15476	0.327018	0.0362176	0.196639	0.178848	0	0	0.0817565	0.0959967	0	0.423675	0	0	0.391274	0.107336	0.604801	0.187931	0	0	0	0	0	1	1	0	5	0	0	4	1	7	2	0	0	0	1.11761	1.10392	NC_000067.7	Gnomon	34161434	34174202	-	Gm51742	XR_003948640.2	115487354
822	Dst	XM_006495686.5	1.31489	1.2028	0.0695695	0.229711	4.24374	4.63867	4.51014	4.6138	3.76014	3.565	4.69292	4.24723	4.66802	4.57975	4.69753	4.56967	4.67364	4.30594	4.49374	4.65131	4.4871	4.58918	301	193	186	361	258	358	299	320	292	317	252	309	336	297	313	1.31489	1.2028	NC_000067.7	Gnomon	34195996	34222985	+	Dst	XM_006495686.5	13518
823	Dst	XM_006495680.5	1	1	0.99999	0.99999	0	0	0	0	0	0	0	0	0	0	0	0	0	0	0	0	0	0	0	0	0	0	0	0	0	0	0	0	0	0	0	0	0	1	1	NC_000067.7	Gnomon	34199266	34347733	+	Dst	XM_006495680.5	13518
824	Dst	NM_010081.3	1	1	0.99999	0.99999	0	0	0	0	0	0	0	0	0	0	0	0	0	0	0	0	0	0	0	0	0	0	0	0	0	0	0	0	0	0	0	0	0	1	1	NC_000067.7	BestRefSeq	34199341	34222985	+	Dst	NM_010081.3	13518
825	Dst	XM_006495685.2	1	1	0.99999	0.99999	0	0	0	0	0	0	0	0	0	0	0	0	0	0	0	0	0	0	0	0	0	0	0	0	0	0	0	0	0	0	0	0	0	1	1	NC_000067.7	Gnomon	34199411	34347737	+	Dst	XM_006495685.2	13518
826	Gm26788	NR_165804.1	0.980847	0.950825	0.687032	0.230359	0.0934135	0.0655138	0.0206654	0	0	0.0817565	0.270721	0.097262	0	0.106365	0	0.208861	0	0	0	0	0.100488	0	0	0	1	3	1	0	1	0	2	0	0	0	0	1	0	-1.01953	-1.05172	NC_000067.7	BestRefSeq	34204926	34217245	-	Gm26788	NR_165804.1	108167617
827	Dst	XM_030246701.2	1.24478	1.28051	0.228123	0.19216	4.4975	4.81338	4.85422	5.11387	4.09245	3.63624	4.56007	4.65708	4.66004	4.64023	4.651	4.95892	5.09343	4.36927	4.99299	4.90139	4.79694	5.10542	432	247	196	328	347	356	313	309	386	429	264	443	402	371	454	1.24478	1.28051	NC_000067.7	Gnomon	34226065	34347733	+	Dst	XM_030246701.2	13518
828	Gm3052	NR_184716.1	0.939947	1.08204	0.676359	0.6152	1.32134	1.23199	1.43509	1.59728	1.82346	0.993636	1.02294	0.931031	1.06508	1.20208	1.44099	1.16749	1.25717	1.43888	1.52519	1.10418	1.75724	1.26322	26	39	17	15	13	16	17	22	16	18	23	27	16	33	19	-1.06389	1.08204	NC_000067.7	BestRefSeq	34455723	34463424	-	Gm3052	NR_184716.1	100040938
829	Gm37233	XR_004935993.1	1.06682	0.813502	0.753645	0.411464	3.09707	3.19039	2.79929	3.17684	3.86424	2.75964	2.45353	2.79244	3.21926	3.23628	3.52979	2.99018	2.88961	2.6371	2.88751	2.55875	3.35522	2.3388	103	208	99	65	85	122	110	135	89	83	70	92	68	128	55	1.06682	-1.22925	NC_000067.7	Gnomon	34465099	34473990	-	Gm37233	XR_004935993.1	118567733
830	Mir5103	NR_039562.1	1	1	0.99999	0.99999	0	0	0	0	0	0	0	0	0	0	0	0	0	0	0	0	0	0	0	0	0	0	0	0	0	0	0	0	0	0	0	0	0	1	1	NC_000067.7	BestRefSeq	34472202	34472280	-	Mir5103	NR_039562.1	100628580
831	Mir5103	unassigned_transcript_13	1	1	0.99999	0.99999	0	0	0	0	0	0	0	0	0	0	0	0	0	0	0	0	0	0	0	0	0	0	0	0	0	0	0	0	0	0	0	0	0	1	1	NC_000067.7	BestRefSeq	34472211	34472230	-	Mir5103	unassigned_transcript_13	100628580
832	n-TEttc1	unassigned_transcript_14	0.871934	0.866535	0.225052	0.201837	0.245302	0.0475921	0.0386321	0.610771	0.454676	0.0414573	0	0	0	0	0	0.22366	0	0.183579	0	0	0	0	7	6	0	0	0	0	0	0	2	0	2	0	0	0	0	-1.14688	-1.15402	NC_000067.7	tRNAscan-SE	34473893	34473964	-	n-TEttc1	unassigned_transcript_14	102467303
833	Ccdc115	NM_027159.2	0.864357	0.886506	0.154108	0.299502	3.49937	3.28907	3.32558	3.27027	3.60096	3.53024	3.41971	3.6447	3.27352	3.26991	3.48703	2.77433	3.5241	3.36449	3.39648	3.04577	3.7527	2.91826	111	171	181	141	165	127	113	131	75	136	125	137	101	173	89	-1.15693	-1.12802	NC_000067.7	BestRefSeq	34475751	34478753	-	Ccdc115	NM_027159.2	69668
834	Imp4	XM_036165638.1	0.997375	1.10673	0.992892	0.715735	1.40609	1.4023	1.5524	2.10056	2.1089	0.988049	0.465605	0.360787	1.93448	1.44628	0.928261	1.25959	1.24576	1.91093	1.84055	1.33588	1.19604	1.32644	42	51	17	6	4	41	23	12	18	18	37	37	21	18	20	-1.00263	1.10673	NC_000067.7	Gnomon	34478558	34484070	+	Imp4	XM_036165638.1	27993
835	Imp4	NM_178601.3	0.951185	1.00319	0.477995	0.950527	3.10717	3.03497	3.11176	3.12049	2.87236	3.1878	3.23664	3.09202	2.77561	3.06693	3.22866	3.1241	2.93758	3.08849	2.99075	3.08036	3.17225	3.21635	99	97	139	122	108	86	96	107	99	86	101	100	104	111	113	-1.05132	1.00319	NC_000067.7	BestRefSeq	34478910	34484828	+	Imp4	NM_178601.3	27993
836	Gm32504	XR_373299.4	1	1	0.99999	0.99999	0	0	0	0	0	0	0	0	0	0	0	0	0	0	0	0	0	0	0	0	0	0	0	0	0	0	0	0	0	0	0	0	0	1	1	NC_000067.7	Gnomon	34498074	34498908	-	Gm32504	XR_373299.4	102635078
837	Ptpn18	XM_006495800.4	0.916461	0.971006	0.346594	0.778737	0.125854	0	0.083406	0	0.541781	0	0	0	0	0	0	0	0	0.375826	0	0	0	0	0	7	0	0	0	0	0	0	0	0	4	0	0	0	0	-1.09115	-1.02986	NC_000067.7	Gnomon	34498810	34512865	+	Ptpn18	XM_006495800.4	19253
838	Ptpn18	NM_011206.2	1	1	0.99999	0.99999	0	0	0	0	0	0	0	0	0	0	0	0	0	0	0	0	0	0	0	0	0	0	0	0	0	0	0	0	0	0	0	0	0	1	1	NC_000067.7	BestRefSeq	34498827	34512865	+	Ptpn18	NM_011206.2	19253
839	Ptpn18	XM_036162793.1	1	1	0.99999	0.99999	0	0	0	0	0	0	0	0	0	0	0	0	0	0	0	0	0	0	0	0	0	0	0	0	0	0	0	0	0	0	0	0	0	1	1	NC_000067.7	Gnomon	34498851	34514811	+	Ptpn18	XM_036162793.1	19253
840	Ptpn18	XM_036162794.1	1.06926	1.08111	0.623586	0.700753	0.543523	0.640143	0.656039	0.76656	0	0.813914	0.69531	0.274082	0.563526	1.05045	0.553601	0.474502	0.471122	0	0.354179	1.32715	0.72179	0.528273	9	0	13	9	3	7	14	6	5	5	0	4	21	9	6	1.06926	1.08111	NC_000067.7	Gnomon	34498879	34512865	+	Ptpn18	XM_036162794.1	19253
841	Gm28417	XR_004935995.1	0.966947	1.03226	0.556957	0.702527	0.114953	0.0664609	0.160765	0	0	0	0.35074	0.188379	0	0.110869	0.1083	0.108207	0	0.456257	0	0.193735	0	0.102591	0	0	0	4	2	0	1	1	1	0	5	0	2	0	1	-1.03418	1.03226	NC_000067.7	Gnomon	34508941	34510579	-	Gm28417	XR_004935995.1	118567734
842	4930568A12Rik	XR_003947765.1	1	1.01391	0.99999	0.346594	0	0	0.0199337	0	0	0	0	0	0	0	0	0	0	0	0.0970233	0	0	0	0	0	0	0	0	0	0	0	0	0	0	1	0	0	0	1	1.01391	NC_000067.7	Gnomon	34516248	34538139	-	4930568A12Rik	XR_003947765.1	75883
843	4930568A12Rik	XR_373301.2	1	1	0.99999	0.99999	0	0	0	0	0	0	0	0	0	0	0	0	0	0	0	0	0	0	0	0	0	0	0	0	0	0	0	0	0	0	0	0	0	1	1	NC_000067.7	Gnomon	34516248	34538139	-	4930568A12Rik	XR_373301.2	75883
844	4930568A12Rik	XR_865327.2	1	1	0.99999	0.99999	0	0	0	0	0	0	0	0	0	0	0	0	0	0	0	0	0	0	0	0	0	0	0	0	0	0	0	0	0	0	0	0	0	1	1	NC_000067.7	Gnomon	34516248	34538139	-	4930568A12Rik	XR_865327.2	75883
845	4930568A12Rik	XR_865325.2	1	1	0.99999	0.99999	0	0	0	0	0	0	0	0	0	0	0	0	0	0	0	0	0	0	0	0	0	0	0	0	0	0	0	0	0	0	0	0	0	1	1	NC_000067.7	Gnomon	34516248	34538139	-	4930568A12Rik	XR_865325.2	75883
846	4930568A12Rik	XR_865324.2	1	1.01488	0.99999	0.346594	0	0	0.0213079	0	0	0	0	0	0	0	0	0	0	0.103525	0	0	0	0	0	0	0	0	0	0	0	0	0	0	1	0	0	0	0	1	1.01488	NC_000067.7	Gnomon	34516248	34538139	-	4930568A12Rik	XR_865324.2	75883
847	4930568A12Rik	XR_003947766.1	1	1	0.99999	0.99999	0	0	0	0	0	0	0	0	0	0	0	0	0	0	0	0	0	0	0	0	0	0	0	0	0	0	0	0	0	0	0	0	0	1	1	NC_000067.7	Gnomon	34516248	34538139	-	4930568A12Rik	XR_003947766.1	75883
848	Gm32566	XR_004935994.1	1	1	0.99999	0.99999	0	0	0	0	0	0	0	0	0	0	0	0	0	0	0	0	0	0	0	0	0	0	0	0	0	0	0	0	0	0	0	0	0	1	1	NC_000067.7	Gnomon	34523428	34525062	+	Gm32566	XR_004935994.1	102635157
849	Prss39	NM_001360855.1	1	1	0.99999	0.99999	0	0	0	0	0	0	0	0	0	0	0	0	0	0	0	0	0	0	0	0	0	0	0	0	0	0	0	0	0	0	0	0	0	1	1	NC_000067.7	BestRefSeq	34537493	34542143	+	Prss39	NM_001360855.1	21755
850	Prss39	NM_009355.3	1	1.02976	0.99999	0.346594	0	0	0.0423056	0	0	0	0	0	0	0	0	0	0	0.200116	0	0	0	0	0	0	0	0	0	0	0	0	0	0	2	0	0	0	0	1	1.02976	NC_000067.7	BestRefSeq	34537493	34542143	+	Prss39	NM_009355.3	21755
851	Cfc1	NR_153806.1	1	1	0.99999	0.99999	0	0	0	0	0	0	0	0	0	0	0	0	0	0	0	0	0	0	0	0	0	0	0	0	0	0	0	0	0	0	0	0	0	1	1	NC_000067.7	BestRefSeq	34574729	34583392	+	Cfc1	NR_153806.1	12627
852	Cfc1	NM_007685.2	1	1	0.99999	0.99999	0	0	0	0	0	0	0	0	0	0	0	0	0	0	0	0	0	0	0	0	0	0	0	0	0	0	0	0	0	0	0	0	0	1	1	NC_000067.7	BestRefSeq	34574729	34583392	+	Cfc1	NM_007685.2	12627
853	Prss40	XM_006495857.4	1	1	0.99999	0.99999	0	0	0	0	0	0	0	0	0	0	0	0	0	0	0	0	0	0	0	0	0	0	0	0	0	0	0	0	0	0	0	0	0	1	1	NC_000067.7	Gnomon	34575529	34600099	-	Prss40	XM_006495857.4	21756
854	Prss40	XM_006495862.4	1	1	0.99999	0.99999	0	0	0	0	0	0	0	0	0	0	0	0	0	0	0	0	0	0	0	0	0	0	0	0	0	0	0	0	0	0	0	0	0	1	1	NC_000067.7	Gnomon	34582946	34600064	-	Prss40	XM_006495862.4	21756
855	Prss40	XM_006495858.5	0.999724	0.984657	0.990085	0.346594	0.0223073	0.0219095	0	0.10824	0	0	0	0	0	0.106365	0	0	0	0	0	0	0	0	1	0	0	0	0	0	1	0	0	0	0	0	0	0	0	-1.00028	-1.01558	NC_000067.7	Gnomon	34582958	34600099	-	Prss40	XM_006495858.5	21756
856	Prss40	XM_006495856.5	1	1	0.99999	0.99999	0	0	0	0	0	0	0	0	0	0	0	0	0	0	0	0	0	0	0	0	0	0	0	0	0	0	0	0	0	0	0	0	0	1	1	NC_000067.7	Gnomon	34583033	34600099	-	Prss40	XM_006495856.5	21756
857	Prss40	NM_009356.2	1	1	0.99999	0.99999	0	0	0	0	0	0	0	0	0	0	0	0	0	0	0	0	0	0	0	0	0	0	0	0	0	0	0	0	0	0	0	0	0	1	1	NC_000067.7	BestRefSeq	34591412	34600024	-	Prss40	NM_009356.2	21756
858	Prss40	XM_006495860.2	1	1	0.99999	0.99999	0	0	0	0	0	0	0	0	0	0	0	0	0	0	0	0	0	0	0	0	0	0	0	0	0	0	0	0	0	0	0	0	0	1	1	NC_000067.7	Gnomon	34591412	34600067	-	Prss40	XM_006495860.2	21756
859	Prss40	XM_006495861.2	1	1	0.99999	0.99999	0	0	0	0	0	0	0	0	0	0	0	0	0	0	0	0	0	0	0	0	0	0	0	0	0	0	0	0	0	0	0	0	0	1	1	NC_000067.7	Gnomon	34591412	34600069	-	Prss40	XM_006495861.2	21756
860	Prss40	XM_006495859.5	1	1.02874	0.99999	0.346594	0	0	0.0408842	0	0	0	0	0	0	0	0	0	0	0	0	0.193735	0	0	0	0	0	0	0	0	0	0	0	0	0	0	2	0	0	1	1.02874	NC_000067.7	Gnomon	34591412	34600099	-	Prss40	XM_006495859.5	21756
861	Amer3	XM_006495820.3	1.2244	0.982965	0.387933	0.924732	0.279112	0.571184	0.254324	0	0.458509	0.383982	0	0.473195	1.3536	0	0	0.489947	0.554668	0	0.97371	0	0	0	0	6	5	0	6	23	0	0	5	6	0	14	0	0	0	1.2244	-1.01733	NC_000067.7	Gnomon	34617988	34630025	+	Amer3	XM_006495820.3	211383
862	Amer3	NM_213727.2	0.925968	0.861609	0.134634	0.00502169	4.99509	4.88412	4.78019	4.84712	5.10076	4.94955	4.9595	5.102	4.89177	4.89942	4.74563	5.02424	4.84546	4.72887	4.80654	4.78974	4.84078	4.73177	357	512	513	438	478	420	377	331	405	359	343	388	371	383	347	-1.07995	-1.16062	NC_000067.7	BestRefSeq	34618774	34630025	+	Amer3	NM_213727.2	211383
863	Amer3	XM_006495821.5	0.956554	0.731141	0.872289	0.231097	1.27079	1.20671	0.819015	1.61246	0.863365	1.07375	1.68867	0.894692	0	0	1.42846	1.86221	1.68406	1.6925	0.372977	0	0.414188	0.97179	26	13	19	32	12	0	0	22	34	29	30	4	0	5	13	-1.04542	-1.36773	NC_000067.7	Gnomon	34619614	34630025	+	Amer3	XM_006495821.5	211383
864	AA619741	NR_033627.1	1.02878	1.07043	0.420961	0.229679	0.0223073	0.0632389	0.120495	0.10824	0	0	0	0	0.0952738	0	0	0.208861	0	0.103525	0	0.364507	0	0.102591	1	0	0	0	0	1	0	0	2	0	1	0	4	0	1	1.02878	1.07043	NC_000067.7	BestRefSeq	34672616	34675291	-	AA619741	NR_033627.1	241051
865	Gm38647	XR_865332.3	1.07793	1	0.152551	0.99999	0	0.108263	0	0	0	0	0	0	0	0	0.303193	0.208861	0	0	0	0	0	0	0	0	0	0	0	0	0	3	2	0	0	0	0	0	0	1.07793	1	NC_000067.7	Gnomon	34695203	34705964	-	Gm38647	XR_865332.3	102642976
866	Gm38647	XR_865331.3	1	1	0.99999	0.99999	0	0	0	0	0	0	0	0	0	0	0	0	0	0	0	0	0	0	0	0	0	0	0	0	0	0	0	0	0	0	0	0	0	1	1	NC_000067.7	Gnomon	34697462	34705964	-	Gm38647	XR_865331.3	102642976
867	Gm38647	XR_865330.2	1	1	0.99999	0.99999	0	0	0	0	0	0	0	0	0	0	0	0	0	0	0	0	0	0	0	0	0	0	0	0	0	0	0	0	0	0	0	0	0	1	1	NC_000067.7	Gnomon	34702157	34705583	-	Gm38647	XR_865330.2	102642976
868	Gm38647	XR_865329.2	0.977209	0.991613	0.346594	0.763702	0.0332606	0	0.0211102	0	0	0.159127	0	0	0	0	0	0	0	0	0	0	0	0.102591	0	0	2	0	0	0	0	0	0	0	0	0	0	0	1	-1.02332	-1.00846	NC_000067.7	Gnomon	34702157	34705964	-	Gm38647	XR_865329.2	102642976
869	Arhgef4	NM_001368773.1	0.993254	0.973501	0.947944	0.663425	4.78583	4.77606	4.74708	4.69882	4.50461	4.85708	5.01316	4.80636	4.98197	4.49592	4.64002	5.08515	4.58199	4.75393	4.72016	4.70779	4.79402	4.75789	320	333	480	455	387	448	282	307	423	297	349	365	350	371	354	-1.00679	-1.02722	NC_000067.7	BestRefSeq	34717263	34851819	+	Arhgef4	NM_001368773.1	226970
870	Gm32920	XR_003947773.2	0.968001	0.968986	0.36596	0.397176	0.107119	0.0601991	0.0616671	0	0.176603	0.159127	0.0959967	0.097262	0.184644	0.106365	0	0	0	0.200116	0.0970233	0	0	0	0	2	2	1	1	2	1	0	0	0	2	1	0	0	0	-1.03306	-1.03201	NC_000067.7	Gnomon	34720502	34727923	-	Gm32920	XR_003947773.2	102635632
871	Gm32790	XR_865335.4	1.24523	0.925731	0.32599	0.49348	0.152336	0.468745	0.0410011	0.638619	0	0	0	0	0	0.939712	0	0	1.001	0	0.19426	0	0	0	7	0	0	0	0	0	12	0	0	13	0	2	0	0	0	1.24523	-1.08023	NC_000067.7	Gnomon	34787353	34832308	-	Gm32790	XR_865335.4	102635458
872	Gm32790	XR_865334.4	1	1	0.99999	0.99999	0	0	0	0	0	0	0	0	0	0	0	0	0	0	0	0	0	0	0	0	0	0	0	0	0	0	0	0	0	0	0	0	0	1	1	NC_000067.7	Gnomon	34787353	34832308	-	Gm32790	XR_865334.4	102635458
873	Gm32790	XR_865333.4	1.04917	0.803481	0.863987	0.325441	0.536439	0.605687	0.220775	0	0.50565	0.200855	1.27605	0.334616	0.417273	0	1.43455	0.650892	0	0	0	0.469466	0	0.528273	0	6	3	21	4	5	0	22	7	0	0	0	5	0	6	1.04917	-1.24458	NC_000067.7	Gnomon	34787353	34832308	-	Gm32790	XR_865333.4	102635458
874	Gm32790	XR_003947771.2	0.8705	1.07266	0.346594	0.713165	0.200084	0	0.301275	0.802257	0	0	0	0	0	0	0	0	0	0.862631	0.425259	0	0	0	10	0	0	0	0	0	0	0	0	0	11	5	0	0	0	-1.14877	1.07266	NC_000067.7	Gnomon	34787353	34832308	-	Gm32790	XR_003947771.2	102635458
875	Gm32790	XR_373307.5	1	1.19204	0.99999	0.346594	0	0	0.253434	0	0	0	0	0	0	0	0	0	0	0	0	0	0.971006	0	0	0	0	0	0	0	0	0	0	0	0	0	0	13	0	1	1.19204	NC_000067.7	Gnomon	34787353	34832308	-	Gm32790	XR_373307.5	102635458
876	Gm32790	XR_004935997.1	1.00747	1.01906	0.951558	0.84503	0.374168	0.384902	0.401401	0.238378	0.445255	0	0.715762	0.375055	0.355029	0.385209	0.317253	0	0.7637	0.290645	0.503233	0.563381	0.420345	0.198369	2	6	0	9	4	4	4	3	0	9	3	6	7	5	2	1.00747	1.01906	NC_000067.7	Gnomon	34817471	34832308	-	Gm32790	XR_004935997.1	102635458
877	Gm32790	XR_003947770.2	1	1	0.99999	0.99999	0	0	0	0	0	0	0	0	0	0	0	0	0	0	0	0	0	0	0	0	0	0	0	0	0	0	0	0	0	0	0	0	0	1	1	NC_000067.7	Gnomon	34817471	34832308	-	Gm32790	XR_003947770.2	102635458
878	Gm32790	XR_004935996.1	1.05073	0.900854	0.784887	0.346594	0.150635	0.222023	0	0	0	0.632538	0	0	0	0	0	0.873295	0	0	0	0	0	0	0	0	9	0	0	0	0	0	11	0	0	0	0	0	0	1.05073	-1.11006	NC_000067.7	Gnomon	34817471	34832308	-	Gm32790	XR_004935996.1	102635458
879	Arhgef4	NM_183019.3	1.06354	1.0956	0.80933	0.715185	5.31693	5.40581	5.44865	5.62502	5.66784	5.60757	0	5.6253	5.57829	4.98548	5.34305	5.52803	5.51672	5.24129	5.43142	5.63778	5.63465	5.24451	621	765	819	0	693	685	401	508	580	580	495	606	679	675	501	1.06354	1.0956	NC_000067.7	BestRefSeq	34840822	34851819	+	Arhgef4	NM_183019.3	226970
880	Smim39	NM_001395420.1	0.903025	0.827089	0.598037	0.339927	5.68859	5.54143	5.41471	4.61145	5.83649	5.52938	6.28928	5.69739	5.22317	5.45237	5.63619	5.59893	5.74216	5.49263	5.40214	5.29995	5.32134	5.54208	301	862	775	1122	730	533	559	625	609	680	592	594	534	540	619	-1.10739	-1.20906	NC_000067.7	BestRefSeq	34840822	34851819	+	Smim39	NM_001395420.1	121811709
881	Fam168b	NM_174997.3	0.875689	0.781821	0.0741308	1.34828e-05	6.87218	6.68067	6.51709	6.78742	6.86332	6.85922	6.94219	6.90415	6.26285	6.76319	6.67596	6.85034	6.77969	6.49811	6.51117	6.59853	6.43051	6.5419	1405	1773	1974	1773	1703	1110	1407	1299	1469	1410	1202	1297	1335	1182	1251	-1.14196	-1.27906	NC_000067.7	BestRefSeq	34852307	34882094	-	Fam168b	NM_174997.3	214469
882	Fam168b	NM_001160236.2	1.05011	1.43602	0.899311	0.269854	3.80565	3.87618	4.32773	4.38432	3.9108	3.91194	0	4.16512	4.58424	3.13015	1.68416	3.75151	4.58469	5.07713	3.67908	4.19363	3.72597	4.47938	255	216	241	0	243	337	101	28	160	298	440	170	241	170	289	1.05011	1.43602	NC_000067.7	BestRefSeq	34852307	34882094	-	Fam168b	NM_001160236.2	214469
883	Fam168b	NM_001160235.2	0.952903	1.48725	0.891308	0.043108	4.83193	4.76233	5.40458	4.62029	5.36247	5.0873	3.55467	4.95061	5.38646	5.1027	0	3.99097	5.41302	5.61672	5.50717	5.53129	5.24778	5.04443	303	616	566	156	429	598	436	0	191	539	646	639	630	513	434	-1.04942	1.48725	NC_000067.7	BestRefSeq	34852307	34882094	-	Fam168b	NM_001160235.2	214469
884	Fam168b	NM_001403152.1	1.34317	0.282746	0.815272	0.409884	2.46291	2.88855	0.640487	0	0	0	4.55866	0	0	0	5.04554	0	0	0	0	0	1.92382	0	0	0	0	328	0	0	0	411	0	0	0	0	0	39	0	1.34317	-3.53674	NC_000067.7	BestRefSeq	34852307	34882094	-	Fam168b	NM_001403152.1	214469
885	Plekhb2	NM_175421.1	1.30919	1.20741	0.170034	0.20519	1.93022	2.3189	2.20214	2.27053	2.09124	1.25204	2.12993	1.68293	2.72276	2.3295	2.62092	1.65928	2.00358	1.85058	2.14799	2.54712	2.13928	2.23861	49	50	24	49	32	82	53	66	28	39	35	49	67	47	50	1.30919	1.20741	NC_000067.7	BestRefSeq	34889040	34910638	+	Plekhb2	NM_175421.1	226971
886	Plekhb2	NM_145516.2	1.02708	0.969295	0.744578	0.634287	7.15238	7.19093	7.10739	6.99501	7.32967	7.32131	7.1631	6.9024	7.40562	7.25078	7.11653	6.93184	7.20791	7.1603	7.03163	7.16095	7.02871	7.1487	1624	2455	2726	2068	1701	2469	1977	1767	1555	1901	1909	1866	1978	1796	1912	1.02708	-1.03168	NC_000067.7	BestRefSeq	34889040	34918666	+	Plekhb2	NM_145516.2	226971
887	Plekhb2	NM_001357425.1	0.980613	1.00463	0.944749	0.983051	2.44471	2.41647	2.45138	2.42178	2.84501	1.76691	2.92494	1.87963	2.35014	3.28204	2.45517	1.75829	1.58514	2.38781	2.30017	2.07719	2.18368	3.0747	56	95	41	96	38	60	114	58	31	26	57	56	45	49	101	-1.01977	1.00463	NC_000067.7	BestRefSeq	34889070	34918635	+	Plekhb2	NM_001357425.1	226971
888	Plekhb2	XM_006495898.3	1.29372	1.33047	0.230355	0.125379	0.891083	1.26261	1.30302	0.928926	0.453442	0.961859	0.468621	1.4158	1.19466	1.81231	1.44871	0.551274	1.00038	1.11978	1.80362	1.2949	1.17591	0.970976	12	6	16	6	24	19	33	22	6	13	16	36	20	17	13	1.29372	1.33047	NC_000067.7	Gnomon	34890158	34918666	+	Plekhb2	XM_006495898.3	226971
889	Gm53547	XR_004935999.1	1	1.01437	0.99999	0.346594	0	0	0.0205869	0	0	0	0	0	0	0	0	0	0	0	0	0.100117	0	0	0	0	0	0	0	0	0	0	0	0	0	0	1	0	0	1	1.01437	NC_000067.7	Gnomon	35100981	35136053	+	Gm53547	XR_004935999.1	118567735
890	Gm53547	XR_004935998.1	0.982196	0.982196	0.346594	0.346594	0.0259169	0	0	0	0.125166	0	0	0	0	0	0	0	0	0	0	0	0	0	0	1	0	0	0	0	0	0	0	0	0	0	0	0	0	-1.01813	-1.01813	NC_000067.7	Gnomon	35100981	35136065	+	Gm53547	XR_004935998.1	118567735
891	Gm25096	XR_004936796.1	1	1	0.99999	0.99999	0	0	0	0	0	0	0	0	0	0	0	0	0	0	0	0	0	0	0	0	0	0	0	0	0	0	0	0	0	0	0	0	0	1	1	NC_000067.7	cmsearch	35218037	35218165	-	Gm25096	XR_004936796.1	115485778
892	Gm25634	XR_004936725.1	1	1	0.99999	0.99999	0	0	0	0	0	0	0	0	0	0	0	0	0	0	0	0	0	0	0	0	0	0	0	0	0	0	0	0	0	0	0	0	0	1	1	NC_000067.7	cmsearch	35800683	35800787	+	Gm25634	XR_004936725.1	115487610
893	1110002O04Rik	XR_373311.5	1.08427	1.08905	0.395	0.233638	0.072063	0.18879	0.195134	0	0	0.159127	0	0.188379	0	0	0	0.55319	0.300665	0.375826	0.187931	0.364507	0	0	0	0	2	0	2	0	0	0	6	3	4	2	4	0	0	1.08427	1.08905	NC_000067.7	Gnomon	35909029	35920243	+	1110002O04Rik	XR_373311.5	68483
894	1110002O04Rik	XR_373312.5	1.07182	0.999171	0.276443	0.969636	0.0223073	0.122364	0.0211102	0.10824	0	0	0	0	0.184644	0.385209	0	0	0	0	0	0	0	0.102591	1	0	0	0	0	2	4	0	0	0	0	0	0	0	1	1.07182	-1.00083	NC_000067.7	Gnomon	35909029	35920244	+	1110002O04Rik	XR_373312.5	68483
895	Gm33176	XR_373313.3	1	1	0.99999	0.99999	0	0	0	0	0	0	0	0	0	0	0	0	0	0	0	0	0	0	0	0	0	0	0	0	0	0	0	0	0	0	0	0	0	1	1	NC_000067.7	Gnomon	35981094	35994097	+	Gm33176	XR_373313.3	102635977
896	Gm39622	XR_003947774.1	1	1	0.99999	0.99999	0	0	0	0	0	0	0	0	0	0	0	0	0	0	0	0	0	0	0	0	0	0	0	0	0	0	0	0	0	0	0	0	0	1	1	NC_000067.7	Gnomon	35999080	36004169	+	Gm39622	XR_003947774.1	105243901
897	Gm39622	XR_865337.1	1	1	0.99999	0.99999	0	0	0	0	0	0	0	0	0	0	0	0	0	0	0	0	0	0	0	0	0	0	0	0	0	0	0	0	0	0	0	0	0	1	1	NC_000067.7	Gnomon	35999080	36004179	+	Gm39622	XR_865337.1	105243901
898	Gm33222	XR_865338.1	1.00259	1.02914	0.949982	0.648515	0.0614015	0.0651344	0.102844	0.10824	0	0	0	0.188379	0	0.205423	0	0.108207	0	0.375826	0	0.100117	0	0	1	0	0	0	2	0	2	0	1	0	4	0	1	0	0	1.00259	1.02914	NC_000067.7	Gnomon	36041020	36050085	-	Gm33222	XR_865338.1	102636039
899	Gm33222	XR_373314.3	1	1	0.99999	0.99999	0	0	0	0	0	0	0	0	0	0	0	0	0	0	0	0	0	0	0	0	0	0	0	0	0	0	0	0	0	0	0	0	0	1	1	NC_000067.7	Gnomon	36041020	36050246	-	Gm33222	XR_373314.3	102636039
900	Gm39623	XR_865339.1	1	1	0.99999	0.99999	0	0	0	0	0	0	0	0	0	0	0	0	0	0	0	0	0	0	0	0	0	0	0	0	0	0	0	0	0	0	0	0	0	1	1	NC_000067.7	Gnomon	36055876	36060569	+	Gm39623	XR_865339.1	105243902
901	Gm39624	XR_865341.3	0.959124	1.03947	0.222441	0.389575	0.0825307	0.0223202	0.138374	0.208922	0	0	0.0959967	0.097262	0	0	0.1083	0	0	0.200116	0.273448	0	0.100488	0.102591	2	0	0	1	1	0	0	1	0	0	2	3	0	1	1	-1.04262	1.03947	NC_000067.7	Gnomon	36097768	36105324	-	Gm39624	XR_865341.3	105243903
902	Gm39624	XR_865340.3	1	1	0.99999	0.99999	0	0	0	0	0	0	0	0	0	0	0	0	0	0	0	0	0	0	0	0	0	0	0	0	0	0	0	0	0	0	0	0	0	1	1	NC_000067.7	Gnomon	36097768	36105324	-	Gm39624	XR_865340.3	105243903
903	Hs6st1	NM_015818.2	0.97903	0.983716	0.467124	0.50861	5.13397	5.10339	5.11028	5.09881	5.12876	5.17626	5.15135	5.11334	5.17079	5.14692	5.17004	4.98585	5.03318	5.06335	5.05649	5.13183	5.22051	5.0725	427	522	603	502	482	513	450	449	394	411	436	464	474	503	443	-1.02142	-1.01655	NC_000067.7	BestRefSeq	36107481	36145527	+	Hs6st1	NM_015818.2	50785
904	Gm53548	XR_004936000.1	1.19082	1.04041	0.277852	0.589274	0.388727	0.640679	0.445879	0.208922	0.604905	0.232559	0.35074	0.505235	0.628675	0.385209	0.209035	1.21667	0.549043	0.375826	0.43063	0.442866	0.282629	0.668665	2	8	3	4	6	8	4	2	17	6	4	5	5	3	8	1.19082	1.04041	NC_000067.7	Gnomon	36112243	36137720	-	Gm53548	XR_004936000.1	118567736
905	Gm33280	XR_003948643.1	1.07414	1.03351	0.299536	0.630424	0.0552871	0.158465	0.102844	0	0.257408	0	0	0	0.348314	0.298114	0	0.108207	0	0.375826	0	0.100117	0	0	0	3	0	0	0	4	3	0	1	0	4	0	1	0	0	1.07414	1.03351	NC_000067.7	Gnomon	36171066	36176302	+	Gm33280	XR_003948643.1	102636118
906	Uggt1	NM_198899.2	0.98194	1.0113	0.789657	0.841912	6.1916	6.1653	6.20781	6.15316	6.37684	6.09333	6.22016	6.09485	6.31675	6.35397	6.14091	5.97389	5.99821	6.36307	6.31105	6.15058	6.10339	6.08893	901	1261	1154	1069	966	1153	1056	892	794	815	1093	1127	975	939	910	-1.01839	1.0113	NC_000067.7	BestRefSeq	36179109	36283383	-	Uggt1	NM_198899.2	320011
907	Uggt1	XM_006496062.5	1.10007	0.962912	0.884601	0.944392	1.81204	1.94964	1.75752	3.0077	0	2.1147	0	1.67047	0	0	1.72698	1.34973	3.5179	0	0	2.8341	1.14236	2.47701	90	0	57	0	31	0	0	30	20	135	0	0	85	17	62	1.10007	-1.03852	NC_000067.7	Gnomon	36179109	36283407	-	Uggt1	XM_006496062.5	320011
908	Mir6897	unassigned_transcript_15	1	1	0.99999	0.99999	0	0	0	0	0	0	0	0	0	0	0	0	0	0	0	0	0	0	0	0	0	0	0	0	0	0	0	0	0	0	0	0	0	1	1	NC_000067.7	BestRefSeq	36183333	36183353	-	Mir6897	unassigned_transcript_15	102465540
909	Mir6897	NR_105862.1	1	1	0.99999	0.99999	0	0	0	0	0	0	0	0	0	0	0	0	0	0	0	0	0	0	0	0	0	0	0	0	0	0	0	0	0	0	0	0	0	1	1	NC_000067.7	BestRefSeq	36183333	36183394	-	Mir6897	NR_105862.1	102465540
910	Mir6897	unassigned_transcript_16	1	1	0.99999	0.99999	0	0	0	0	0	0	0	0	0	0	0	0	0	0	0	0	0	0	0	0	0	0	0	0	0	0	0	0	0	0	0	0	0	1	1	NC_000067.7	BestRefSeq	36183371	36183393	-	Mir6897	unassigned_transcript_16	102465540
911	Gm39625	XR_865343.4	1	1	0.99999	0.99999	0	0	0	0	0	0	0	0	0	0	0	0	0	0	0	0	0	0	0	0	0	0	0	0	0	0	0	0	0	0	0	0	0	1	1	NC_000067.7	Gnomon	36283451	36289623	+	Gm39625	XR_865343.4	105243904
912	Neurl3	NM_153408.2	0.946908	0.881272	0.532599	0.149918	0.342631	0.263927	0.16029	0.208922	0.333927	0.302434	0.56718	0.274082	0	0.467343	0	0.474502	0.300665	0.456257	0	0.281646	0	0	2	4	4	7	3	0	5	0	5	3	5	0	3	0	0	-1.05607	-1.13472	NC_000067.7	BestRefSeq	36303683	36312506	-	Neurl3	NM_153408.2	214854
913	Neurl3	XM_006495848.4	1	1	0.99999	0.99999	0	0	0	0	0	0	0	0	0	0	0	0	0	0	0	0	0	0	0	0	0	0	0	0	0	0	0	0	0	0	0	0	0	1	1	NC_000067.7	Gnomon	36303683	36313537	-	Neurl3	XM_006495848.4	214854
914	Neurl3	XM_006495846.4	1.01559	1.01474	0.346594	0.346594	0	0.0223202	0.0211102	0	0	0	0	0	0	0	0.1083	0	0	0	0	0	0	0.102591	0	0	0	0	0	0	0	1	0	0	0	0	0	0	1	1.01559	1.01474	NC_000067.7	Gnomon	36304871	36313538	-	Neurl3	XM_006495846.4	214854
915	Neurl3	XM_006495847.1	1	1	0.99999	0.99999	0	0	0	0	0	0	0	0	0	0	0	0	0	0	0	0	0	0	0	0	0	0	0	0	0	0	0	0	0	0	0	0	0	1	1	NC_000067.7	Gnomon	36304871	36313755	-	Neurl3	XM_006495847.1	214854
916	Arid5a	NR_033310.1	0.703798	0.725868	0.395105	0.456462	1.65548	1.14872	1.19326	2.46063	1.19573	2.35903	0	0.8687	1.51044	0	0	1.64123	1.64041	0	0	1.33666	1.34202	2.12854	58	20	71	0	12	27	0	0	27	27	0	0	21	21	46	-1.42086	-1.37766	NC_000067.7	BestRefSeq	36346814	36363110	+	Arid5a	NR_033310.1	214855
917	Arid5a	NM_001290726.1	1	1	0.99999	0.99999	0	0	0	0	0	0	0	0	0	0	0	0	0	0	0	0	0	0	0	0	0	0	0	0	0	0	0	0	0	0	0	0	0	1	1	NC_000067.7	BestRefSeq	36346814	36363110	+	Arid5a	NM_001290726.1	214855
918	Arid5a	NM_001172205.1	1.00279	0.921421	0.994259	0.793304	2.19828	2.2023	2.08021	0.711612	2.68161	2.4177	2.32194	2.18588	3.01688	2.46933	2.88335	0	0	2.23409	3.0161	1.38204	1.86581	1.06895	8	83	74	58	51	104	59	82	0	0	50	102	22	37	15	1.00279	-1.08528	NC_000067.7	BestRefSeq	36346814	36363110	+	Arid5a	NM_001172205.1	214855
919	Arid5a	NM_145996.4	1	1	0.99999	0.99999	0	0	0	0	0	0	0	0	0	0	0	0	0	0	0	0	0	0	0	0	0	0	0	0	0	0	0	0	0	0	0	0	0	1	1	NC_000067.7	BestRefSeq	36346814	36363110	+	Arid5a	NM_145996.4	214855
920	Arid5a	NM_001172206.1	1.6927	1.40178	0.241291	0.24575	0	0.759326	0.48726	0	0	0	0	0	0	0	0.711801	0	1.93571	0	0.436797	1.40888	0	0	0	0	0	0	0	0	0	8	0	37	0	5	23	0	0	1.6927	1.40178	NC_000067.7	BestRefSeq	36346814	36363110	+	Arid5a	NM_001172206.1	214855
921	Arid5a	NM_001290727.1	1.18094	0.81715	0.730989	0.661114	0.681302	0.921239	0.389975	0	0	0	2.00645	0	0	1.71005	0	1.67671	0	0	0	0	1.10984	0.478851	0	0	0	44	0	0	30	0	28	0	0	0	0	16	5	1.18094	-1.22377	NC_000067.7	BestRefSeq	36346814	36363110	+	Arid5a	NM_001290727.1	214855
922	Arid5a	XM_017319751.3	1.02451	1.00494	0.932363	0.984977	0.449004	0.483939	0.456112	0	0	0.697986	0	1.13963	0	0	0.553371	1.33644	0	0.6873	0	1.16924	0	0	0	0	11	0	17	0	0	6	20	0	8	0	17	0	0	1.02451	1.00494	NC_000067.7	Gnomon	36350880	36363117	+	Arid5a	XM_017319751.3	214855
923	Kansl3	XM_017320242.2	1	2.64527	0.99999	0.346594	0	0	1.40341	0	0	0	0	0	0	0	0	0	0	0	3.20576	0	0	0	0	0	0	0	0	0	0	0	0	0	0	118	0	0	0	1	2.64527	NC_000067.7	Gnomon	36374811	36408224	-	Kansl3	XM_017320242.2	226976
924	Kansl3	XM_030253628.2	0.613384	0.183441	0.585609	0.160327	2.44661	1.74147	0	0	0	3.20541	3.91003	0	0	0	0	0	3.66889	0	0	0	0	0	0	0	141	204	0	0	0	0	0	152	0	0	0	0	0	-1.6303	-5.45134	NC_000067.7	Gnomon	36374811	36408227	-	Kansl3	XM_030253628.2	226976
925	Kansl3	XM_036164306.1	0.355266	0.188276	0.359815	0.24195	2.40908	0.916054	0	0	2.30565	0	0	4.21823	0	0	0	0	2.44221	0	0	0	0	0	0	61	0	0	253	0	0	0	0	57	0	0	0	0	0	-2.81479	-5.31136	NC_000067.7	Gnomon	36374811	36408252	-	Kansl3	XM_036164306.1	226976
926	Kansl3	XM_011238482.3	0.722093	1.41974	0.479392	0.450922	3.69347	3.22373	4.1991	3.41977	4.48443	3.22898	4.40767	0	3.65248	4.11949	3.17624	2.74716	0	3.95793	3.59255	5.22972	2.17769	4.47168	125	328	144	294	0	170	214	103	73	0	195	159	508	49	287	-1.38486	1.41974	NC_000067.7	Gnomon	36374811	36408252	-	Kansl3	XM_011238482.3	226976
927	Kansl3	XM_017320240.3	1.74073	1.01752	0.304612	0.967272	2.41059	3.21029	2.43565	3.11103	2.46312	3.38275	0	0	3.70306	3.70642	4.01518	1.5992	0	2.00608	2.79351	1.30299	3.08231	2.36828	98	69	162	0	0	176	158	195	26	0	41	85	20	104	56	1.74073	1.01752	NC_000067.7	Gnomon	36374811	36408258	-	Kansl3	XM_017320240.3	226976
928	Kansl3	XM_017320236.3	0.801778	0.459187	0.774701	0.40051	2.15576	1.83703	1.03291	1.35009	0	1.58564	0	3.88063	0	1.45758	0	2.07318	3.15528	1.14461	0	0	2.32765	0	20	0	34	0	197	0	23	0	41	102	16	0	0	56	0	-1.24723	-2.17776	NC_000067.7	Gnomon	36374811	36408258	-	Kansl3	XM_017320236.3	226976
929	Kansl3	NM_172652.3	0.475115	0.885241	0.266294	0.853344	2.95685	1.8832	2.781	3.75704	0	3.34613	3.71503	0	1.15385	0	1.59765	0	3.48454	4.22149	3.66804	0	0	0	161	0	157	176	0	18	0	26	0	132	237	168	0	0	0	-2.10475	-1.12964	NC_000067.7	BestRefSeq	36374811	36408262	-	Kansl3	NM_172652.3	226976
930	Kansl3	NM_001310513.1	1.67287	1.20385	0.131737	0.6778	3.35516	4.09748	3.62282	3.61026	3.79693	3.01195	0	3.99883	4.49292	4.20042	3.73443	4.60032	2.8328	3.24839	3.1142	0	4.60835	4.1732	144	198	121	0	215	315	227	158	299	79	114	110	0	324	231	1.67287	1.20385	NC_000067.7	BestRefSeq	36374811	36408262	-	Kansl3	NM_001310513.1	226976
931	Kansl3	XM_006495902.4	1.18512	1.10028	0.341252	0.549899	2.70242	2.94745	2.8403	2.52287	2.48365	1.87511	3.11709	3.14725	3.36433	2.86749	2.79805	2.73765	2.87739	2.5834	2.96626	2.83422	2.82821	2.95722	61	71	46	112	113	136	82	76	73	82	67	98	85	85	92	1.18512	1.10028	NC_000067.7	Gnomon	36377077	36408276	-	Kansl3	XM_006495902.4	226976
932	Mir6898	NR_105863.1	1.0153	1	0.346594	0.99999	0	0.0219095	0	0	0	0	0	0	0	0.106365	0	0	0	0	0	0	0	0	0	0	0	0	0	0	1	0	0	0	0	0	0	0	0	1.0153	1	NC_000067.7	BestRefSeq	36387763	36387839	-	Mir6898	NR_105863.1	102465541
933	Mir6898	unassigned_transcript_17	1	1	0.99999	0.99999	0	0	0	0	0	0	0	0	0	0	0	0	0	0	0	0	0	0	0	0	0	0	0	0	0	0	0	0	0	0	0	0	0	1	1	NC_000067.7	BestRefSeq	36387769	36387789	-	Mir6898	unassigned_transcript_17	102465541
934	Mir6898	unassigned_transcript_18	1	1	0.99999	0.99999	0	0	0	0	0	0	0	0	0	0	0	0	0	0	0	0	0	0	0	0	0	0	0	0	0	0	0	0	0	0	0	0	0	1	1	NC_000067.7	BestRefSeq	36387813	36387834	-	Mir6898	unassigned_transcript_18	102465541
935	Fer1l5	XR_004941790.1	1	1.01474	0.99999	0.346594	0	0	0.0211102	0	0	0	0	0	0	0	0	0	0	0	0	0	0	0.102591	0	0	0	0	0	0	0	0	0	0	0	0	0	0	1	1	1.01474	NC_000067.7	Gnomon	36411264	36450401	+	Fer1l5	XR_004941790.1	100534273
936	Fer1l5	XM_006495605.3	1.03116	1	0.346594	0.99999	0	0.0442614	0	0	0	0	0	0	0	0	0	0.208861	0	0	0	0	0	0	0	0	0	0	0	0	0	0	2	0	0	0	0	0	0	1.03116	1	NC_000067.7	Gnomon	36411264	36450465	+	Fer1l5	XM_006495605.3	100534273
937	Fer1l5	XM_006495602.2	1	1	0.99999	0.99999	0	0	0	0	0	0	0	0	0	0	0	0	0	0	0	0	0	0	0	0	0	0	0	0	0	0	0	0	0	0	0	0	0	1	1	NC_000067.7	Gnomon	36411264	36452196	+	Fer1l5	XM_006495602.2	100534273
938	Fer1l5	XM_006495604.2	1.00197	0.988473	0.914376	0.346594	0.0167261	0.0195647	0	0	0	0.0817565	0	0	0.0952738	0	0	0	0	0	0	0	0	0	0	0	1	0	0	1	0	0	0	0	0	0	0	0	0	1.00197	-1.01166	NC_000067.7	Gnomon	36411264	36453908	+	Fer1l5	XM_006495604.2	100534273
939	Fer1l5	XM_036163502.1	1	1	0.99999	0.99999	0	0	0	0	0	0	0	0	0	0	0	0	0	0	0	0	0	0	0	0	0	0	0	0	0	0	0	0	0	0	0	0	0	1	1	NC_000067.7	Gnomon	36411264	36461188	+	Fer1l5	XM_036163502.1	100534273
940	Fer1l5	XM_030253122.1	1	1	0.99999	0.99999	0	0	0	0	0	0	0	0	0	0	0	0	0	0	0	0	0	0	0	0	0	0	0	0	0	0	0	0	0	0	0	0	0	1	1	NC_000067.7	Gnomon	36411264	36461188	+	Fer1l5	XM_030253122.1	100534273
941	Fer1l5	NM_001277076.2	1	1	0.99999	0.99999	0	0	0	0	0	0	0	0	0	0	0	0	0	0	0	0	0	0	0	0	0	0	0	0	0	0	0	0	0	0	0	0	0	1	1	NC_000067.7	BestRefSeq	36411271	36461191	+	Fer1l5	NM_001277076.2	100534273
942	Fer1l5	XM_030253213.1	1	1	0.99999	0.99999	0	0	0	0	0	0	0	0	0	0	0	0	0	0	0	0	0	0	0	0	0	0	0	0	0	0	0	0	0	0	0	0	0	1	1	NC_000067.7	Gnomon	36424545	36461188	+	Fer1l5	XM_030253213.1	100534273
943	Fer1l5	XM_030253230.1	0.952452	1.01611	0.199393	0.722973	0.114177	0.0438959	0.137227	0.10824	0.257408	0	0.0959967	0.097262	0	0.106365	0.1083	0	0	0.103525	0.273448	0.193735	0.100488	0	1	3	0	1	1	0	1	1	0	0	1	3	2	1	0	-1.04992	1.01611	NC_000067.7	Gnomon	36438767	36461188	+	Fer1l5	XM_030253230.1	100534273
944	Lman2l	XM_030252925.2	0.240443	0.647092	0.079622	0.484305	3.52095	1.46471	2.89299	3.90129	2.44159	0	4.58496	3.58757	3.29285	0	0	0	0	0	2.07512	0	4.42619	3.23692	179	68	0	334	158	129	0	0	0	0	0	46	0	284	114	-4.159	-1.54537	NC_000067.7	Gnomon	36458274	36484351	-	Lman2l	XM_030252925.2	214895
945	Lman2l	XM_006495854.5	1.08617	0.679014	0.862449	0.514731	3.88733	4.00658	3.32885	0	4.70308	4.75749	0	4.23985	4.07265	0	4.03702	4.69455	4.33839	0	4.32851	3.83372	0	3.79605	0	385	447	0	257	232	0	198	320	249	0	274	184	0	175	1.08617	-1.47272	NC_000067.7	Gnomon	36458274	36484351	-	Lman2l	XM_006495854.5	214895
946	Lman2l	XM_006495855.5	0.378832	1.2283	0.346594	0.788649	1.40037	0	1.69703	3.20139	0	0	0	0	0	0	0	0	0	2.4256	0	2.9707	0	0	105	0	0	0	0	0	0	0	0	0	59	0	95	0	0	-2.63969	1.2283	NC_000067.7	Gnomon	36458274	36484351	-	Lman2l	XM_006495855.5	214895
947	Lman2l	XM_017319753.3	2.57857	1.82575	0.391399	0.621206	1.49668	2.86325	2.36516	0	0	0	3.33765	0	0	4.61411	3.15265	0	0	4.44364	0	0	0	0	0	0	0	132	0	0	307	101	0	0	279	0	0	0	0	2.57857	1.82575	NC_000067.7	Gnomon	36458274	36484351	-	Lman2l	XM_017319753.3	214895
948	Lman2l	NM_001013374.2	5.52983	2.8156	0.160673	0.346594	0	2.46723	1.49344	0	0	0	0	0	0	3.93614	3.22372	0	0	0	0	3.33313	0	0	0	0	0	0	0	0	187	107	0	0	0	0	126	0	0	5.52983	2.8156	NC_000067.7	BestRefSeq	36462267	36484352	-	Lman2l	NM_001013374.2	214895
949	Lman2l	NM_001310517.1	0.606414	0.630781	0.116811	0.0431796	3.65963	2.938	2.99484	3.51436	3.83107	3.6837	3.82439	3.39394	3.57784	0	0	3.69453	3.51471	3.44723	3.20687	0	3.37372	3.06192	134	203	203	191	136	160	0	0	153	135	133	118	0	130	100	-1.64904	-1.58534	NC_000067.7	BestRefSeq	36462267	36484352	-	Lman2l	NM_001310517.1	214895
950	Gm33401	XR_373316.2	1	1	0.99999	0.99999	0	0	0	0	0	0	0	0	0	0	0	0	0	0	0	0	0	0	0	0	0	0	0	0	0	0	0	0	0	0	0	0	0	1	1	NC_000067.7	Gnomon	36501059	36501954	+	Gm33401	XR_373316.2	102636293
951	Gm33454	NR_168706.1	1.06495	1.0461	0.122767	0.535238	0.0734152	0.164194	0.138441	0	0.0910022	0.0817565	0.186002	0	0.184644	0	0.209035	0.208861	0.207237	0	0	0.442866	0.194431	0	0	1	1	2	0	2	0	2	2	2	0	0	5	2	0	1.06495	1.0461	NC_000067.7	BestRefSeq	36502293	36510850	-	Gm33454	NR_168706.1	102636368
952	Cnnm4	NM_033570.2	0.941336	0.933649	0.445456	0.354011	3.66107	3.57385	3.56202	3.86361	3.35693	3.55192	3.81483	3.6607	3.4906	3.55927	3.40843	3.75083	3.63589	3.656	3.61228	3.44847	3.47237	3.6091	174	142	184	190	167	150	141	123	160	148	156	161	138	140	152	-1.06232	-1.07107	NC_000067.7	BestRefSeq	36510678	36547857	+	Cnnm4	NM_033570.2	94220
953	Cnnm3	NM_001039551.2	0.881865	0.92154	0.339204	0.596	3.79832	3.61695	3.68044	4.01033	3.8135	3.60736	3.76952	3.7616	3.61621	3.95722	3.0582	3.26646	3.96328	4.19862	3.94859	3.17775	3.66884	3.09363	194	201	192	184	180	165	190	94	111	189	233	208	112	162	102	-1.13396	-1.08514	NC_000067.7	BestRefSeq	36550948	36567318	+	Cnnm3	NM_001039551.2	94218
954	Cnnm3	NM_053186.3	0.511399	0.680518	0.253639	0.477942	1.87582	0.908345	1.32053	0	0	2.76112	2.06598	2.42872	0	0	0	2.4288	0	0	0	0	1.61339	2.68441	0	0	99	46	63	0	0	0	56	0	0	0	0	29	74	-1.95542	-1.46947	NC_000067.7	BestRefSeq	36550948	36567318	+	Cnnm3	NM_053186.3	94218
955	Cnnm3	NM_001331209.1	3.12596	2.04603	0.165318	0.176502	0.13305	1.77735	1.16587	0	0.568567	0	0	0	2.24982	0.623238	3.14457	0	0	0.899403	0	2.36942	0	1.12819	0	7	0	0	0	55	7	101	0	0	12	0	58	0	16	3.12596	2.04603	NC_000067.7	BestRefSeq	36550948	36567318	+	Cnnm3	NM_001331209.1	94218
956	Ankrd23	XM_036154424.1	1	2.32299	0.99999	0.0402836	0	0	1.21598	0	0	0	0	0	0	0	0	0	0	1.62437	1.72055	0	1.69431	0	0	0	0	0	0	0	0	0	0	0	28	33	0	31	0	1	2.32299	NC_000067.7	Gnomon	36569269	36574732	-	Ankrd23	XM_036154424.1	78321
957	Ankrd23	XM_036154417.1	0.769524	1.04175	0.346594	0.909704	0.377962	0	0.436973	0	1.3205	0	0	0	0	0	0	0	0	0	0	0	0	1.46926	0	23	0	0	0	0	0	0	0	0	0	0	0	0	24	-1.29951	1.04175	NC_000067.7	Gnomon	36569269	36577493	-	Ankrd23	XM_036154417.1	78321
958	Ankrd23	XM_036154421.1	1.28065	1	0.346594	0.99999	0	0.356872	0	0	0	0	0	0	0	0	1.26498	0	0	0	0	0	0	0	0	0	0	0	0	0	0	18	0	0	0	0	0	0	0	1.28065	1	NC_000067.7	Gnomon	36569269	36578380	-	Ankrd23	XM_036154421.1	78321
959	Ankrd23	NM_153502.4	1	1	0.99999	0.99999	0	0	0	0	0	0	0	0	0	0	0	0	0	0	0	0	0	0	0	0	0	0	0	0	0	0	0	0	0	0	0	0	0	1	1	NC_000067.7	BestRefSeq	36569274	36574820	-	Ankrd23	NM_153502.4	78321
960	Ankrd23	NM_001310521.1	1.02724	0.517095	0.917112	0.0637255	1.34786	1.38664	0.396363	1.66972	0	1.03527	1.90771	1.45604	1.84567	1.61628	0	1.481	1.39066	0	0	1.36789	0	0	28	0	18	40	25	38	27	0	23	21	0	0	22	0	0	1.02724	-1.93388	NC_000067.7	BestRefSeq	36569274	36575637	-	Ankrd23	NM_001310521.1	78321
961	Ankrd39	NR_132321.1	1.41212	0.83878	0.11208	0.53214	1.40041	1.89828	1.14678	1.53087	0.837473	1.92301	1.05812	1.4049	1.49011	2.38078	1.54717	2.21763	1.60758	1.17421	2.07038	0.493524	1.1417	0	24	12	48	16	24	26	55	25	47	27	17	46	6	17	0	1.41212	-1.19221	NC_000067.7	BestRefSeq	36577252	36586333	-	Ankrd39	NR_132321.1	109346
962	Ankrd39	NM_026241.4	1.15885	1.36917	0.707868	0.435725	0.923416	1.13611	1.37672	0	1.64889	0	0	1.7429	1.13402	0	1.61042	0	1.90354	1.84638	0	1.85869	1.91115	0	0	33	0	0	34	18	0	26	0	35	35	0	37	38	0	1.15885	1.36917	NC_000067.7	BestRefSeq	36577252	36586333	-	Ankrd39	NM_026241.4	109346
963	Ankrd39	NM_001310533.1	0.38087	0.824861	0.00628077	0.615747	1.48239	0.0897627	1.20462	1.15502	0.890271	1.19488	2.15666	1.65173	0	0	0	0.401604	0	0.687966	0	1.35866	0	2.41908	16	13	22	50	31	0	0	0	4	0	8	0	22	0	59	-2.62557	-1.21233	NC_000067.7	BestRefSeq	36577252	36586333	-	Ankrd39	NM_001310533.1	109346
964	Sema4c	NM_001304329.1	0.186505	0.522352	0.008532	0.185671	2.42271	0	1.48581	2.09904	2.81258	2.66481	3.02819	0	0	0	0	0	0	0	0	1.88604	0	2.86938	42	93	92	104	0	0	0	0	0	0	0	0	38	0	86	-5.36178	-1.91442	NC_000067.7	BestRefSeq	36587720	36596638	-	Sema4c	NM_001304329.1	20353
965	Sema4c	NM_001304330.1	0.791463	0.734144	0.618088	0.513934	0.694724	0.357317	0.24886	2.03312	0	0	0	0	0	0	1.02864	0	0.449008	0	0	0.450852	0	0.654888	40	0	0	0	0	0	0	13	0	5	0	0	5	0	8	-1.26348	-1.36213	NC_000067.7	BestRefSeq	36587720	36596638	-	Sema4c	NM_001304330.1	20353
966	Sema4c	NM_001126047.3	1.61959	2.01857	0.473766	0.178486	0.931811	1.62744	1.94515	0	0	0	0	2.46946	2.71313	0	0	0	2.55845	1.53693	2.76809	2.0207	2.16422	0	0	0	0	0	65	81	0	0	0	63	26	84	43	48	0	1.61959	2.01857	NC_000067.7	BestRefSeq	36587720	36597462	-	Sema4c	NM_001126047.3	20353
967	Sema4c	XM_006495810.5	0.823427	0.823427	0.346594	0.346594	0.280287	0	0	0	0	1.05115	0	0	0	0	0	0	0	0	0	0	0	0	0	0	18	0	0	0	0	0	0	0	0	0	0	0	0	-1.21444	-1.21444	NC_000067.7	Gnomon	36587734	36595862	-	Sema4c	XM_006495810.5	20353
968	Sema4c	XM_006495809.5	1	1	0.99999	0.99999	0	0	0	0	0	0	0	0	0	0	0	0	0	0	0	0	0	0	0	0	0	0	0	0	0	0	0	0	0	0	0	0	0	1	1	NC_000067.7	Gnomon	36587734	36595862	-	Sema4c	XM_006495809.5	20353
969	Sema4c	XM_036162917.1	2.35537	1.69211	0.1662	0.167137	0.20568	1.44163	0.964501	0.50726	0	0	0	0.427393	0	1.79113	0	2.675	0.794221	1.96183	0.40175	0	1.0565	0.546369	5	0	0	0	5	0	32	0	69	10	39	5	0	15	6	2.35537	1.69211	NC_000067.7	Gnomon	36587734	36595862	-	Sema4c	XM_036162917.1	20353
970	Sema4c	XM_006495807.1	2.36591	1	0.145871	0.99999	0	1.24239	0	0	0	0	0	0	0	1.99096	2.27933	0	0	0	0	0	0	0	0	0	0	0	0	0	39	49	0	0	0	0	0	0	0	2.36591	1	NC_000067.7	Gnomon	36587734	36596615	-	Sema4c	XM_006495807.1	20353
971	Sema4c	XM_017319410.2	0.960082	0.994642	0.738415	0.969636	0.150575	0.0918047	0.142825	0.632323	0	0	0	0	0	0	0.409812	0	0	0	0	0	0	0.604378	7	0	0	0	0	0	0	4	0	0	0	0	0	0	7	-1.04158	-1.00539	NC_000067.7	Gnomon	36587734	36597428	-	Sema4c	XM_017319410.2	20353
972	Sema4c	XM_036162919.1	0.92412	0.92412	0.346594	0.346594	0.113847	0	0	0	0	0	0.496259	0	0	0	0	0	0	0	0	0	0	0	0	0	0	6	0	0	0	0	0	0	0	0	0	0	0	-1.08211	-1.08211	NC_000067.7	Gnomon	36587734	36597428	-	Sema4c	XM_036162919.1	20353
973	Sema4c	XM_006495808.3	1	1	0.99999	0.99999	0	0	0	0	0	0	0	0	0	0	0	0	0	0	0	0	0	0	0	0	0	0	0	0	0	0	0	0	0	0	0	0	0	1	1	NC_000067.7	Gnomon	36587734	36597428	-	Sema4c	XM_006495808.3	20353
974	Sema4c	XM_030252338.1	0.956018	0.812567	0.906436	0.538405	0.468752	0.403862	0.169312	0	0	0	0	1.54575	1.38693	0	0	0	0	0	0	0	0.698315	0	0	0	0	0	28	24	0	0	0	0	0	0	0	9	0	-1.04601	-1.23067	NC_000067.7	Gnomon	36587734	36597428	-	Sema4c	XM_030252338.1	20353
975	Sema4c	XM_006495804.3	0.752309	0.847292	0.327036	0.586288	0.485467	0.0748655	0.246398	1.42723	0	0	0	0.390565	0	0	0	0	0.340636	0.949504	0	0	0	0	22	0	0	0	4	0	0	0	0	3	13	0	0	0	0	-1.32924	-1.18023	NC_000067.7	Gnomon	36587734	36597428	-	Sema4c	XM_006495804.3	20353
976	Sema4c	XM_036162916.1	1.13176	1.26236	0.0927273	0.0449319	0	0.178574	0.336126	0	0	0	0	0	0.178913	0.201012	0	0.461831	0	0	0.173409	0.177509	0.598407	0.622103	0	0	0	0	0	2	2	0	5	0	0	2	2	7	7	1.13176	1.26236	NC_000067.7	Gnomon	36587734	36599780	-	Sema4c	XM_036162916.1	20353
977	Sema4c	XM_006495805.3	0.945133	0.945133	0.346594	0.346594	0.0814104	0	0	0	0.367661	0	0	0	0	0	0	0	0	0	0	0	0	0	0	4	0	0	0	0	0	0	0	0	0	0	0	0	0	-1.05805	-1.05805	NC_000067.7	Gnomon	36587734	36599780	-	Sema4c	XM_006495805.3	20353
978	Fam178b	XM_006496122.5	1	1	0.99999	0.99999	0	0	0	0	0	0	0	0	0	0	0	0	0	0	0	0	0	0	0	0	0	0	0	0	0	0	0	0	0	0	0	0	0	1	1	NC_000067.7	Gnomon	36601779	36628420	-	Fam178b	XM_006496122.5	381337
979	Fam178b	NM_027957.2	0.95534	1.01047	0.346594	0.886311	0.0659131	0	0.0809429	0.303034	0	0	0	0	0	0	0	0	0	0	0	0	0.365743	0	3	0	0	0	0	0	0	0	0	0	0	0	0	4	0	-1.04675	1.01047	NC_000067.7	BestRefSeq	36601779	36632413	-	Fam178b	NM_027957.2	381337
980	Fam178b	XM_011238555.4	0.960614	1.02277	0.410534	0.815072	0.12085	0.0628796	0.153326	0	0.0910022	0.302434	0.0959967	0.097262	0.0952738	0	0	0	0.207237	0	0.572357	0	0	0.102591	0	1	4	1	1	1	0	0	0	2	0	7	0	0	1	-1.041	1.02277	NC_000067.7	Gnomon	36601779	36636811	-	Fam178b	XM_011238555.4	381337
981	Fam178b	XM_017321452.3	1	1	0.99999	0.99999	0	0	0	0	0	0	0	0	0	0	0	0	0	0	0	0	0	0	0	0	0	0	0	0	0	0	0	0	0	0	0	0	0	1	1	NC_000067.7	Gnomon	36601779	36640016	-	Fam178b	XM_017321452.3	381337
982	Fam178b	XM_036166197.1	1	1	0.99999	0.99999	0	0	0	0	0	0	0	0	0	0	0	0	0	0	0	0	0	0	0	0	0	0	0	0	0	0	0	0	0	0	0	0	0	1	1	NC_000067.7	Gnomon	36601779	36676782	-	Fam178b	XM_036166197.1	381337
983	Fam178b	XM_036166198.1	1	1	0.99999	0.99999	0	0	0	0	0	0	0	0	0	0	0	0	0	0	0	0	0	0	0	0	0	0	0	0	0	0	0	0	0	0	0	0	0	1	1	NC_000067.7	Gnomon	36601779	36676782	-	Fam178b	XM_036166198.1	381337
984	Fam178b	XM_030255205.1	1	1	0.99999	0.99999	0	0	0	0	0	0	0	0	0	0	0	0	0	0	0	0	0	0	0	0	0	0	0	0	0	0	0	0	0	0	0	0	0	1	1	NC_000067.7	Gnomon	36601779	36683076	-	Fam178b	XM_030255205.1	381337
985	Fam178b	NM_001126046.2	1	1.02874	0.99999	0.346594	0	0	0.0408842	0	0	0	0	0	0	0	0	0	0	0	0	0.193735	0	0	0	0	0	0	0	0	0	0	0	0	0	0	2	0	0	1	1.02874	NC_000067.7	BestRefSeq	36601779	36722228	-	Fam178b	NM_001126046.2	381337
986	Fam178b	NM_001372417.1	1	1	0.99999	0.99999	0	0	0	0	0	0	0	0	0	0	0	0	0	0	0	0	0	0	0	0	0	0	0	0	0	0	0	0	0	0	0	0	0	1	1	NC_000067.7	BestRefSeq	36601779	36722228	-	Fam178b	NM_001372417.1	381337
987	Fam178b	NM_001372416.1	1	1	0.99999	0.99999	0	0	0	0	0	0	0	0	0	0	0	0	0	0	0	0	0	0	0	0	0	0	0	0	0	0	0	0	0	0	0	0	0	1	1	NC_000067.7	BestRefSeq	36601779	36722228	-	Fam178b	NM_001372416.1	381337
988	Fam178b	XM_017321439.2	1	1	0.99999	0.99999	0	0	0	0	0	0	0	0	0	0	0	0	0	0	0	0	0	0	0	0	0	0	0	0	0	0	0	0	0	0	0	0	0	1	1	NC_000067.7	Gnomon	36601779	36722252	-	Fam178b	XM_017321439.2	381337
989	Fam178b	XM_006496116.3	1	1	0.99999	0.99999	0	0	0	0	0	0	0	0	0	0	0	0	0	0	0	0	0	0	0	0	0	0	0	0	0	0	0	0	0	0	0	0	0	1	1	NC_000067.7	Gnomon	36601779	36722266	-	Fam178b	XM_006496116.3	381337
990	Fam178b	XM_017321446.2	1	1	0.99999	0.99999	0	0	0	0	0	0	0	0	0	0	0	0	0	0	0	0	0	0	0	0	0	0	0	0	0	0	0	0	0	0	0	0	0	1	1	NC_000067.7	Gnomon	36601779	36722267	-	Fam178b	XM_017321446.2	381337
991	Fam178b	XM_017321449.2	1	1	0.99999	0.99999	0	0	0	0	0	0	0	0	0	0	0	0	0	0	0	0	0	0	0	0	0	0	0	0	0	0	0	0	0	0	0	0	0	1	1	NC_000067.7	Gnomon	36636768	36722271	-	Fam178b	XM_017321449.2	381337
992	Fam178b	NM_201365.3	1.01365	1	0.346594	0.99999	0	0.0195647	0	0	0	0	0	0	0.0952738	0	0	0	0	0	0	0	0	0	0	0	0	0	0	1	0	0	0	0	0	0	0	0	0	1.01365	1	NC_000067.7	BestRefSeq	36638988	36722228	-	Fam178b	NM_201365.3	381337
993	Fam178b	XM_017321451.1	1	1	0.99999	0.99999	0	0	0	0	0	0	0	0	0	0	0	0	0	0	0	0	0	0	0	0	0	0	0	0	0	0	0	0	0	0	0	0	0	1	1	NC_000067.7	Gnomon	36639503	36722271	-	Fam178b	XM_017321451.1	381337
994	Cox5b	NM_009942.2	0.92789	0.890612	0.338366	0.130043	6.34138	6.23341	6.17425	6.1942	6.48773	6.54553	6.11952	6.31337	6.45224	6.10573	6.27565	6.12456	6.18032	6.04157	6.24506	6.21662	6.29282	6.05726	927	1363	1585	996	1126	1268	887	981	883	926	872	1076	1021	1073	890	-1.07771	-1.12282	NC_000067.7	BestRefSeq	36730568	36732469	+	Cox5b	NM_009942.2	12859
995	Actr1b	NM_001418140.1	1	1	0.99999	0.99999	0	0	0	0	0	0	0	0	0	0	0	0	0	0	0	0	0	0	0	0	0	0	0	0	0	0	0	0	0	0	0	0	0	1	1	NC_000067.7	BestRefSeq	36737195	36748736	-	Actr1b	NM_001418140.1	226977
996	Actr1b	NM_001418141.1	0.987303	1.16801	0.971295	0.72952	1.20825	1.18982	1.4323	0	2.03226	1.36052	1.53339	0	1.62676	1.63914	0	0	1.67951	2.26385	2.32111	0	0	0.760401	0	47	27	28	0	31	28	0	0	29	51	57	0	0	9	-1.01286	1.16801	NC_000067.7	BestRefSeq	36737195	36748736	-	Actr1b	NM_001418141.1	226977
997	Actr1b	NM_001418142.1	1.50965	1.08626	0.0888732	0.346594	0	0.594211	0.119368	0	0	0	0	0	1.28566	0	0.623232	0.650749	0	0	0	0	0	0.51732	0	0	0	0	0	21	0	7	7	0	0	0	0	0	6	1.50965	1.08626	NC_000067.7	BestRefSeq	36737195	36749020	-	Actr1b	NM_001418142.1	226977
998	Actr1b	NM_001418138.1	0.892271	1.2499	0.346594	0.522288	0.164447	0	0.486255	0	0	0	0	0.681387	0	0	0	0	0	0	0	0	1.58689	0	0	0	0	0	9	0	0	0	0	0	0	0	0	28	0	-1.12074	1.2499	NC_000067.7	BestRefSeq	36737195	36749020	-	Actr1b	NM_001418138.1	226977
999	Actr1b	NM_146107.3	0.993528	1.00154	0.927484	0.981675	6.91396	6.90459	6.91618	6.82766	6.82315	7.18766	6.69977	6.98177	6.79748	7.04354	6.90897	6.78949	6.96684	7.00545	6.99027	6.87216	6.82305	6.88118	1445	1724	2483	1496	1798	1615	1711	1529	1407	1607	1714	1813	1616	1556	1586	-1.00651	1.00154	NC_000067.7	BestRefSeq	36737195	36749020	-	Actr1b	NM_146107.3	226977
1000	Actr1b	NM_001418137.1	1.9344	0.303181	0.190633	0.0587658	1.94535	2.89724	0.223602	0	2.96772	1.82552	0.922248	2.32024	3.7636	0.949862	2.69242	1.94992	3.5121	0	0	0	0.878313	0	0	105	44	13	57	184	12	70	37	135	0	0	0	12	0	1.9344	-3.29836	NC_000067.7	BestRefSeq	36737195	36749020	-	Actr1b	NM_001418137.1	226977
1001	Actr1b	NM_001418135.1	1.2002	1.60655	0.346594	0.346594	0	0.263274	0.683963	0	0	0	0	0	0	0	0	0	1.00072	2.01176	0	0	0	0	0	0	0	0	0	0	0	0	0	13	41	0	0	0	0	1.2002	1.60655	NC_000067.7	BestRefSeq	36737195	36749020	-	Actr1b	NM_001418135.1	226977
1002	Actr1b	NM_001418144.1	1	1.42155	0.99999	0.16332	0	0	0.507463	0	0	0	0	0	0	0	0	0	0	0	0	0	1.23272	0.813638	0	0	0	0	0	0	0	0	0	0	0	0	0	19	10	1	1.42155	NC_000067.7	BestRefSeq	36737195	36749020	-	Actr1b	NM_001418144.1	226977
1003	Actr1b	NM_001418143.1	1	1	0.99999	0.99999	0	0	0	0	0	0	0	0	0	0	0	0	0	0	0	0	0	0	0	0	0	0	0	0	0	0	0	0	0	0	0	0	0	1	1	NC_000067.7	BestRefSeq	36737195	36749020	-	Actr1b	NM_001418143.1	226977
1004	Actr1b	NM_001418139.1	1.90679	1.87133	0.0462016	0.189524	0.43468	1.36583	1.33875	0	0.411966	0	1.04807	0.44339	1.41937	1.80573	1.06995	1.85443	0	0	1.4559	2.45657	1.03553	0.448161	0	5	0	16	5	25	33	14	34	0	0	25	62	15	5	1.90679	1.87133	NC_000067.7	BestRefSeq	36737195	36749020	-	Actr1b	NM_001418139.1	226977
1005	Actr1b	XM_036164312.1	1.12106	1.21802	0.680506	0.312206	2.88886	3.05372	3.1734	2.84712	3.18395	2.49385	2.88627	2.94942	3.03986	2.81696	2.42005	2.28011	4.00339	2.27846	2.96545	3.0719	3.68804	3.4788	80	124	79	93	96	106	79	56	50	195	52	98	103	165	138	1.12106	1.21802	NC_000067.7	Gnomon	36737195	36749051	-	Actr1b	XM_036164312.1	226977
1006	Actr1b	NM_001418136.1	1.42536	1.17825	0.358003	0.510125	2.32953	2.84085	2.56618	2.84551	2.14764	2.81893	1.35687	1.96189	2.73602	2.52972	1.02925	2.81284	3.83972	2.25563	2.51511	3.25746	2.30801	2.20324	79	53	104	23	42	83	62	13	77	172	51	68	119	55	49	1.42536	1.17825	NC_000067.7	BestRefSeq	36739978	36749020	-	Actr1b	NM_001418136.1	226977
1007	4933424G06Rik	XM_036153674.1	1.06856	0.931177	0.390659	0.192968	0.130718	0.226384	0.0278455	0	0.333927	0.195282	0.0959967	0	0.495295	0.180802	0.209035	0	0.202209	0	0	0.134146	0	0	0	4	2	1	0	6	2	2	0	2	0	0	1	0	0	1.06856	-1.07391	NC_000067.7	Gnomon	36749136	36797040	+	4933424G06Rik	XM_036153674.1	71166
1008	Gm33533	XR_865346.3	1.08233	0.967769	0.62349	0.86532	0.701147	0.815288	0.653882	0.395659	0.824536	0.27085	0.86192	1.01329	1.07769	0.600705	1.21134	0.788467	0.174238	1.35203	0.164214	0.627597	0.503228	0.300235	4	12	4	12	15	16	7	17	9	2	21	2	8	6	3	1.08233	-1.0333	NC_000067.7	Gnomon	36751929	36783873	-	Gm33533	XR_865346.3	102636476
1009	4933424G06Rik	NM_001374322.1	1.10287	1.01467	0.351808	0.761879	0.0419868	0.183251	0.0630022	0.10824	0	0	0	0.097262	0	0.178853	0	0.627807	0	0.290645	0	0	0	0	1	0	0	0	1	0	2	0	7	0	3	0	0	0	0	1.10287	1.01467	NC_000067.7	BestRefSeq	36753618	36797040	+	4933424G06Rik	NM_001374322.1	71166
1010	4933424G06Rik	XM_036153671.1	1	1	0.99999	0.99999	0	0	0	0	0	0	0	0	0	0	0	0	0	0	0	0	0	0	0	0	0	0	0	0	0	0	0	0	0	0	0	0	0	1	1	NC_000067.7	Gnomon	36753678	36797040	+	4933424G06Rik	XM_036153671.1	71166
1011	4933424G06Rik	XM_036153672.1	1	1	0.99999	0.99999	0	0	0	0	0	0	0	0	0	0	0	0	0	0	0	0	0	0	0	0	0	0	0	0	0	0	0	0	0	0	0	0	0	1	1	NC_000067.7	Gnomon	36753717	36797040	+	4933424G06Rik	XM_036153672.1	71166
1012	Gm33533	XR_373319.4	1.21711	0.845963	0.441959	0.442501	1.1731	1.45656	0.931765	1.39446	1.42099	1.33874	1.28622	0	2.19399	0.785981	1.63951	1.24444	0.954431	1.47268	1.0167	1.06676	0	0.717786	21	26	26	21	0	52	9	27	18	12	24	15	15	0	9	1.21711	-1.18209	NC_000067.7	Gnomon	36763379	36783619	-	Gm33533	XR_373319.4	102636476
1013	Gm33533	XR_865345.3	1.2374	1.09907	0.352395	0.580974	0.137314	0.444629	0.273598	0	0	0	0	0.584268	0.649984	1.16071	0	0	0	0.872865	0.278339	0	0	0	0	0	0	0	7	8	16	0	0	0	11	3	0	0	0	1.2374	1.09907	NC_000067.7	Gnomon	36763379	36783619	-	Gm33533	XR_865345.3	102636476
1014	Gm33533	XR_003948647.1	1.41956	1.51212	0.466206	0.288115	0.834499	1.33995	1.43107	0	0	1.33877	0.72666	1.44997	0	2.45579	0	1.92992	0.444265	2.24079	2.00274	1.078	0.71115	0	0	0	26	10	25	0	59	0	36	5	50	43	15	9	0	1.41956	1.51212	NC_000067.7	Gnomon	36763379	36783860	-	Gm33533	XR_003948647.1	102636476
1015	Gm33533	XR_865344.2	1.00847	1.13011	0.983204	0.737744	1.61441	1.62658	1.79088	1.52264	0.745557	0	2.39078	2.17476	1.95174	0	2.38092	0	2.12496	0	1.69793	1.35664	2.36158	2.42135	24	10	0	62	50	42	0	54	0	44	0	32	22	57	59	1.00847	1.13011	NC_000067.7	Gnomon	36763379	36783873	-	Gm33533	XR_865344.2	102636476
1016	4933424G06Rik	XM_036153673.1	1.05237	1.05325	0.202204	0.0507058	0	0.0736403	0.0748436	0	0	0	0	0	0.0952738	0.25529	0	0	0	0.103525	0	0.161099	0	0.102591	0	0	0	0	0	1	3	0	0	0	1	0	2	0	1	1.05237	1.05325	NC_000067.7	Gnomon	36763999	36785522	+	4933424G06Rik	XM_036153673.1	71166
1017	4933424G06Rik	XM_036153668.1	1	1	0.99999	0.99999	0	0	0	0	0	0	0	0	0	0	0	0	0	0	0	0	0	0	0	0	0	0	0	0	0	0	0	0	0	0	0	0	0	1	1	NC_000067.7	Gnomon	36763999	36797040	+	4933424G06Rik	XM_036153668.1	71166
1018	4933424G06Rik	XM_036153670.1	1.00231	0.985535	0.957355	0.660734	0.0416861	0.045021	0.0206654	0	0	0.197338	0	0	0	0	0	0	0.212247	0	0	0	0.100488	0	0	0	3	0	0	0	0	0	0	2	0	0	0	1	0	1.00231	-1.01468	NC_000067.7	Gnomon	36763999	36797040	+	4933424G06Rik	XM_036153670.1	71166
1019	Zap70	NM_009539.3	0.733929	1.33408	0.181814	0.228395	0.446288	0	0.862131	0.639052	0	0	0	1.17335	0	0	0	0	0	1.13115	0	1.28523	0.792953	0.789481	7	0	0	0	18	0	0	0	0	0	16	0	20	10	10	-1.36253	1.33408	NC_000067.7	BestRefSeq	36800879	36821901	+	Zap70	NM_009539.3	22637
1020	Zap70	NM_001289766.1	1.29108	1.09921	0.447283	0.729468	0.318944	0.687519	0.455406	0	1.16162	0	0	0	0	1.46455	0	1.1971	0	0	1.12604	0	0.742652	0	0	19	0	0	0	0	23	0	17	0	0	17	0	9	0	1.29108	1.09921	NC_000067.7	BestRefSeq	36803596	36821901	+	Zap70	NM_001289766.1	22637
1021	Zap70	NM_001289765.1	1.48665	1	0.185431	0.99999	0	0.572063	0	0	0	0	0	0	1.43654	0	0	0.787881	0	0	0	0	0	0	0	0	0	0	0	25	0	0	9	0	0	0	0	0	0	1.48665	1	NC_000067.7	BestRefSeq	36806015	36821901	+	Zap70	NM_001289765.1	22637
1022	Zap70	XM_006495896.3	1.26776	0.68215	0.526569	0.199016	0.642822	0.985105	0.0909833	0	0	1.15343	1.36876	0	0	0	1.77259	0.480475	1.62546	0	0	0	0.406514	0	0	0	21	23	0	0	0	31	5	27	0	0	0	5	0	1.26776	-1.46595	NC_000067.7	Gnomon	36806380	36821902	+	Zap70	XM_006495896.3	22637
1023	Zap70	NM_001289612.1	0.891047	0.984509	0.346594	0.916721	0.166427	0	0.143903	0.688293	0	0	0	0	0	0	0	0	0	0	0	0	0	0.60829	8	0	0	0	0	0	0	0	0	0	0	0	0	0	7	-1.12228	-1.01573	NC_000067.7	BestRefSeq	36818065	36821901	+	Zap70	NM_001289612.1	22637
1024	Tmem131	NM_018872.2	0.91051	1.23836	0.892471	0.773469	3.45662	3.32137	3.76505	0	3.92361	4.02581	4.42152	0	4.29271	4.77514	0	0	0	4.99572	0	0	0	5.04754	0	218	262	297	0	272	345	0	0	0	415	0	0	0	435	-1.09829	1.23836	NC_000067.7	BestRefSeq	36831270	36978608	-	Tmem131	NM_018872.2	56030
1025	Tmem131	XR_004933922.1	1	1	0.99999	0.99999	0	0	0	0	0	0	0	0	0	0	0	0	0	0	0	0	0	0	0	0	0	0	0	0	0	0	0	0	0	0	0	0	0	1	1	NC_000067.7	Gnomon	36831275	36978714	-	Tmem131	XR_004933922.1	56030
1026	Tmem131	XR_004933916.1	1.81955	1.25614	0.051922	0.282338	2.30383	3.16742	2.63282	1.86223	2.36314	1.57198	3.03496	2.2444	1.77689	3.66869	3.23922	3.35787	3.18314	2.68518	2.41196	2.99855	2.13065	2.78393	34	64	34	105	54	36	153	108	119	105	73	62	97	47	80	1.81955	1.25614	NC_000067.7	Gnomon	36831275	36978714	-	Tmem131	XR_004933916.1	56030
1027	Tmem131	XM_036152473.1	1	1	0.99999	0.99999	0	0	0	0	0	0	0	0	0	0	0	0	0	0	0	0	0	0	0	0	0	0	0	0	0	0	0	0	0	0	0	0	0	1	1	NC_000067.7	Gnomon	36831275	36978714	-	Tmem131	XM_036152473.1	56030
1028	Tmem131	XM_017321814.3	1.04445	1.39998	0.908289	0.300277	4.26118	4.32392	4.74658	4.82965	0	4.89437	4.29102	4.09791	4.25511	0	4.74947	4.74193	4.72172	4.3121	4.72538	3.87833	5.36121	5.0044	352	0	493	270	231	265	0	332	331	329	254	366	191	556	422	1.04445	1.39998	NC_000067.7	Gnomon	36831275	36978714	-	Tmem131	XM_017321814.3	56030
1029	Tmem131	XM_006496150.4	0.841188	0.609962	0.331755	0.13553	5.7548	5.5053	5.04159	5.99371	6.09518	4.86314	5.46513	6.01387	5.15693	5.57521	5.79519	5.30434	5.60607	4.30364	5.72501	5.78233	5.16997	0	805	1035	482	627	912	508	610	699	494	618	252	746	752	485	0	-1.1888	-1.63945	NC_000067.7	Gnomon	36831275	36978714	-	Tmem131	XM_006496150.4	56030
1030	Vwa3b	XM_006496379.3	0.720351	0.894179	0.346594	0.756159	0.473227	0	0.311863	0	0	1.55633	0	0	0	0	0	0	0	1.14179	0	0	0	0	0	0	33	0	0	0	0	0	0	0	16	0	0	0	0	-1.38821	-1.11834	NC_000067.7	Gnomon	37068372	37205689	+	Vwa3b	XM_006496379.3	70853
1031	Vwa3b	XM_006496381.4	1.04228	1	0.346594	0.99999	0	0.0597394	0	0	0	0	0	0	0	0	0	0.27666	0	0	0	0	0	0	0	0	0	0	0	0	0	0	3	0	0	0	0	0	0	1.04228	1	NC_000067.7	Gnomon	37068373	37202355	+	Vwa3b	XM_006496381.4	70853
1032	Vwa3b	XM_006496380.5	1	1.04914	0.99999	0.346594	0	0	0.0692062	0	0	0	0	0	0	0	0	0	0	0	0	0	0.316953	0	0	0	0	0	0	0	0	0	0	0	0	0	0	3	0	1	1.04914	NC_000067.7	Gnomon	37068373	37202854	+	Vwa3b	XM_006496380.5	70853
1033	Vwa3b	XM_006496382.3	0.653077	0.759342	0.178039	0.377993	0.614675	0	0.217498	0	0.881375	0	1.49259	0	0	0	0	0	0	0	0	0	0	0.858838	0	13	0	26	0	0	0	0	0	0	0	0	0	0	11	-1.53121	-1.31693	NC_000067.7	Gnomon	37068374	37182068	+	Vwa3b	XM_006496382.3	70853
1034	Vwa3b	XR_001778869.3	1	1	0.99999	0.99999	0	0	0	0	0	0	0	0	0	0	0	0	0	0	0	0	0	0	0	0	0	0	0	0	0	0	0	0	0	0	0	0	0	1	1	NC_000067.7	Gnomon	37068377	37226689	+	Vwa3b	XR_001778869.3	70853
1035	Vwa3b	XR_001778872.3	1	1	0.99999	0.99999	0	0	0	0	0	0	0	0	0	0	0	0	0	0	0	0	0	0	0	0	0	0	0	0	0	0	0	0	0	0	0	0	0	1	1	NC_000067.7	Gnomon	37068377	37226689	+	Vwa3b	XR_001778872.3	70853
1036	Vwa3b	NM_001370829.1	1.3674	1.15187	0.30854	0.586327	0.357786	0.809222	0.561766	1.12271	0	0	0	0.298339	0.64766	0	0	1.50249	1.23963	0	1.21035	0.855024	0	0.330737	15	0	0	0	3	8	0	0	24	18	0	19	11	0	3	1.3674	1.15187	NC_000067.7	BestRefSeq	37068394	37180417	+	Vwa3b	NM_001370829.1	70853
1037	Vwa3b	NM_001370828.1	1.24721	1.10949	0.178481	0.536543	0.328947	0.647646	0.478838	0	0.282879	0.533618	0	0.692699	0.621651	0.817389	1.02705	0.579522	0	1.02771	0	0.272148	0.43466	0.454305	0	3	8	0	9	8	10	13	6	0	14	0	3	5	5	1.24721	1.10949	NC_000067.7	BestRefSeq	37068394	37226689	+	Vwa3b	NM_001370828.1	70853
1038	Vwa3b	XR_001778870.2	0.849607	0.762942	0.489505	0.249742	0.449613	0.214481	0.0592574	0.596792	0	0	0	1.21165	0	0	0.68917	0	0.249842	0.274586	0	0	0	0	7	0	0	0	19	0	0	8	0	2	3	0	0	0	0	-1.17701	-1.31072	NC_000067.7	Gnomon	37071552	37226689	+	Vwa3b	XR_001778870.2	70853
1039	Vwa3b	XR_001778879.1	1.34805	1.08618	0.126063	0.737252	0.612835	1.04371	0.732102	0.576961	1.19232	0	0.902577	0	0.906517	0.621517	0.942902	1.28291	1.34423	0	1.22003	0	1.14151	0.823465	6	20	0	13	0	13	7	12	18	20	0	19	0	17	10	1.34805	1.08618	NC_000067.7	Gnomon	37139749	37226689	+	Vwa3b	XR_001778879.1	70853
1040	Vwa3b	XR_001778880.2	0.81063	0.913818	0.346594	0.699893	0.302884	0	0.172863	0	0	1.11639	0	0	0	0	0	0	0	0	0	0.710585	0	0	0	0	20	0	0	0	0	0	0	0	0	0	9	0	0	-1.23361	-1.09431	NC_000067.7	Gnomon	37152417	37226689	+	Vwa3b	XR_001778880.2	70853
1041	Gm37020	XR_865350.2	1.08105	1.22781	0.267966	0.190505	0.122463	0.234891	0.418548	0.303034	0	0	0	0.274082	0.423675	0.106365	0.303193	0.108207	0.207237	0.976101	0.354179	0	0.282629	0.288182	3	0	0	0	3	5	1	3	1	2	13	4	0	3	3	1.08105	1.22781	NC_000067.7	Gnomon	37171354	37189177	-	Gm37020	XR_865350.2	105243905
1042	Gm37020	XR_865351.2	0.815299	0.815299	0.147523	0.147523	0.2946	0	0	0	0.723426	0	0.56718	0	0	0	0	0	0	0	0	0	0	0	0	10	0	7	0	0	0	0	0	0	0	0	0	0	0	-1.22654	-1.22654	NC_000067.7	Gnomon	37171354	37189177	-	Gm37020	XR_865351.2	105243905
1043	Gm37020	XR_865349.2	1	1	0.99999	0.99999	0	0	0	0	0	0	0	0	0	0	0	0	0	0	0	0	0	0	0	0	0	0	0	0	0	0	0	0	0	0	0	0	0	1	1	NC_000067.7	Gnomon	37171354	37189177	-	Gm37020	XR_865349.2	105243905
1044	Cnga3	XM_017313745.3	1	1.02976	0.99999	0.346594	0	0	0.0423056	0	0	0	0	0	0	0	0	0	0	0.200116	0	0	0	0	0	0	0	0	0	0	0	0	0	0	2	0	0	0	0	1	1.02976	NC_000067.7	Gnomon	37257317	37302465	+	Cnga3	XM_017313745.3	12790
1045	Cnga3	XM_017313748.3	0.896009	0.988628	0.258925	0.91848	0.366316	0.207901	0.349815	0.10824	0.176603	0.662713	0.56718	0.229551	0	0.205423	0.303193	0.302949	0.207237	0	0.354179	0.281646	0.365743	0.668665	1	2	10	7	2	0	2	3	3	2	0	4	3	4	8	-1.11606	-1.0115	NC_000067.7	Gnomon	37257317	37302465	+	Cnga3	XM_017313748.3	12790
1046	Cnga3	NM_001282010.1	1	1	0.99999	0.99999	0	0	0	0	0	0	0	0	0	0	0	0	0	0	0	0	0	0	0	0	0	0	0	0	0	0	0	0	0	0	0	0	0	1	1	NC_000067.7	BestRefSeq	37257359	37302465	+	Cnga3	NM_001282010.1	12790
1047	Cnga3	XM_036157118.1	1	1	0.99999	0.99999	0	0	0	0	0	0	0	0	0	0	0	0	0	0	0	0	0	0	0	0	0	0	0	0	0	0	0	0	0	0	0	0	0	1	1	NC_000067.7	Gnomon	37258262	37302465	+	Cnga3	XM_036157118.1	12790
1048	Cnga3	NM_009918.2	0.916556	0.916556	0.346594	0.346594	0.125704	0	0	0	0	0	0	0.541219	0	0	0	0	0	0	0	0	0	0	0	0	0	0	7	0	0	0	0	0	0	0	0	0	0	-1.09104	-1.09104	NC_000067.7	BestRefSeq	37258286	37302465	+	Cnga3	NM_009918.2	12790
1049	Cnga3	XM_036157115.1	1	1	0.99999	0.99999	0	0	0	0	0	0	0	0	0	0	0	0	0	0	0	0	0	0	0	0	0	0	0	0	0	0	0	0	0	0	0	0	0	1	1	NC_000067.7	Gnomon	37269701	37302465	+	Cnga3	XM_036157115.1	12790
1050	Inpp4a	XM_006496010.3	0.948292	0.948292	0.346594	0.346594	0.0765967	0	0	0	0	0.347822	0	0	0	0	0	0	0	0	0	0	0	0	0	0	5	0	0	0	0	0	0	0	0	0	0	0	0	-1.05453	-1.05453	NC_000067.7	Gnomon	37338908	37443097	+	Inpp4a	XM_006496010.3	269180
1051	Inpp4a	XM_006496008.3	1	1	0.99999	0.99999	0	0	0	0	0	0	0	0	0	0	0	0	0	0	0	0	0	0	0	0	0	0	0	0	0	0	0	0	0	0	0	0	0	1	1	NC_000067.7	Gnomon	37338908	37443097	+	Inpp4a	XM_006496008.3	269180
1052	Inpp4a	XM_006496015.3	1	1	0.99999	0.99999	0	0	0	0	0	0	0	0	0	0	0	0	0	0	0	0	0	0	0	0	0	0	0	0	0	0	0	0	0	0	0	0	0	1	1	NC_000067.7	Gnomon	37338908	37443097	+	Inpp4a	XM_006496015.3	269180
1053	Inpp4a	XM_006496009.3	1	1	0.99999	0.99999	0	0	0	0	0	0	0	0	0	0	0	0	0	0	0	0	0	0	0	0	0	0	0	0	0	0	0	0	0	0	0	0	0	1	1	NC_000067.7	Gnomon	37338908	37443097	+	Inpp4a	XM_006496009.3	269180
1054	Inpp4a	XM_006496016.5	1	1	0.99999	0.99999	0	0	0	0	0	0	0	0	0	0	0	0	0	0	0	0	0	0	0	0	0	0	0	0	0	0	0	0	0	0	0	0	0	1	1	NC_000067.7	Gnomon	37338908	37443097	+	Inpp4a	XM_006496016.5	269180
1055	Inpp4a	XM_006496014.3	1	1	0.99999	0.99999	0	0	0	0	0	0	0	0	0	0	0	0	0	0	0	0	0	0	0	0	0	0	0	0	0	0	0	0	0	0	0	0	0	1	1	NC_000067.7	Gnomon	37338908	37443473	+	Inpp4a	XM_006496014.3	269180
1056	Inpp4a	XM_006496017.3	1	1	0.99999	0.99999	0	0	0	0	0	0	0	0	0	0	0	0	0	0	0	0	0	0	0	0	0	0	0	0	0	0	0	0	0	0	0	0	0	1	1	NC_000067.7	Gnomon	37338908	37443473	+	Inpp4a	XM_006496017.3	269180
1057	Inpp4a	XM_006496018.3	1	1	0.99999	0.99999	0	0	0	0	0	0	0	0	0	0	0	0	0	0	0	0	0	0	0	0	0	0	0	0	0	0	0	0	0	0	0	0	0	1	1	NC_000067.7	Gnomon	37338908	37443473	+	Inpp4a	XM_006496018.3	269180
1058	Inpp4a	XM_006496006.3	0.851971	0.937949	0.0171701	0.294863	6.32921	6.09809	6.23679	6.4918	6.39311	6.26348	6.09643	6.37041	6.18867	6.15295	6.01289	6.0465	6.08199	6.08107	6.20438	6.23243	6.26717	6.38251	1142	1275	1300	980	1172	1054	917	816	836	864	897	1046	1032	1054	1118	-1.17375	-1.06616	NC_000067.7	Gnomon	37338908	37446032	+	Inpp4a	XM_006496006.3	269180
1059	Inpp4a	XM_006496019.3	0.820655	0.872976	0.372501	0.510015	4.40338	4.11823	4.2074	4.9078	4.67365	3.84435	3.41491	4.65756	3.64648	4.38307	4.01189	4.39831	4.02005	4.11798	4.4563	4.3936	4.08085	3.91758	372	377	229	140	348	169	260	194	258	197	220	301	279	221	191	-1.21854	-1.14551	NC_000067.7	Gnomon	37338908	37449700	+	Inpp4a	XM_006496019.3	269180
1060	Inpp4a	XM_006496011.3	1	1	0.99999	0.99999	0	0	0	0	0	0	0	0	0	0	0	0	0	0	0	0	0	0	0	0	0	0	0	0	0	0	0	0	0	0	0	0	0	1	1	NC_000067.7	Gnomon	37338908	37449817	+	Inpp4a	XM_006496011.3	269180
1061	Inpp4a	XM_030254642.2	0.492956	0.879511	0.434831	0.869596	3.91011	2.88964	3.72488	5.42589	2.26339	0	0	4.66548	0	2.61253	4.52955	0	2.54664	2.5154	2.05275	2.24553	3.59861	5.29968	539	58	0	0	350	0	67	283	0	63	63	45	52	154	521	-2.02858	-1.137	NC_000067.7	Gnomon	37338908	37449817	+	Inpp4a	XM_030254642.2	269180
1062	Inpp4a	XM_030254645.2	1	1	0.99999	0.99999	0	0	0	0	0	0	0	0	0	0	0	0	0	0	0	0	0	0	0	0	0	0	0	0	0	0	0	0	0	0	0	0	0	1	1	NC_000067.7	Gnomon	37338908	37449817	+	Inpp4a	XM_030254645.2	269180
1063	Inpp4a	NM_030266.4	1.21509	1.14257	0.197494	0.572636	6.35348	6.63454	6.54577	5.75247	6.50389	6.36877	6.83902	6.06731	6.66808	6.81283	6.38846	6.3679	6.86169	7.22165	6.65272	6.39812	6.47405	5.46031	679	1379	1400	1649	947	1475	1456	1062	1048	1493	1993	1432	1160	1218	584	1.21509	1.14257	NC_000067.7	BestRefSeq	37338919	37449821	+	Inpp4a	NM_030266.4	269180
1064	Inpp4a	NM_001290797.1	1	1	0.99999	0.99999	0	0	0	0	0	0	0	0	0	0	0	0	0	0	0	0	0	0	0	0	0	0	0	0	0	0	0	0	0	0	0	0	0	1	1	NC_000067.7	BestRefSeq	37338919	37449821	+	Inpp4a	NM_001290797.1	269180
1065	Inpp4a	NM_001374629.1	1	1	0.99999	0.99999	0	0	0	0	0	0	0	0	0	0	0	0	0	0	0	0	0	0	0	0	0	0	0	0	0	0	0	0	0	0	0	0	0	1	1	NC_000067.7	BestRefSeq	37338977	37449817	+	Inpp4a	NM_001374629.1	269180
1066	Inpp4a	NM_001374630.1	0.843799	0.920387	0.238998	0.64213	5.83608	5.59105	5.71639	6.09773	5.78003	6.15785	5.11167	5.81302	5.52098	5.30947	5.62221	5.66944	5.78898	4.78013	5.62874	5.86343	5.9776	6.01573	866	829	1207	488	792	658	505	619	641	703	356	697	796	860	864	-1.18512	-1.0865	NC_000067.7	BestRefSeq	37338977	37449817	+	Inpp4a	NM_001374630.1	269180
1067	4930439A04Rik	XR_003947777.1	1.04421	1	0.346594	0.99999	0	0.0624128	0	0	0	0	0	0	0	0	0	0	0.288126	0	0	0	0	0	0	0	0	0	0	0	0	0	0	3	0	0	0	0	0	1.04421	1	NC_000067.7	Gnomon	37353518	37373313	-	4930439A04Rik	XR_003947777.1	78119
1068	4930439A04Rik	XR_865354.3	0.936738	0.975382	0.14816	0.712864	0.116603	0.0223202	0.0806417	0.208922	0.257408	0	0	0.097262	0	0	0.1083	0	0	0	0	0.364507	0	0	2	3	0	0	1	0	0	1	0	0	0	0	4	0	0	-1.06753	-1.02524	NC_000067.7	Gnomon	37367004	37373313	-	4930439A04Rik	XR_865354.3	78119
1069	4930439A04Rik	XR_004936001.1	1.05889	1.08579	0.0550724	0.0350552	0	0.0825505	0.118739	0	0	0	0	0	0.184644	0	0	0.108207	0.111055	0.103525	0.273448	0	0.100488	0.102591	0	0	0	0	0	2	0	0	1	1	1	3	0	1	1	1.05889	1.08579	NC_000067.7	Gnomon	37367004	37373313	-	4930439A04Rik	XR_004936001.1	78119
1070	4930439A04Rik	XR_003947775.1	0.952823	0.963545	0.490383	0.638758	0.116002	0.0462824	0.0624259	0	0	0.432782	0.0959967	0	0	0	0	0.108207	0.117849	0	0	0	0	0.288182	0	0	6	1	0	0	0	0	1	1	0	0	0	0	3	-1.04951	-1.03783	NC_000067.7	Gnomon	37369411	37373313	-	4930439A04Rik	XR_003947775.1	78119
1071	Inpp4a	NM_172971.3	0.877581	1.92141	0.709231	0.252183	1.47736	1.28897	2.41953	1.12101	1.83467	2.26071	1.2557	0	2.17442	0	0.638846	1.31921	1.40668	2.92118	0	1.62401	1.63557	3.58325	15	39	65	20	0	51	0	7	19	21	88	0	29	29	149	-1.1395	1.92141	NC_000067.7	BestRefSeq	37408298	37443523	+	Inpp4a	NM_172971.3	269180
1072	Inpp4a	NM_001290798.1	1	1	0.99999	0.99999	0	0	0	0	0	0	0	0	0	0	0	0	0	0	0	0	0	0	0	0	0	0	0	0	0	0	0	0	0	0	0	0	0	1	1	NC_000067.7	BestRefSeq	37408298	37443523	+	Inpp4a	NM_001290798.1	269180
1073	Inpp4a	NM_001290799.1	1	1	0.99999	0.99999	0	0	0	0	0	0	0	0	0	0	0	0	0	0	0	0	0	0	0	0	0	0	0	0	0	0	0	0	0	0	0	0	0	1	1	NC_000067.7	BestRefSeq	37408298	37443523	+	Inpp4a	NM_001290799.1	269180
1074	Coa5	NM_198006.4	0.845412	0.918072	0.11058	0.318751	6.44076	6.19849	6.31744	6.11376	6.74671	6.55723	6.36086	6.34593	5.93897	6.16538	6.23445	6.20756	6.40735	6.314	6.35094	6.22775	6.27815	6.4097	876	1634	1598	1180	1152	884	925	953	936	1086	1056	1159	1029	1062	1140	-1.18286	-1.08924	NC_000067.7	BestRefSeq	37456166	37469184	-	Coa5	NM_198006.4	76178
1075	Unc50	NM_026123.4	0.723977	0.905422	0.0551598	0.461929	2.90922	2.44323	2.76588	2.49172	3.17187	3.2419	2.64969	2.84562	2.47337	2.21999	1.98517	2.83149	2.56155	2.5022	3.10155	2.88718	2.67158	2.58247	59	123	145	77	89	67	48	38	79	63	63	109	89	74	68	-1.38126	-1.10446	NC_000067.7	BestRefSeq	37469220	37478068	+	Unc50	NM_026123.4	67387
1076	Unc50	NM_001356528.1	1.31618	1.08153	0.0099804	0.377104	3.24649	3.64284	3.35957	3.11526	3.32139	3.42065	3.25146	3.09751	3.70144	3.84611	3.67523	3.25405	3.67252	3.27755	3.58379	3.49364	2.96544	3.4005	98	138	167	124	108	176	175	151	110	152	117	158	143	94	130	1.31618	1.08153	NC_000067.7	BestRefSeq	37469220	37478068	+	Unc50	NM_001356528.1	67387
1077	Unc50	XM_006496220.5	0.586096	0.814996	0.0112595	0.540177	0.8552	0.0844091	0.560064	1.09651	1.13077	0.753576	1.02216	0	0.379917	0	0	0	0	0	0	0	0	1.75346	15	18	12	15	0	4	0	0	0	0	0	0	0	0	32	-1.7062	-1.227	NC_000067.7	Gnomon	37469225	37478068	+	Unc50	XM_006496220.5	67387
1078	Unc50	XM_036153127.1	0.876807	1.45702	0.105963	0.198302	0.260532	0.0708633	0.803554	0.360896	0.221202	0.218675	0.460493	0	0	0.323918	0	0	0	1.6028	0	0.288538	1.14871	0.323193	4	3	3	5	0	0	3	0	0	0	27	0	3	17	3	-1.1405	1.45702	NC_000067.7	Gnomon	37469233	37478068	+	Unc50	XM_036153127.1	67387
1079	Unc50	XM_030242345.2	1.04671	1.10144	0.346594	0.346594	0	0.0658661	0.139388	0	0	0	0	0	0	0	0	0	0.302835	0	0	0	0.591862	0	0	0	0	0	0	0	0	0	0	3	0	0	0	7	0	1.04671	1.10144	NC_000067.7	Gnomon	37469252	37478068	+	Unc50	XM_030242345.2	67387
1080	Unc50	XM_006496221.5	0.953751	1.3061	0.639507	0.505648	0.193651	0.125335	0.57892	0	0.538939	0	0	0.339555	0.256896	0	0	0	0.332163	0	0	0	1.79437	0	0	7	0	0	4	3	0	0	0	3	0	0	0	34	0	-1.04849	1.3061	NC_000067.7	Gnomon	37469263	37478068	+	Unc50	XM_006496221.5	67387
1081	Unc50	XM_006496223.5	1.02043	0.917098	0.917285	0.652213	0.319492	0.348672	0.194641	0	0	0.482817	0	0.881263	0.815095	0	0	0.684841	0	0	0	0.78425	0	0	0	0	7	0	12	11	0	0	8	0	0	0	10	0	0	1.02043	-1.0904	NC_000067.7	Gnomon	37469264	37478068	+	Unc50	XM_006496223.5	67387
1082	Unc50	XM_036153129.1	1	1	0.99999	0.99999	0	0	0	0	0	0	0	0	0	0	0	0	0	0	0	0	0	0	0	0	0	0	0	0	0	0	0	0	0	0	0	0	0	1	1	NC_000067.7	Gnomon	37469283	37478068	+	Unc50	XM_036153129.1	67387
1083	Mgat4a	XM_036165434.1	1.28421	1.74813	0.452281	0.0666729	1.09063	1.45151	1.89644	0.274696	1.53458	0.99389	1.27741	1.08812	2.06166	1.96312	0	0	1.84838	2.22698	0	2.01655	2.26503	2.0287	3	29	17	21	16	47	38	0	0	34	49	0	42	53	42	1.28421	1.74813	NC_000067.7	Gnomon	37478421	37542077	-	Mgat4a	XM_036165434.1	269181
1084	Mgat4a	XM_036165439.1	1.86846	1.48466	0.346594	0.346594	0	0.901853	0.570128	0	0	0	0	0	0	0	0	2.41747	0	0	1.77538	0	0	0	0	0	0	0	0	0	0	0	56	0	0	35	0	0	0	1.86846	1.48466	NC_000067.7	Gnomon	37478421	37542078	-	Mgat4a	XM_036165439.1	269181
1085	Mgat4a	XM_036165436.1	1.6242	1	0.346594	0.99999	0	0.699733	0	0	0	0	0	0	0	0	2.043	0	0	0	0	0	0	0	0	0	0	0	0	0	0	40	0	0	0	0	0	0	0	1.6242	1	NC_000067.7	Gnomon	37478421	37542083	-	Mgat4a	XM_036165436.1	269181
1086	Mgat4a	NM_001290801.1	1	1	0.99999	0.99999	0	0	0	0	0	0	0	0	0	0	0	0	0	0	0	0	0	0	0	0	0	0	0	0	0	0	0	0	0	0	0	0	0	1	1	NC_000067.7	BestRefSeq	37478421	37575485	-	Mgat4a	NM_001290801.1	269181
1087	Mgat4a	XM_006496022.5	1.0584	0.857908	0.818134	0.346594	0.221105	0.302985	0	0	0.87037	0	0	0	0	0	0	1.11668	0	0	0	0	0	0	0	13	0	0	0	0	0	0	15	0	0	0	0	0	0	1.0584	-1.16563	NC_000067.7	Gnomon	37478421	37580025	-	Mgat4a	XM_006496022.5	269181
1088	Mgat4a	NM_173870.3	0.894842	0.953117	0.629756	0.81558	5.10111	4.94081	5.03183	4.13613	4.59014	5.32478	5.22019	5.71673	4.06319	5.20467	5.21286	5.00974	4.93877	4.76767	5.08865	4.72681	5.17615	5.30983	213	355	670	527	740	230	469	463	401	384	353	475	355	487	525	-1.11752	-1.04919	NC_000067.7	BestRefSeq	37478421	37580097	-	Mgat4a	NM_173870.3	269181
1089	Mgat4a	XM_017320966.1	1	1	0.99999	0.99999	0	0	0	0	0	0	0	0	0	0	0	0	0	0	0	0	0	0	0	0	0	0	0	0	0	0	0	0	0	0	0	0	0	1	1	NC_000067.7	Gnomon	37478421	37580128	-	Mgat4a	XM_017320966.1	269181
1090	Mgat4a	XM_006496026.2	1.48182	4.5165	0.346594	0.346594	0	0.567373	2.1752	0	0	0	0	0	0	0	1.7694	0	0	4.21587	0	0	0	0	0	0	0	0	0	0	0	31	0	0	236	0	0	0	0	1.48182	4.5165	NC_000067.7	Gnomon	37478421	37580128	-	Mgat4a	XM_006496026.2	269181
1091	Mgat4a	XM_017320961.2	1	1	0.99999	0.99999	0	0	0	0	0	0	0	0	0	0	0	0	0	0	0	0	0	0	0	0	0	0	0	0	0	0	0	0	0	0	0	0	0	1	1	NC_000067.7	Gnomon	37478421	37580128	-	Mgat4a	XM_017320961.2	269181
1092	Mgat4a	XM_017320965.1	0.777157	0.418874	0.704273	0.263854	1.25541	0.891689	0	0.997301	0	0	2.79504	0	2.20961	0	0	0.723532	0	0	0	0	0	0	13	0	0	86	0	53	0	0	8	0	0	0	0	0	0	-1.28674	-2.38735	NC_000067.7	Gnomon	37478421	37580128	-	Mgat4a	XM_017320965.1	269181
1093	Mgat4a	XM_017320967.1	1	1	0.99999	0.99999	0	0	0	0	0	0	0	0	0	0	0	0	0	0	0	0	0	0	0	0	0	0	0	0	0	0	0	0	0	0	0	0	0	1	1	NC_000067.7	Gnomon	37478421	37580128	-	Mgat4a	XM_017320967.1	269181
1094	Mgat4a	XM_006496024.3	0.625007	1.06493	0.492715	0.906569	1.99399	1.31594	2.08476	3.31702	0	1.25768	2.47502	0	2.82398	0	0	1.24311	0	3.09634	1.29327	2.22104	2.18414	0	115	0	24	66	0	89	0	0	18	0	102	21	51	49	0	-1.59998	1.06493	NC_000067.7	Gnomon	37478421	37580128	-	Mgat4a	XM_006496024.3	269181
1095	Mgat4a	XM_017320964.2	1.05846	0.578579	0.91772	0.476304	2.34991	2.43188	1.5605	2.29522	3.71985	1.6171	1.73887	0	3.09594	2.82731	0	3.22223	0	0	0	3.42597	0	0	50	187	35	34	0	111	80	0	107	0	0	0	136	0	0	1.05846	-1.72837	NC_000067.7	Gnomon	37478421	37580141	-	Mgat4a	XM_017320964.2	269181
1096	Mgat4a	XM_036165442.1	1	1.14796	0.99999	0.346594	0	0	0.19907	0	0	0	0	0	0	0	0	0	0	0.798913	0	0	0	0	0	0	0	0	0	0	0	0	0	0	10	0	0	0	0	1	1.14796	NC_000067.7	Gnomon	37478421	37580599	-	Mgat4a	XM_036165442.1	269181
1097	Mgat4a	XM_011238526.3	1.19234	0.860711	0.278746	0.598663	4.05753	4.31132	3.84113	4.42793	4.33011	4.27734	3.83214	2.99678	4.32285	4.15337	4.21349	4.2148	4.60524	0	4.28327	3.89024	4.199	4.16934	263	294	315	192	100	279	220	225	226	302	0	266	192	241	231	1.19234	-1.16183	NC_000067.7	Gnomon	37478463	37580132	-	Mgat4a	XM_011238526.3	269181
1098	4930594C11Rik	NR_024017.2	1.45779	1.27189	0.0551248	0.0768177	1.94974	2.49352	2.29671	2.29296	1.62658	1.29892	2.12938	2.16707	2.43121	2.31575	3.01687	2.14782	2.39499	2.24022	2.53604	2.26706	2.24975	2.16116	50	32	25	49	50	64	52	91	44	55	50	69	53	52	47	1.45779	1.27189	NC_000067.7	BestRefSeq	37524932	37527686	-	4930594C11Rik	NR_024017.2	77633
1099	Gm39627	XR_001778883.3	0.992754	1.0263	0.927824	0.630873	0.139127	0.128636	0.176587	0.303034	0.0910022	0	0.186002	0.097262	0	0.106365	0.474864	0	0	0.103525	0.187931	0	0.282629	0.288182	3	1	0	2	1	0	1	5	0	0	1	2	0	3	3	-1.0073	1.0263	NC_000067.7	Gnomon	37538118	37539022	-	Gm39627	XR_001778883.3	105243907
1100	Cracdl	XM_006496292.5	0.763221	0.516709	0.539784	0.0902315	1.68257	1.29274	0.729992	2.1758	2.17575	0	0.984626	2.01242	0	0	1.86824	0	2.48511	1.0818	0.457702	0	1.48703	0	45	54	0	14	44	0	0	34	0	60	15	5	0	25	0	-1.31024	-1.93533	NC_000067.7	Gnomon	37650758	37705034	-	Cracdl	XM_006496292.5	72097
1101	Cracdl	XM_006496291.5	1.38337	1.11864	0.419422	0.796645	0.494591	0.962778	0.656332	0	0	1.60626	0	0	0.971748	1.86535	0	1.09795	0	0	0	1.78648	0	0.516651	0	0	35	0	0	14	35	0	15	0	0	0	34	0	6	1.38337	1.11864	NC_000067.7	Gnomon	37650758	37705034	-	Cracdl	XM_006496291.5	72097
1102	Cracdl	NM_001403622.1	1.09253	2.68822	0.917456	0.0351851	2.58538	2.71306	4.01203	0	3.50241	2.24422	3.23706	1.8113	0	2.02211	0	4.68503	0	2.49344	4.42815	3.3946	4.61926	4.20293	0	159	64	123	36	0	40	0	317	0	62	295	132	327	236	1.09253	2.68822	NC_000067.7	BestRefSeq	37650758	37757665	-	Cracdl	NM_001403622.1	72097
1103	Cracdl	NM_001403621.1	1.13014	0.714324	0.777213	0.527033	3.3993	3.57581	2.91395	2.89477	3.31786	4.19947	0	3.99759	2.70152	4.2923	4.13221	0	3.90559	4.05912	2.21862	3.844	0	0	83	138	298	0	215	81	243	212	0	181	211	53	186	0	0	1.13014	-1.39993	NC_000067.7	BestRefSeq	37650758	37757665	-	Cracdl	NM_001403621.1	72097
1104	Cracdl	XM_006496297.3	2.07056	1.36241	0.249145	0.153276	3.54615	4.59617	3.99231	4.12533	3.79766	3.58397	3.14953	2.62845	3.82935	2.05258	4.43295	5.94986	4.25989	3.82854	4.38549	3.31881	4.04794	4.16575	211	198	189	114	74	194	41	264	781	235	178	286	125	215	230	2.07056	1.36241	NC_000067.7	Gnomon	37650758	37758233	-	Cracdl	XM_006496297.3	72097
1105	Cracdl	NM_028096.2	0.97019	0.948982	0.830227	0.592815	6.51906	6.4754	6.44351	6.36454	6.68937	6.5911	6.30555	6.60669	5.86563	6.20432	6.63013	6.9722	6.46337	6.6756	6.65831	5.99819	6.39696	6.38799	1045	1570	1636	1135	1383	839	951	1258	1599	1130	1361	1438	876	1154	1123	-1.03073	-1.05376	NC_000067.7	BestRefSeq	37650758	37758905	-	Cracdl	NM_028096.2	72097
1106	Cracdl	NM_001403620.1	1.06857	0.921839	0.695387	0.686915	6.61781	6.71348	6.50039	6.40946	6.83857	7.03059	5.66348	6.78362	6.44347	7.0278	6.58114	6.93342	6.47943	6.0454	6.858	6.93581	6.29544	6.12205	1078	1742	2225	722	1565	1260	1692	1215	1556	1142	874	1653	1690	1075	931	1.06857	-1.08479	NC_000067.7	BestRefSeq	37650758	37758905	-	Cracdl	NM_001403620.1	72097
1107	Cracdl	NM_001403619.1	0.8187	1.19992	0.293474	0.403033	5.48087	5.19228	5.74381	5.28077	5.7843	5.23052	5.49216	5.54697	4.31564	5.28975	4.691	5.35197	5.83561	5.61128	6.28958	4.76799	6.18309	5.35469	486	831	627	640	656	277	498	319	512	726	644	1110	365	993	542	-1.22145	1.19992	NC_000067.7	BestRefSeq	37650758	37758905	-	Cracdl	NM_001403619.1	72097
1108	4930556I23Rik	XR_373329.1	1	1	0.99999	0.99999	0	0	0	0	0	0	0	0	0	0	0	0	0	0	0	0	0	0	0	0	0	0	0	0	0	0	0	0	0	0	0	0	0	1	1	NC_000067.7	Gnomon	37653588	37654454	+	4930556I23Rik	XR_373329.1	102637491
1109	4930470B04Rik	XR_373326.4	1.01545	1	0.346594	0.99999	0	0.0221156	0	0	0	0	0	0	0	0	0	0	0.107336	0	0	0	0	0	0	0	0	0	0	0	0	0	0	1	0	0	0	0	0	1.01545	1	NC_000067.7	Gnomon	37692565	37708617	+	4930470B04Rik	XR_373326.4	102637336
1110	4930470B04Rik	XR_865358.2	1.0141	1.08812	0.649403	0.12077	0.0186655	0.0388677	0.140505	0	0.0910022	0	0	0	0.184644	0	0	0	0	0.290645	0	0.100117	0.282629	0	0	1	0	0	0	2	0	0	0	0	3	0	1	3	0	1.0141	1.08812	NC_000067.7	Gnomon	37699769	37710138	+	4930470B04Rik	XR_865358.2	102637336
1111	4930470B04Rik	XR_003947779.1	0.973216	0.986756	0.346594	0.670688	0.0391685	0	0.0199337	0	0	0	0.186002	0	0	0	0	0	0	0	0.0970233	0	0	0	0	0	0	2	0	0	0	0	0	0	0	1	0	0	0	-1.02752	-1.01342	NC_000067.7	Gnomon	37699783	37708617	+	4930470B04Rik	XR_003947779.1	102637336
1112	4930470B04Rik	XR_373327.3	1	1	0.99999	0.99999	0	0	0	0	0	0	0	0	0	0	0	0	0	0	0	0	0	0	0	0	0	0	0	0	0	0	0	0	0	0	0	0	0	1	1	NC_000067.7	Gnomon	37699784	37708617	+	4930470B04Rik	XR_373327.3	102637336
1113	Gm39628	XR_865356.3	1	1	0.99999	0.99999	0	0	0	0	0	0	0	0	0	0	0	0	0	0	0	0	0	0	0	0	0	0	0	0	0	0	0	0	0	0	0	0	0	1	1	NC_000067.7	Gnomon	37723623	37734653	+	Gm39628	XR_865356.3	105243908
1114	Gm39628	XR_003947780.1	1.04633	1.02397	0.708096	0.803871	0.160555	0.225891	0.194723	0.474629	0.176603	0	0.0959967	0	0.69101	0	0.1083	0.108207	0.107336	0.103525	0.0970233	0.517187	0	0.198369	5	2	0	1	0	9	0	1	1	1	1	1	6	0	2	1.04633	1.02397	NC_000067.7	Gnomon	37723623	37734653	+	Gm39628	XR_003947780.1	105243908
1115	Tsga10	XR_865225.3	1	1	0.99999	0.99999	0	0	0	0	0	0	0	0	0	0	0	0	0	0	0	0	0	0	0	0	0	0	0	0	0	0	0	0	0	0	0	0	0	1	1	NC_000067.7	Gnomon	37793651	37904055	-	Tsga10	XR_865225.3	211484
1116	Tsga10	XM_006495822.4	1	1	0.99999	0.99999	0	0	0	0	0	0	0	0	0	0	0	0	0	0	0	0	0	0	0	0	0	0	0	0	0	0	0	0	0	0	0	0	0	1	1	NC_000067.7	Gnomon	37793651	37904055	-	Tsga10	XM_006495822.4	211484
1117	Tsga10	NM_207228.3	0.805597	0.668949	0.187341	0.0094106	2.86816	2.55629	2.28813	3.04962	2.81297	2.7203	2.52808	3.14426	2.17276	3.11826	2.5547	2.02876	2.64649	2.29314	2.43157	1.96751	1.99116	2.64123	93	93	96	69	112	51	100	63	40	68	52	63	41	41	71	-1.24132	-1.49488	NC_000067.7	BestRefSeq	37793653	37904163	-	Tsga10	NM_207228.3	211484
1118	Tsga10	XM_030252660.2	1	1	0.99999	0.99999	0	0	0	0	0	0	0	0	0	0	0	0	0	0	0	0	0	0	0	0	0	0	0	0	0	0	0	0	0	0	0	0	0	1	1	NC_000067.7	Gnomon	37794273	37904053	-	Tsga10	XM_030252660.2	211484
1119	Tsga10	XM_017319578.3	1.27651	1.26372	0.430539	0.203112	2.13051	2.48272	2.46819	2.39733	1.00063	1.95591	2.77928	1.95599	2.10695	2.29291	1.65359	3.35105	2.43006	2.38974	2.38183	2.39818	2.6344	2.51961	55	15	49	85	41	48	51	28	118	57	57	61	59	72	64	1.27651	1.26372	NC_000067.7	Gnomon	37796447	37881474	-	Tsga10	XM_017319578.3	211484
1120	Tsga10	XM_036163239.1	1	1	0.99999	0.99999	0	0	0	0	0	0	0	0	0	0	0	0	0	0	0	0	0	0	0	0	0	0	0	0	0	0	0	0	0	0	0	0	0	1	1	NC_000067.7	Gnomon	37796447	37881499	-	Tsga10	XM_036163239.1	211484
1121	Tsga10	XM_030252666.1	1.12777	1.04544	0.185076	0.346594	0	0.173479	0.0641152	0	0	0	0	0	0.533629	0	0.252546	0	0	0	0	0	0	0.295391	0	0	0	0	0	7	0	2	0	0	0	0	0	0	3	1.12777	1.04544	NC_000067.7	Gnomon	37796447	37881618	-	Tsga10	XM_030252666.1	211484
1122	Tsga10	XR_003954349.2	0.589627	0.71549	0.321819	0.465735	1.63306	0.870931	1.15006	2.32505	2.19255	1.97324	0	0	2.36295	0	0	0	0	0	1.0056	0	2.3442	1.00761	51	55	50	0	0	61	0	0	0	0	0	14	0	57	14	-1.69599	-1.39764	NC_000067.7	Gnomon	37796447	37903970	-	Tsga10	XR_003954349.2	211484
1123	Tsga10	XM_006495823.5	1.71718	1.45405	0.248917	0.37994	1.29555	2.07559	1.83563	0	0	0	2.40807	1.98764	0	2.51131	1.66037	2.8695	1.96546	2.32067	1.77121	2.41575	0	1.63289	0	0	0	63	43	0	61	28	81	38	54	35	60	0	29	1.71718	1.45405	NC_000067.7	Gnomon	37796447	37904052	-	Tsga10	XM_006495823.5	211484
1124	Tsga10	XM_017319571.3	1	1	0.99999	0.99999	0	0	0	0	0	0	0	0	0	0	0	0	0	0	0	0	0	0	0	0	0	0	0	0	0	0	0	0	0	0	0	0	0	1	1	NC_000067.7	Gnomon	37796447	37904053	-	Tsga10	XM_017319571.3	211484
1125	Tsga10	XM_011238461.3	1	1	0.99999	0.99999	0	0	0	0	0	0	0	0	0	0	0	0	0	0	0	0	0	0	0	0	0	0	0	0	0	0	0	0	0	0	0	0	0	1	1	NC_000067.7	Gnomon	37796447	37904055	-	Tsga10	XM_011238461.3	211484
1126	Tsga10	XM_017319575.2	1	1	0.99999	0.99999	0	0	0	0	0	0	0	0	0	0	0	0	0	0	0	0	0	0	0	0	0	0	0	0	0	0	0	0	0	0	0	0	0	1	1	NC_000067.7	Gnomon	37796447	37905507	-	Tsga10	XM_017319575.2	211484
1127	Tsga10	XM_017319576.2	1.0097	0.94902	0.963977	0.777798	0.407428	0.421349	0.331938	0.459749	0.980011	0	0.360437	0	0	0	0	0.972033	0.79435	0.188202	0.837132	0	0.45173	0	5	15	0	4	0	0	0	0	12	10	2	11	0	5	0	1.0097	-1.05372	NC_000067.7	Gnomon	37796447	37905507	-	Tsga10	XM_017319576.2	211484
1128	Tsga10	XM_017319574.2	1	1	0.99999	0.99999	0	0	0	0	0	0	0	0	0	0	0	0	0	0	0	0	0	0	0	0	0	0	0	0	0	0	0	0	0	0	0	0	0	1	1	NC_000067.7	Gnomon	37796447	37905507	-	Tsga10	XM_017319574.2	211484
1129	Tsga10	XM_030252667.1	1	1	0.99999	0.99999	0	0	0	0	0	0	0	0	0	0	0	0	0	0	0	0	0	0	0	0	0	0	0	0	0	0	0	0	0	0	0	0	0	1	1	NC_000067.7	Gnomon	37796447	37905507	-	Tsga10	XM_030252667.1	211484
1130	Tsga10	XM_036163236.1	0.995106	0.90403	0.986181	0.611954	2.21725	2.21017	2.07169	2.17746	2.89572	1.65928	1.83543	2.18813	2.3341	2.61714	2.88704	1.31704	1.04945	2.20527	2.12675	2.36216	1.47959	2.03911	45	99	37	37	51	59	67	82	19	14	49	48	58	25	42	-1.00492	-1.10616	NC_000067.7	Gnomon	37796447	37905507	-	Tsga10	XM_036163236.1	211484
1131	Tsga10	NM_001290721.1	1	1	0.99999	0.99999	0	0	0	0	0	0	0	0	0	0	0	0	0	0	0	0	0	0	0	0	0	0	0	0	0	0	0	0	0	0	0	0	0	1	1	NC_000067.7	BestRefSeq	37799904	37894454	-	Tsga10	NM_001290721.1	211484
1132	Tsga10	NM_001290720.1	0.823139	1.4879	0.418213	0.300028	0.511555	0.230763	1.08484	0	0.754048	0.264842	1.16344	0	0	0	0.900935	0	0	0.800639	1.99956	0	1.51854	0	0	11	3	18	0	0	0	11	0	0	10	43	0	26	0	-1.21486	1.4879	NC_000067.7	BestRefSeq	37799904	37904379	-	Tsga10	NM_001290720.1	211484
1133	Tsga10	XM_011238463.4	1.08763	0.731827	0.707049	0.231545	1.67686	1.79804	1.22643	2.14576	1.67983	1.12452	1.53674	1.71182	0.931054	2.3472	2.22833	1.72476	1.26378	1.59013	2.03592	0	1.07386	0.568262	44	34	20	28	33	13	53	47	30	18	27	45	0	15	7	1.08763	-1.36644	NC_000067.7	Gnomon	37839421	37904055	-	Tsga10	XM_011238463.4	211484
1134	Tsga10	XM_030252668.1	1	1	0.99999	0.99999	0	0	0	0	0	0	0	0	0	0	0	0	0	0	0	0	0	0	0	0	0	0	0	0	0	0	0	0	0	0	0	0	0	1	1	NC_000067.7	Gnomon	37839421	37905507	-	Tsga10	XM_030252668.1	211484
1135	Tsga10	XR_001783692.3	1.78157	1.07813	0.169891	0.882554	1.9924	2.82554	2.10092	0	3.02021	0	2.3806	2.1936	3.01333	0	3.04804	3.29544	3.04978	1.98825	0	2.82814	0	3.06696	0	109	0	61	51	104	0	93	113	94	40	0	85	0	100	1.78157	1.07813	NC_000067.7	Gnomon	37840535	37903955	-	Tsga10	XR_001783692.3	211484
1136	Tsga10	XM_036163247.1	1	1	0.99999	0.99999	0	0	0	0	0	0	0	0	0	0	0	0	0	0	0	0	0	0	0	0	0	0	0	0	0	0	0	0	0	0	0	0	0	1	1	NC_000067.7	Gnomon	37840535	37903970	-	Tsga10	XM_036163247.1	211484
1137	Tsga10	NR_110976.1	0.541207	0.831679	0.45959	0.795793	1.83765	0.951907	1.57175	2.04365	0	3.42607	0	0	0	2.50389	0	0	0	0	2.65519	0	2.47612	0	40	0	167	0	0	0	61	0	0	0	0	76	0	63	0	-1.84772	-1.20239	NC_000067.7	BestRefSeq	37840544	37894454	-	Tsga10	NR_110976.1	211484
1138	Tsga10	XM_017319581.3	1.15147	1.20347	0.411525	0.37377	2.05784	2.26132	2.32504	2.36341	1.7329	1.56586	1.8422	2.53659	1.91967	2.56998	2.33779	2.48387	1.84832	2.75893	2.41937	1.98503	2.60836	1.52549	53	36	34	38	69	41	65	52	59	34	78	63	41	71	25	1.15147	1.20347	NC_000067.7	Gnomon	37852930	37903967	-	Tsga10	XM_017319581.3	211484
1139	Lipt1	NM_001377034.1	1.205	0.851182	0.455365	0.477024	1.53043	1.79946	1.29797	2.22091	0.916287	1.07634	1.68682	1.3597	1.97696	0.398166	2.18792	1.80422	2.03603	1.53815	1.61327	0.759417	1.492	0.86778	47	14	19	32	22	43	4	46	32	40	26	30	10	25	11	1.205	-1.17484	NC_000067.7	BestRefSeq	37910819	37915309	+	Lipt1	NM_001377034.1	623661
1140	Lipt1	NM_001037918.4	0.610635	1.33995	0.185357	0.420788	0.711619	0	1.13379	0	1.69407	0	0	0.965343	0	0	0	0	0	0	0.986784	1.82412	0.457729	1.62091	0	34	0	0	14	0	0	0	0	0	0	14	35	5	28	-1.63764	1.33995	NC_000067.7	BestRefSeq	37911300	37915309	+	Lipt1	NM_001037918.4	623661
1141	Lipt1	NM_001377033.1	0.828591	0.999099	0.373657	0.996643	0.483282	0.212013	0.481982	0	1.03147	0	0.96014	0	0	0.263222	0.455556	0	0.286939	0.25996	0.451477	0	0.94767	0.574987	0	16	0	14	0	0	3	5	0	3	3	5	0	13	7	-1.20687	-1.0009	NC_000067.7	BestRefSeq	37911431	37915309	+	Lipt1	NM_001377033.1	623661
1142	Lipt1	NM_001377032.1	0.827819	0.827819	0.197828	0.197828	0.272613	0	0	0	0	0.357243	0	0.814751	0	0	0	0	0	0	0	0	0	0	0	0	5	0	11	0	0	0	0	0	0	0	0	0	0	-1.20799	-1.20799	NC_000067.7	BestRefSeq	37911431	37915309	+	Lipt1	NM_001377032.1	623661
1143	Lipt1	NM_001377031.1	1.16552	1	0.346594	0.99999	0	0.220973	0	0	0	0	0	0	0	0	0.869947	0	0	0	0	0	0	0	0	0	0	0	0	0	0	11	0	0	0	0	0	0	0	1.16552	1	NC_000067.7	BestRefSeq	37911431	37915309	+	Lipt1	NM_001377031.1	623661
1144	Lipt1	NM_001377030.1	1	1	0.99999	0.99999	0	0	0	0	0	0	0	0	0	0	0	0	0	0	0	0	0	0	0	0	0	0	0	0	0	0	0	0	0	0	0	0	0	1	1	NC_000067.7	BestRefSeq	37911431	37915309	+	Lipt1	NM_001377030.1	623661
1145	Lipt1	NM_001377029.1	1.43399	1.26956	0.414737	0.536369	0.384176	0.90421	0.728502	0	0	1.33661	0	0	1.28246	1.97271	0	0	0	1.7171	0	0	0.997728	0	0	0	26	0	0	21	38	0	0	0	31	0	0	14	0	1.43399	1.26956	NC_000067.7	BestRefSeq	37911431	37915309	+	Lipt1	NM_001377029.1	623661
1146	Mitd1	NM_001356262.1	0.936506	1.30655	0.593522	0.226813	0.271239	0.1766	0.657003	0.285988	0.273973	0	0	0.683331	0.473825	0	0	0	0.336053	0.535849	0.80176	1.31624	0.264029	0	3	3	0	0	9	6	0	0	0	3	6	11	21	3	0	-1.0678	1.30655	NC_000067.7	BestRefSeq	37913882	37929492	-	Mitd1	NM_001356262.1	69028
1147	Mitd1	XM_017322349.2	1.07281	1.17183	0.594933	0.347123	0.910549	1.01194	1.13932	1.15624	0.404037	0.638494	1.38872	0.741298	1.12741	0.886609	0.941615	1.12464	0.962345	1.06014	0.565524	1.40203	1.42374	1.08628	16	5	10	24	10	17	11	12	15	12	15	7	23	23	15	1.07281	1.17183	NC_000067.7	Gnomon	37917969	37929329	-	Mitd1	XM_017322349.2	69028
1148	Mitd1	NM_026913.3	1.0455	0.878606	0.696756	0.264241	2.215	2.27918	2.02829	1.71887	2.32922	2.46359	2.06434	2.37811	2.11831	2.61332	2.29903	2.13204	2.17139	2.20112	2.17464	1.98173	2.02737	1.70338	29	62	77	46	60	49	67	50	43	45	48	51	41	43	31	1.0455	-1.13817	NC_000067.7	BestRefSeq	37917969	37929492	-	Mitd1	NM_026913.3	69028
1149	Mitd1	XR_003946501.1	0.956381	1.13029	0.582312	0.402652	0.106263	0.0419207	0.282955	0	0	0	0	0.466948	0	0	0.19839	0	0	0	0.495494	0	0	0.742972	0	0	0	0	5	0	0	2	0	0	0	6	0	0	9	-1.04561	1.13029	NC_000067.7	Gnomon	37918182	37929530	-	Mitd1	XR_003946501.1	69028
1150	Mitd1	XM_036153403.1	1.34805	1.24176	0.283942	0.281304	0.0625874	0.493464	0.374978	0	0	0	0.288872	0	0	0	0	0.50689	1.38853	0	0	0.469765	1.06985	0	0	0	0	3	0	0	0	0	5	21	0	0	5	15	0	1.34805	1.24176	NC_000067.7	Gnomon	37918182	37929530	-	Mitd1	XM_036153403.1	69028
1151	Mrpl30	NM_027098.3	0.917804	1.06008	0.545772	0.691806	4.27216	4.14842	4.35633	4.08782	4.31666	4.71809	3.78883	4.28812	4.17942	3.99651	3.72827	4.42212	4.31447	4.1702	4.78974	4.0828	4.21419	4.40896	205	291	434	186	266	251	196	157	262	245	229	383	222	243	275	-1.08956	1.06008	NC_000067.7	BestRefSeq	37929558	37937419	+	Mrpl30	NM_027098.3	107734
1152	Mrpl30	NM_001356482.1	0.845109	0.692428	0.176625	0.00789659	3.90558	3.66279	3.37531	3.56911	4.18137	3.71911	4.13577	3.82491	3.56552	3.82291	3.93901	3.61403	3.28578	3.4701	3.20255	3.45873	3.49009	3.22751	140	263	209	241	189	159	172	184	144	113	136	118	139	142	114	-1.18328	-1.44419	NC_000067.7	BestRefSeq	37929558	37937419	+	Mrpl30	NM_001356482.1	107734
1153	Mrpl30	XM_011238417.3	1.07838	1.04548	0.266306	0.737475	2.37546	2.48433	2.43962	2.27032	2.08944	2.32891	2.53486	2.59586	2.53867	2.45446	2.44259	2.54767	2.43403	2.28198	2.13564	2.80039	2.7541	2.05473	49	50	69	70	72	70	59	57	62	57	52	49	83	80	43	1.07838	1.04548	NC_000067.7	Gnomon	37929634	37937419	+	Mrpl30	XM_011238417.3	107734
1154	Lyg2	NM_001033427.3	1.01738	1.07225	0.629027	0.114301	0.0406882	0.0655536	0.141324	0.10824	0.0910022	0	0	0	0	0	0.1083	0	0.207237	0.290645	0	0.100117	0.100488	0.198369	1	1	0	0	0	0	0	1	0	2	3	0	1	1	2	1.01738	1.07225	NC_000067.7	BestRefSeq	37945004	37955574	-	Lyg2	NM_001033427.3	332427
1155	Lyg1	NM_027111.3	0.986426	0.986426	0.346594	0.346594	0.0197172	0	0	0	0	0	0.0959967	0	0	0	0	0	0	0	0	0	0	0	0	0	0	1	0	0	0	0	0	0	0	0	0	0	0	-1.01376	-1.01376	NC_000067.7	BestRefSeq	37985819	37996840	-	Lyg1	NM_027111.3	69541
1156	Lyg1	XM_006496258.1	1	1	0.99999	0.99999	0	0	0	0	0	0	0	0	0	0	0	0	0	0	0	0	0	0	0	0	0	0	0	0	0	0	0	0	0	0	0	0	0	1	1	NC_000067.7	Gnomon	37985823	37996831	-	Lyg1	XM_006496258.1	69541
1157	Txndc9	NM_001417939.1	0.828717	0.828717	0.346594	0.346594	0.271049	0	0	0	1.02391	0	0	0	0	0	0	0	0	0	0	0	0	0	0	16	0	0	0	0	0	0	0	0	0	0	0	0	0	-1.20668	-1.20668	NC_000067.7	BestRefSeq	38022385	38036017	-	Txndc9	NM_001417939.1	98258
1158	Txndc9	NM_001417937.1	0.500348	0.835361	0.0155058	0.58404	4.1586	3.15961	3.89908	4.16333	4.68906	3.89274	3.35366	4.35804	3.65191	2.53603	2.94688	3.49092	2.87891	4.14822	3.92657	1.10152	4.86487	3.37477	217	381	238	134	280	169	63	86	132	82	225	204	16	390	127	-1.99861	-1.19709	NC_000067.7	BestRefSeq	38022385	38036017	-	Txndc9	NM_001417937.1	98258
1159	Txndc9	NM_001417941.1	1	1	0.99999	0.99999	0	0	0	0	0	0	0	0	0	0	0	0	0	0	0	0	0	0	0	0	0	0	0	0	0	0	0	0	0	0	0	0	0	1	1	NC_000067.7	BestRefSeq	38022385	38036324	-	Txndc9	NM_001417941.1	98258
1160	Txndc9	NM_001417936.1	1.22168	1.53327	0.642012	0.352735	2.52189	2.81075	3.1385	3.06067	2.87965	3.33811	0	0.926432	3.00256	3.76271	2.75076	1.14683	2.18586	2.55947	3.86401	3.78179	0	3.14091	94	98	156	0	13	103	164	74	16	46	66	195	177	0	106	1.22168	1.53327	NC_000067.7	BestRefSeq	38022385	38036324	-	Txndc9	NM_001417936.1	98258
1161	Txndc9	NM_001417940.1	1	1	0.99999	0.99999	0	0	0	0	0	0	0	0	0	0	0	0	0	0	0	0	0	0	0	0	0	0	0	0	0	0	0	0	0	0	0	0	0	1	1	NC_000067.7	BestRefSeq	38022385	38036324	-	Txndc9	NM_001417940.1	98258
1162	Txndc9	NM_172054.5	3.00424	1.34365	0.0914336	0.719049	1.61929	3.20629	2.04545	0	0	0	3.50604	0	0	2.70678	3.48265	3.69662	3.85559	0	0	3.26322	0	3.00698	0	0	0	151	0	0	72	131	154	174	0	0	120	0	96	3.00424	1.34365	NC_000067.7	BestRefSeq	38022385	38036324	-	Txndc9	NM_172054.5	98258
1163	Txndc9	NM_001417938.1	0.973873	0.980516	0.653058	0.745397	2.9829	2.9447	2.95451	3.06536	2.97763	3.07227	2.85155	2.93586	3.14332	2.91748	3.04862	2.76241	2.81671	2.78665	2.83009	3.08145	3.15856	2.87832	95	106	127	90	95	115	86	93	74	78	79	88	104	110	86	-1.02683	-1.01987	NC_000067.7	BestRefSeq	38028207	38036324	-	Txndc9	NM_001417938.1	98258
1164	Eif5b	XM_036164315.1	0.928558	0.89607	0.149655	0.00741716	6.13942	6.03249	5.98111	6.24532	6.1653	6.14374	6.057	6.07792	6.01928	6.03193	5.83539	6.21164	6.03965	6.00575	5.97833	6.07095	5.92216	5.92292	961	1087	1196	953	954	935	842	720	939	839	850	892	922	827	810	-1.07694	-1.11598	NC_000067.7	Gnomon	38037091	38092693	+	Eif5b	XM_036164315.1	226982
1165	Eif5b	NM_198303.2	1.0227	1.00499	0.799533	0.957818	4.33444	4.36681	4.34162	4.33465	4.34179	4.44916	4.4891	4.01036	4.32802	4.07288	4.65072	4.30142	4.42019	4.12284	4.39029	4.23192	4.20753	4.68462	246	296	357	312	217	280	207	309	240	264	221	287	248	242	335	1.0227	1.00499	NC_000067.7	BestRefSeq	38037091	38094660	+	Eif5b	NM_198303.2	226982
1166	Gm34448	XR_003948650.2	1	1	0.99999	0.99999	0	0	0	0	0	0	0	0	0	0	0	0	0	0	0	0	0	0	0	0	0	0	0	0	0	0	0	0	0	0	0	0	0	1	1	NC_000067.7	Gnomon	38062571	38070792	-	Gm34448	XR_003948650.2	102637707
1167	Gm34448	XR_373331.3	1.07261	1.01396	0.291852	0.835771	0.0797905	0.180913	0.0997961	0.10824	0	0	0.270721	0	0.268799	0.298114	0	0.302949	0	0	0.0970233	0	0.365743	0	1	0	0	3	0	3	3	0	3	0	0	1	0	4	0	1.07261	1.01396	NC_000067.7	Gnomon	38062571	38071358	-	Gm34448	XR_373331.3	102637707
1168	Rev1	XM_036152482.1	0.651512	0.911298	0.286056	0.841759	1.15196	0.533824	1.01795	0	1.57048	0.82744	2.12638	0	0	1.0555	0	0.682742	0.637083	0	1.3513	0	0	2.19339	0	30	13	49	0	0	14	0	8	7	0	22	0	0	48	-1.53489	-1.09734	NC_000067.7	Gnomon	38091867	38124735	-	Rev1	XM_036152482.1	56210
1169	Rev1	XM_036152480.1	0.491436	0.404692	0.0480505	0.0184452	2.21795	1.19303	0.912848	2.53299	1.40929	1.41737	2.396	2.78313	1.3687	0	1.84551	0	1.70284	1.57835	0	1.00125	1.27845	0	61	25	29	62	84	23	0	33	0	29	27	0	14	20	0	-2.03485	-2.47101	NC_000067.7	Gnomon	38091867	38127111	-	Rev1	XM_036152480.1	56210
1170	Rev1	XM_006496162.2	0.53306	0.637823	0.249837	0.510407	2.16894	1.26131	1.52017	0	1.1772	2.18417	3.23491	2.39614	0	1.97387	2.33841	0	0	0	0	0	0	3.37033	0	19	61	122	61	0	38	52	0	0	0	0	0	0	127	-1.87596	-1.56783	NC_000067.7	Gnomon	38091867	38127483	-	Rev1	XM_006496162.2	56210
1171	Rev1	XM_017321836.2	2.10165	1.75456	0.27922	0.467617	1.58033	2.65185	2.39144	0	2.54978	2.60798	0	0	2.54494	0	0	3.85762	3.18451	0	3.22781	3.79344	0	0	0	75	87	0	0	71	0	0	173	105	0	120	179	0	0	2.10165	1.75456	NC_000067.7	Gnomon	38091867	38127601	-	Rev1	XM_017321836.2	56210
1172	Rev1	XM_017321835.2	1.0679	1.30955	0.905868	0.669532	2.12606	2.22083	2.51513	3.23333	2.35597	2.40664	0	0	1.72977	3.33013	2.98809	0	0	2.76032	2.20602	0	3.92533	0	108	63	74	0	0	34	118	89	0	0	78	52	0	197	0	1.0679	1.30955	NC_000067.7	Gnomon	38091867	38131257	-	Rev1	XM_017321835.2	56210
1173	Rev1	XM_006496161.3	0.616198	0.871525	0.310732	0.752158	3.22915	2.53061	3.03076	3.54496	2.54333	2.432	3.69859	3.46005	3.63001	3.75598	0	0	0	0	2.93526	0	3.75787	4.14447	137	74	75	174	143	167	164	0	0	0	0	96	0	174	226	-1.62286	-1.14741	NC_000067.7	Gnomon	38091867	38147535	-	Rev1	XM_006496161.3	56210
1174	Rev1	XM_036152476.1	1.14094	1.09532	0.313694	0.503577	4.80416	4.99439	4.93552	5.06139	4.36593	4.16635	5.12193	5.04013	4.89687	5.01961	4.96704	5.11583	4.96329	5.14757	4.83084	4.947	4.81697	4.91013	416	301	291	492	457	422	411	388	432	391	463	395	415	377	394	1.14094	1.09532	NC_000067.7	Gnomon	38091867	38167301	-	Rev1	XM_036152476.1	56210
1175	Rev1	XM_036152477.1	1	1	0.99999	0.99999	0	0	0	0	0	0	0	0	0	0	0	0	0	0	0	0	0	0	0	0	0	0	0	0	0	0	0	0	0	0	0	0	0	1	1	NC_000067.7	Gnomon	38091867	38167377	-	Rev1	XM_036152477.1	56210
1176	Rev1	NM_019570.4	1.04604	0.503346	0.94661	0.457889	2.58855	2.65349	1.59818	2.3701	4.22571	1.69698	0.965843	0	0	2.96543	1.29966	2.54678	3.84235	0	3.47742	0	0	0	54	272	38	14	0	0	89	19	62	173	0	146	0	0	0	1.04604	-1.9867	NC_000067.7	BestRefSeq	38091867	38168747	-	Rev1	NM_019570.4	56210
1177	Rev1	NM_001359287.1	3.2679	3.90664	0.1432	0.0579625	0	1.70836	1.96593	0	0	0	0	0	0	0	2.83846	2.62923	0	3.11237	0	1.3293	1.4832	2.1943	0	0	0	0	0	0	0	79	67	0	103	0	21	25	49	3.2679	3.90664	NC_000067.7	BestRefSeq	38091867	38168747	-	Rev1	NM_001359287.1	56210
1178	Rev1	NM_001359288.1	2.82483	1.14269	0.167963	0.346594	0	1.49816	0.192435	0	0	0	0	0	0	0	0	2.80244	2.0524	0.776907	0	0	0	0	0	0	0	0	0	0	0	0	77	41	10	0	0	0	0	2.82483	1.14269	NC_000067.7	BestRefSeq	38091867	38168747	-	Rev1	NM_001359288.1	56210
1179	Rev1	XM_036152481.1	1	1	0.99999	0.99999	0	0	0	0	0	0	0	0	0	0	0	0	0	0	0	0	0	0	0	0	0	0	0	0	0	0	0	0	0	0	0	0	0	1	1	NC_000067.7	Gnomon	38091867	38168754	-	Rev1	XM_036152481.1	56210
1180	Rev1	XM_006496156.4	1	1	0.99999	0.99999	0	0	0	0	0	0	0	0	0	0	0	0	0	0	0	0	0	0	0	0	0	0	0	0	0	0	0	0	0	0	0	0	0	1	1	NC_000067.7	Gnomon	38091867	38168778	-	Rev1	XM_006496156.4	56210
1181	Rev1	XM_036152479.1	1.74757	1.74268	0.346594	0.346594	0	0.80535	0.801305	0	0	0	0	0	0	2.24423	0	0	0	0	0	0	0	2.23676	0	0	0	0	0	0	49	0	0	0	0	0	0	0	50	1.74757	1.74268	NC_000067.7	Gnomon	38091867	38168833	-	Rev1	XM_036152479.1	56210
1182	Rev1	XM_030255639.2	1	1	0.99999	0.99999	0	0	0	0	0	0	0	0	0	0	0	0	0	0	0	0	0	0	0	0	0	0	0	0	0	0	0	0	0	0	0	0	0	1	1	NC_000067.7	Gnomon	38091867	38168833	-	Rev1	XM_030255639.2	56210
1183	Rev1	XM_036152475.1	1	1	0.99999	0.99999	0	0	0	0	0	0	0	0	0	0	0	0	0	0	0	0	0	0	0	0	0	0	0	0	0	0	0	0	0	0	0	0	0	1	1	NC_000067.7	Gnomon	38091867	38168916	-	Rev1	XM_036152475.1	56210
1184	Rev1	XM_006496154.5	0.419379	1.13189	0.0834578	0.77772	2.59084	1.33716	2.76957	2.94377	2.28411	3.27396	2.78337	0	0	0	2.52247	0	1.95868	3.79594	3.10602	2.97194	1.45918	0	86	59	149	86	0	0	0	61	0	37	173	109	95	24	0	-2.38448	1.13189	NC_000067.7	Gnomon	38091867	38168993	-	Rev1	XM_006496154.5	56210
1185	Rev1	XM_006496153.5	1	1	0.99999	0.99999	0	0	0	0	0	0	0	0	0	0	0	0	0	0	0	0	0	0	0	0	0	0	0	0	0	0	0	0	0	0	0	0	0	1	1	NC_000067.7	Gnomon	38091867	38168993	-	Rev1	XM_006496153.5	56210
1186	Rev1	XM_006496155.5	0.673449	1.27788	0.394477	0.72678	1.38668	0.816322	1.74043	1.33431	0	2.10535	1.73025	0.949644	0	0	2.2644	0	0	0	0	3.44879	1.47899	0	20	0	57	34	13	0	0	49	0	0	0	0	138	25	0	-1.48489	1.27788	NC_000067.7	Gnomon	38091867	38168994	-	Rev1	XM_006496155.5	56210
1187	Rev1	XM_036152474.1	1	1.26127	0.99999	0.346594	0	0	0.334877	0	0	0	0	0	0	0	0	0	0	0	0	1.20561	0	0	0	0	0	0	0	0	0	0	0	0	0	0	18	0	0	1	1.26127	NC_000067.7	Gnomon	38091867	38168994	-	Rev1	XM_036152474.1	56210
1188	Rev1	XM_030255641.2	2.48692	1	0.265911	0.99999	0	1.31436	0	0	0	0	0	0	1.02915	0	0	2.88632	0	0	0	0	0	0	0	0	0	0	0	15	0	0	82	0	0	0	0	0	0	2.48692	1	NC_000067.7	Gnomon	38091867	38169191	-	Rev1	XM_030255641.2	56210
1189	Rev1	XM_036152478.1	0.863262	0.261711	0.889381	0.346594	1.93395	1.72182	0	0	0	0	0	3.91696	3.64301	0	0	0	0	0	0	0	0	0	0	0	0	0	202	168	0	0	0	0	0	0	0	0	0	-1.1584	-3.82101	NC_000067.7	Gnomon	38091867	38169191	-	Rev1	XM_036152478.1	56210
1190	Gm5099	NR_151587.1	1.02925	1.04302	0.142378	0.0400748	0	0.0415866	0.0607737	0	0	0	0	0	0.0952738	0	0.1083	0	0	0	0.0970233	0.100117	0	0.102591	0	0	0	0	0	1	0	1	0	0	0	1	1	0	1	1.02925	1.04302	NC_000067.7	BestRefSeq	38171164	38198973	+	Gm5099	NR_151587.1	329123
1191	Aff3	NM_001290814.2	0.941783	1.02048	0.680562	0.885205	5.17648	5.08995	5.20572	5.01639	5.07746	5.54445	4.77103	5.34747	4.41736	5.05546	5.13824	5.22139	5.43114	5.28833	5.44431	4.69627	5.48475	4.96337	403	503	783	382	569	298	422	439	466	546	512	612	347	607	410	-1.06182	1.02048	NC_000067.7	BestRefSeq	38212936	38704036	-	Aff3	NM_001290814.2	16764
1192	Aff3	XM_030251556.2	1	1	0.99999	0.99999	0	0	0	0	0	0	0	0	0	0	0	0	0	0	0	0	0	0	0	0	0	0	0	0	0	0	0	0	0	0	0	0	0	1	1	NC_000067.7	Gnomon	38216397	38669258	-	Aff3	XM_030251556.2	16764
1193	Aff3	XM_006495737.5	1	1	0.99999	0.99999	0	0	0	0	0	0	0	0	0	0	0	0	0	0	0	0	0	0	0	0	0	0	0	0	0	0	0	0	0	0	0	0	0	1	1	NC_000067.7	Gnomon	38216397	38669258	-	Aff3	XM_006495737.5	16764
1194	Aff3	XM_011238447.4	1.58162	0.661481	0.471582	0.533307	3.18304	3.84444	2.58681	3.88197	1.62944	3.28119	4.07487	0	5.25186	3.39807	0	3.6701	3.23994	2.97478	4.26131	0	0	0	176	32	150	230	0	544	125	0	151	109	92	261	0	0	0	1.58162	-1.51176	NC_000067.7	Gnomon	38216397	38669258	-	Aff3	XM_011238447.4	16764
1195	Aff3	XM_011238444.4	1.33613	1.09768	0.63451	0.884337	3.56057	3.97862	3.69503	5.14729	4.20603	1.63137	0	0	3.75571	3.29189	2.23575	4.43963	4.86353	2.16307	3.42562	4.58708	2.80678	4.20949	442	268	36	0	0	183	115	48	266	364	47	140	321	83	237	1.33613	1.09768	NC_000067.7	Gnomon	38216397	38669258	-	Aff3	XM_011238444.4	16764
1196	Aff3	XM_011238446.4	0.5857	0.750725	0.636056	0.789172	2.47837	1.7066	2.06472	0	0	0	4.57673	0	1.99984	2.73767	1.86793	0	0	0	0	0	2.73478	3.49328	0	0	0	332	0	44	74	34	0	0	0	0	0	78	139	-1.70736	-1.33205	NC_000067.7	Gnomon	38216397	38669258	-	Aff3	XM_011238446.4	16764
1197	Aff3	XM_011238443.4	0.784529	1.2	0.72601	0.675508	4.32737	3.97727	4.59041	0	4.70239	4.6755	0	5.54808	0	4.62615	5.44116	3.10566	0	4.86462	3.85807	4.93099	4.7934	4.21594	0	385	421	0	657	0	310	544	98	0	378	194	411	371	239	-1.27465	1.2	NC_000067.7	Gnomon	38216397	38669258	-	Aff3	XM_011238443.4	16764
1198	Gm16150	XR_003948654.2	1	1	0.99999	0.99999	0	0	0	0	0	0	0	0	0	0	0	0	0	0	0	0	0	0	0	0	0	0	0	0	0	0	0	0	0	0	0	0	0	1	1	NC_000067.7	Gnomon	38257962	38286732	+	Gm16150	XR_003948654.2	102638318
1199	Gm16150	XR_003948652.2	0.810465	0.77581	0.427684	0.346594	0.366224	0.0630467	0	0	0	0	1.28976	0	0	0	0.290835	0	0	0	0	0	0	0	0	0	0	21	0	0	0	3	0	0	0	0	0	0	0	-1.23386	-1.28898	NC_000067.7	Gnomon	38257962	38286732	+	Gm16150	XR_003948652.2	102638318
1200	Gm16150	XR_003948653.2	1.14417	1.61789	0.338255	0.00904581	0.113204	0.307501	0.807321	0	0	0.493791	0	0	0.239733	0.385209	0	0.766375	0	0.221355	0.98105	0.719616	1.15466	0.7966	0	0	7	0	0	3	4	0	9	0	2	14	9	17	10	1.14417	1.61789	NC_000067.7	Gnomon	38257962	38286732	+	Gm16150	XR_003948653.2	102638318
1201	Gm16150	XR_865363.4	1	1	0.99999	0.99999	0	0	0	0	0	0	0	0	0	0	0	0	0	0	0	0	0	0	0	0	0	0	0	0	0	0	0	0	0	0	0	0	0	1	1	NC_000067.7	Gnomon	38257962	38286732	+	Gm16150	XR_865363.4	102638318
1202	Gm16150	XR_001778890.3	1	1	0.99999	0.99999	0	0	0	0	0	0	0	0	0	0	0	0	0	0	0	0	0	0	0	0	0	0	0	0	0	0	0	0	0	0	0	0	0	1	1	NC_000067.7	Gnomon	38257962	38286732	+	Gm16150	XR_001778890.3	102638318
1203	Gm16150	XR_003948655.2	0.918802	0.918802	0.187056	0.187056	0.122174	0	0	0.391381	0.176603	0	0	0	0	0	0	0	0	0	0	0	0	0	4	2	0	0	0	0	0	0	0	0	0	0	0	0	0	-1.08837	-1.08837	NC_000067.7	Gnomon	38257962	38286732	+	Gm16150	XR_003948655.2	102638318
1204	Gm16150	XR_001778894.3	1.0527	0.934805	0.610761	0.346594	0.097262	0.171356	0	0	0	0	0	0.431577	0	0	0.315446	0	0.471122	0	0	0	0	0	0	0	0	0	5	0	0	3	0	5	0	0	0	0	0	1.0527	-1.06974	NC_000067.7	Gnomon	38257962	38286732	+	Gm16150	XR_001778894.3	102638318
1205	Gm16150	XR_001778895.3	1.04577	1.11563	0.346594	0.346594	0	0.0645614	0.157853	0	0	0	0	0	0.297291	0	0	0	0	0.658214	0	0	0	0	0	0	0	0	0	3	0	0	0	0	8	0	0	0	0	1.04577	1.11563	NC_000067.7	Gnomon	38257962	38286732	+	Gm16150	XR_001778895.3	102638318
1206	Gm16152	XR_004936008.1	0.908915	0.862092	0.398096	0.166716	0.214086	0.0763036	0	0	0.604905	0	0	0.354977	0	0	0	0	0.346607	0	0	0	0	0	0	8	0	0	4	0	0	0	0	4	0	0	0	0	0	-1.10021	-1.15997	NC_000067.7	Gnomon	38415302	38433084	+	Gm16152	XR_004936008.1	102638209
1207	Gm16152	XR_004936009.1	1	1	0.99999	0.99999	0	0	0	0	0	0	0	0	0	0	0	0	0	0	0	0	0	0	0	0	0	0	0	0	0	0	0	0	0	0	0	0	0	1	1	NC_000067.7	Gnomon	38415302	38433084	+	Gm16152	XR_004936009.1	102638209
1208	Gm16152	XR_004936007.1	1	1	0.99999	0.99999	0	0	0	0	0	0	0	0	0	0	0	0	0	0	0	0	0	0	0	0	0	0	0	0	0	0	0	0	0	0	0	0	0	1	1	NC_000067.7	Gnomon	38415302	38433084	+	Gm16152	XR_004936007.1	102638209
1209	Gm16152	XR_004936006.1	1.19061	1.25785	0.317959	0.273116	0.0657716	0.317474	0.396726	0	0	0.302434	0	0	0.374153	0	0	0.952075	0	0	0	1.10418	0.518856	0	0	0	4	0	0	4	0	0	12	0	0	0	16	6	0	1.19061	1.25785	NC_000067.7	Gnomon	38415302	38433084	+	Gm16152	XR_004936006.1	102638209
1210	Gm16152	XR_004936010.1	0.985357	1.05338	0.846766	0.68413	0.0872315	0.0659506	0.162252	0.391381	0	0	0	0	0	0	0.303193	0	0	0.673705	0	0	0	0	4	0	0	0	0	0	0	3	0	0	8	0	0	0	0	-1.01486	1.05338	NC_000067.7	Gnomon	38415302	38433084	+	Gm16152	XR_004936010.1	102638209
1211	Gm16152	XR_004936011.1	0.947829	0.947829	0.346594	0.346594	0.0773016	0	0	0	0	0	0.35074	0	0	0	0	0	0	0	0	0	0	0	0	0	0	4	0	0	0	0	0	0	0	0	0	0	0	-1.05504	-1.05504	NC_000067.7	Gnomon	38415302	38433084	+	Gm16152	XR_004936011.1	102638209
1212	Gm16152	XR_004936002.1	1.2693	1.24231	0.0420899	0.147417	0	0.344029	0.313024	0	0	0	0	0	0.471554	0.545052	0	0	0.585738	0	0.761833	0	0	0.600176	0	0	0	0	0	6	6	0	0	6	0	10	0	0	7	1.2693	1.24231	NC_000067.7	Gnomon	38415302	38433084	+	Gm16152	XR_004936002.1	102638209
1213	Gm34596	XR_373336.2	1.13666	1.06319	0.202015	0.437371	0.0964551	0.281256	0.184851	0.270509	0	0	0	0.188379	0	0.205423	0.1083	0.383629	0.62355	0.40311	0	0.364507	0	0.102591	3	0	0	0	2	0	2	1	4	7	4	0	4	0	1	1.13666	1.06319	NC_000067.7	Gnomon	38669748	38684998	+	Gm34596	XR_373336.2	102637900
1214	Gm34596	XR_373335.3	0.975473	1.00688	0.505483	0.905704	0.10635	0.070524	0.116235	0.144588	0	0	0.186002	0.188379	0.123213	0.106365	0	0.117455	0	0.261125	0	0	0	0.288182	1	0	0	2	2	1	1	0	1	0	3	0	0	0	3	-1.02514	1.00688	NC_000067.7	Gnomon	38669748	38691388	+	Gm34596	XR_373335.3	102637900
1215	Gm34596	XR_373334.2	1.0261	0.990393	0.61238	0.68446	0.0546837	0.091854	0.0407563	0	0.0910022	0.0817565	0	0.097262	0.324445	0.106365	0	0	0	0	0.0970233	0	0	0.102591	0	1	1	0	1	4	1	0	0	0	0	1	0	0	1	1.0261	-1.0097	NC_000067.7	Gnomon	38669748	38692449	+	Gm34596	XR_373334.2	102637900
1216	LOC115487659	XR_004936784.1	1	1	0.99999	0.99999	0	0	0	0	0	0	0	0	0	0	0	0	0	0	0	0	0	0	0	0	0	0	0	0	0	0	0	0	0	0	0	0	0	1	1	NC_000067.7	cmsearch	38728556	38728698	-	LOC115487659	XR_004936784.1	115487659
1217	Lonrf2	NM_001029878.2	0.995575	0.981418	0.892082	0.645948	7.54403	7.53763	7.51697	7.4727	7.67343	7.51272	7.58237	7.4684	7.59274	7.54572	7.52574	7.45507	7.56515	7.53644	7.52756	7.36053	7.61619	7.53219	2267	3120	3115	2771	2525	2813	2429	2351	2240	2439	2482	2638	2273	2706	2498	-1.00444	-1.01893	NC_000067.7	BestRefSeq	38832750	38875768	-	Lonrf2	NM_001029878.2	381338
1218	Chst10	XM_006496364.5	0.835619	0.951211	0.43423	0.843354	4.01885	3.75977	3.94669	3.6212	3.89684	4.1253	4.01317	4.34004	3.99176	3.62347	3.55501	2.26616	4.51925	4.06178	2.89631	3.49506	4.844	3.69569	145	213	282	220	276	218	148	138	49	284	211	93	143	384	162	-1.19672	-1.05129	NC_000067.7	Gnomon	38902948	38937256	-	Chst10	XM_006496364.5	98388
1219	Chst10	XM_030243883.1	0.704168	0.65815	0.369743	0.291277	0.919709	0.413699	0.316197	0.865254	0.712232	0	0	1.99952	0	0.817702	0	0.924397	0	0	0	0	0.653698	0.724236	11	10	0	0	43	0	10	0	12	0	0	0	0	8	9	-1.42012	-1.51941	NC_000067.7	Gnomon	38902953	38937068	-	Chst10	XM_030243883.1	98388
1220	Chst10	NM_145142.3	1.03386	1.0865	0.84356	0.660191	4.81791	4.86595	4.9376	5.03288	5.24174	5.03161	4.51536	3.89479	4.90037	5.1501	4.78489	4.95195	4.45354	4.81512	5.23905	4.95265	4.2602	5.21646	407	566	544	318	199	423	451	341	385	271	365	529	417	252	491	1.03386	1.0865	NC_000067.7	BestRefSeq	38902953	38937238	-	Chst10	NM_145142.3	98388
1221	Chst10	NM_001368780.1	1.87113	2.09251	0.0413758	0.267997	0	0.903909	1.06524	0	0	0	0	0	1.19112	0	1.36731	0	1.31757	0.802978	2.51547	0	0	0	0	0	0	0	0	19	0	20	0	19	10	68	0	0	0	1.87113	2.09251	NC_000067.7	BestRefSeq	38902953	38937241	-	Chst10	NM_001368780.1	98388
1222	Nms	NM_001011684.2	1	1	0.99999	0.99999	0	0	0	0	0	0	0	0	0	0	0	0	0	0	0	0	0	0	0	0	0	0	0	0	0	0	0	0	0	0	0	0	0	1	1	NC_000067.7	BestRefSeq	38978230	38989357	+	Nms	NM_001011684.2	433292
1223	Nms	NM_001311788.1	1.00533	0.977658	0.883892	0.426909	0.0525314	0.0601991	0.0199337	0	0	0.159127	0.0959967	0	0.184644	0.106365	0	0	0	0	0.0970233	0	0	0	0	0	2	1	0	2	1	0	0	0	0	1	0	0	0	1.00533	-1.02285	NC_000067.7	BestRefSeq	38978230	38989357	+	Nms	NM_001311788.1	433292
1224	Gm35171	XR_373345.3	1	1	0.99999	0.99999	0	0	0	0	0	0	0	0	0	0	0	0	0	0	0	0	0	0	0	0	0	0	0	0	0	0	0	0	0	0	0	0	0	1	1	NC_000067.7	Gnomon	39019887	39020829	+	Gm35171	XR_373345.3	102638660
1225	Pdcl3	NM_026850.4	1.0315	1.04134	0.744462	0.611459	3.37558	3.42033	3.43403	3.3496	3.37515	3.34398	3.56098	3.22789	3.3137	3.80018	3.48703	3.2104	3.19962	3.0385	3.57551	3.42935	3.6151	3.44305	118	144	157	157	120	131	169	131	106	106	97	157	136	156	134	1.0315	1.04134	NC_000067.7	BestRefSeq	39026895	39036317	+	Pdcl3	NM_026850.4	68833
1226	Gm35222	XR_373346.1	0.974663	0.959836	0.570325	0.346594	0.0591404	0.0221156	0	0	0	0	0	0.274082	0	0	0	0	0.107336	0	0	0	0	0	0	0	0	0	3	0	0	0	0	1	0	0	0	0	0	-1.026	-1.04184	NC_000067.7	Gnomon	39065088	39066438	-	Gm35222	XR_373346.1	102638728
1227	Mir6349	NR_105767.1	1	1	0.99999	0.99999	0	0	0	0	0	0	0	0	0	0	0	0	0	0	0	0	0	0	0	0	0	0	0	0	0	0	0	0	0	0	0	0	0	1	1	NC_000067.7	BestRefSeq	39225977	39226073	-	Mir6349	NR_105767.1	102466631
1228	Mir6349	unassigned_transcript_19	1	1	0.99999	0.99999	0	0	0	0	0	0	0	0	0	0	0	0	0	0	0	0	0	0	0	0	0	0	0	0	0	0	0	0	0	0	0	0	0	1	1	NC_000067.7	BestRefSeq	39225989	39226010	-	Mir6349	unassigned_transcript_19	102466631
1229	Npas2	XM_011238452.4	0.844943	0.944612	0.290513	0.766349	4.59099	4.34792	4.50879	4.87235	4.94636	4.05954	4.10185	4.72987	4.68257	4.17693	4.29076	4.2498	4.28194	4.28996	5.02671	3.84291	4.72862	4.37895	363	458	269	235	366	362	223	238	231	239	250	454	186	354	269	-1.18351	-1.05864	NC_000067.7	Gnomon	39233013	39402321	+	Npas2	XM_011238452.4	18143
1230	Npas2	NM_008719.2	0.82804	1.15382	0.653879	0.751743	2.2978	2.02557	2.50421	2.92872	0.393778	2.83434	1.24766	2.62068	1.30265	2.0397	3.17168	1.09475	1.39643	3.46023	1.01988	3.26903	1.3843	1.62416	85	5	105	20	74	21	41	103	15	21	134	15	120	22	28	-1.20767	1.15382	NC_000067.7	BestRefSeq	39233353	39402321	+	Npas2	NM_008719.2	18143
1231	Gm53549	XR_004936029.1	1.00148	0.986244	0.944345	0.346594	0.019984	0.0221156	0	0	0	0	0	0.097262	0	0	0	0	0.107336	0	0	0	0	0	0	0	0	0	1	0	0	0	0	1	0	0	0	0	0	1.00148	-1.01395	NC_000067.7	Gnomon	39402056	39406442	-	Gm53549	XR_004936029.1	118567737
1232	Rpl31	NM_001252218.2	0.973904	1.1732	0.790425	0.148204	1.86864	1.83049	2.09909	1.74741	1.95908	1.89725	1.76883	1.95638	2.06223	1.94167	1.99325	1.22462	1.78526	2.14197	1.93481	2.48607	1.73883	2.08572	30	44	47	35	41	47	37	38	17	32	46	41	64	32	44	-1.02679	1.1732	NC_000067.7	BestRefSeq	39406987	39410992	+	Rpl31	NM_001252218.2	114641
1233	Rpl31	NM_001252219.2	0.79277	1.04966	0.26264	0.803453	1.32691	0.991887	1.39683	1.73219	1.45924	1.21422	0.768108	1.29167	1.65999	1.13967	0.20884	0.902683	0.637083	0.6559	1.96777	1.07259	1.30611	1.63365	30	27	23	10	21	32	16	2	11	7	8	42	15	20	29	-1.2614	1.04966	NC_000067.7	BestRefSeq	39406987	39410992	+	Rpl31	NM_001252219.2	114641
1234	Rpl31	NM_053257.4	0.939312	0.892629	0.288835	0.0818891	6.89224	6.80192	6.72838	6.72017	7.07342	6.91744	6.72758	6.98833	6.90123	6.81518	6.6891	6.7796	6.81639	6.61664	6.82138	6.77519	6.6579	6.76067	1340	2053	2056	1526	1806	1736	1459	1311	1398	1446	1306	1611	1510	1386	1458	-1.06461	-1.12029	NC_000067.7	BestRefSeq	39406987	39410992	+	Rpl31	NM_053257.4	114641
1235	Tbc1d8	NM_018775.4	0.911735	1.36256	0.786279	0.481789	3.00288	2.86956	3.44919	3.0831	3.72017	1.64354	2.35303	3.34954	2.42174	3.14375	3.70528	2.78822	1.2596	4.28936	2.21177	0	3.71145	4.02905	96	187	36	60	132	64	102	154	76	18	249	52	0	168	208	-1.09681	1.36256	NC_000067.7	BestRefSeq	39410576	39517828	-	Tbc1d8	NM_018775.4	54610
1236	Tbc1d8	NM_001357521.1	1	2.92162	0.99999	0.346594	0	0	1.54677	0	0	0	0	0	0	0	0	0	0	0	0	3.40709	0	0	0	0	0	0	0	0	0	0	0	0	0	0	134	0	0	1	2.92162	NC_000067.7	BestRefSeq	39410576	39517836	-	Tbc1d8	NM_001357521.1	54610
1237	Tbc1d8	XM_017321765.3	0.210687	0.536017	0.0103154	0.220093	3.50146	1.25464	2.60181	3.31743	3.4043	4.30832	2.54636	3.38069	0	0	0	0	2.98738	0	4.02807	3.46442	0	0	115	147	323	70	135	0	0	0	0	90	0	220	140	0	0	-4.74637	-1.86561	NC_000067.7	Gnomon	39410942	39517857	-	Tbc1d8	XM_017321765.3	54610
1238	Tbc1d8	XR_001785175.3	2.39676	2.24696	0.185721	0.259665	0.788619	2.0497	1.95659	0	2.21322	0	0	0	3.08284	1.84844	0	2.72837	0	0	0.914297	0	2.76999	3.12127	0	56	0	0	0	109	34	0	72	0	0	13	0	81	104	2.39676	2.24696	NC_000067.7	Gnomon	39410942	39517858	-	Tbc1d8	XR_001785175.3	54610
1239	Tbc1d8	XM_017321761.3	1	1	0.99999	0.99999	0	0	0	0	0	0	0	0	0	0	0	0	0	0	0	0	0	0	0	0	0	0	0	0	0	0	0	0	0	0	0	0	0	1	1	NC_000067.7	Gnomon	39410942	39517858	-	Tbc1d8	XM_017321761.3	54610
1240	Tbc1d8	XR_003956253.2	0.825539	0.825539	0.346594	0.346594	0.276592	0	0	0	0	0	0	1.0403	0	0	0	0	0	0	0	0	0	0	0	0	0	0	15	0	0	0	0	0	0	0	0	0	0	-1.21133	-1.21133	NC_000067.7	Gnomon	39410942	39517860	-	Tbc1d8	XR_003956253.2	54610
1241	Tbc1d8	XR_004933825.1	0.565673	1.20126	0.0190656	0.224117	3.18182	2.35986	3.44637	3.26792	3.55784	2.2938	3.31392	3.18828	2.74967	1.98118	2.39653	1.62209	2.73305	3.1711	3.31333	3.33397	3.60001	3.73843	111	166	67	130	116	84	39	55	27	73	108	129	126	154	168	-1.76781	1.20126	NC_000067.7	Gnomon	39410942	39517860	-	Tbc1d8	XR_004933825.1	54610
1242	Tbc1d8	NM_001357522.1	0.842668	1.00359	0.386947	0.988646	1.48009	1.23313	1.48526	1.07224	1.33256	1.07455	2.21438	1.36752	1.35526	1.20337	1.30171	1.07568	1.21392	0.737988	2.05594	1.90491	1.30286	0.971139	14	23	19	53	23	23	17	19	14	17	9	45	38	20	13	-1.18671	1.00359	NC_000067.7	BestRefSeq	39412393	39517836	-	Tbc1d8	NM_001357522.1	54610
1243	Gm24826	XR_004936874.1	1.13413	0.609175	0.723839	0.217218	2.31227	2.49386	1.5972	2.95216	2.69258	2.72962	1.29608	0.623917	2.471	2.06785	0.812958	3.2799	2.79858	1.28446	1.99325	2.42151	1.23463	0	86	84	97	21	8	67	42	10	112	77	19	43	61	19	0	1.13413	-1.64157	NC_000067.7	cmsearch	39558614	39558828	+	Gm24826	XR_004936874.1	115487696
1244	Gm53550	XR_004936030.1	0.852929	1.09272	0.107458	0.3033	1.25167	1.02217	1.37959	1.11682	1.4636	1.19076	1.44365	0.982859	1.01722	1.10278	1.2174	1.02854	0.694121	1.08129	1.45371	1.36789	1.44957	1.50716	15	27	22	25	14	15	15	17	13	8	15	25	22	24	25	-1.17243	1.09272	NC_000067.7	Gnomon	39568400	39574800	-	Gm53550	XR_004936030.1	118567738
1245	Cnot11	NM_028043.3	0.938525	0.949598	0.281086	0.3353	4.44155	4.35002	4.36694	4.21181	4.57613	4.54418	4.46296	4.38379	4.31544	4.181	4.42645	4.44599	4.36585	4.28171	4.42304	4.33019	4.46361	4.32829	225	351	383	306	285	277	224	263	267	254	248	294	266	292	259	-1.0655	-1.05308	NC_000067.7	BestRefSeq	39574782	39585962	+	Cnot11	NM_028043.3	52846
1246	Snord89	NR_028555.2	0.960791	0.721861	0.817538	0.0475588	1.36983	1.31212	0.899618	1.80454	1.35763	0.860987	1.24858	1.41889	1.54177	1.05045	0.952698	1.83604	0.946243	1.02966	1.12604	1.00435	0.44433	0.7966	32	24	14	20	24	28	14	12	33	12	14	17	14	5	10	-1.04081	-1.38531	NC_000067.7	BestRefSeq	39587828	39587921	-	Snord89	NR_028555.2	100217461
1247	Rnf149	XM_006496226.5	1.20167	1.0608	0.148806	0.594055	3.27578	3.54082	3.36094	3.32137	3.08973	2.79114	3.38074	3.65292	3.23919	3.49344	3.43795	3.67599	3.79367	3.39378	3.30197	3.49394	3.47004	3.11263	115	115	102	137	166	124	134	126	151	167	128	127	143	140	104	1.20167	1.0608	NC_000067.7	Gnomon	39590375	39615416	-	Rnf149	XM_006496226.5	67702
1248	Rnf149	XM_036153154.1	1.33038	1.00783	0.0832146	0.921073	0.0741661	0.486009	0.0854226	0	0	0	0	0.337725	1.01479	0.433578	0	0.413717	0.377986	0	0	0	0.384042	0	0	0	0	0	4	15	5	0	4	4	0	0	0	4	0	1.33038	1.00783	NC_000067.7	Gnomon	39590375	39615978	-	Rnf149	XM_036153154.1	67702
1249	Rnf149	XR_373259.5	3.02362	2.06083	0.0819263	0.0961426	0.37414	1.97042	1.41736	1.03289	0	0	0	0.520256	1.89557	1.52552	0	3.13674	1.6777	0.492793	1.98087	2.2003	1.26582	0	13	0	0	0	6	40	25	0	100	28	5	42	50	19	0	3.02362	2.06083	NC_000067.7	Gnomon	39590375	39616885	-	Rnf149	XR_373259.5	67702
1250	Rnf149	NM_001033135.3	0.768433	0.844907	0.0355621	0.174605	3.80959	3.42958	3.56645	3.63864	4.02327	3.64114	3.70756	3.98665	3.37695	3.60293	3.76171	2.97902	3.30539	3.86377	3.40708	3.08415	3.45869	3.8673	147	234	197	175	213	138	146	161	88	115	182	138	104	139	184	-1.30135	-1.18356	NC_000067.7	BestRefSeq	39590377	39616428	-	Rnf149	NM_001033135.3	67702
1251	Rnf149	XR_004934117.1	0.92274	0.966121	0.583832	0.761364	0.318115	0.20211	0.268391	0.214551	0.491154	0.342922	0.484671	0	0	0	0.808919	0	0	0.147018	0.645587	0	0	0.433671	2	6	5	6	0	0	0	10	0	0	1	8	0	0	5	-1.08373	-1.03507	NC_000067.7	Gnomon	39599774	39616885	-	Rnf149	XR_004934117.1	67702
1252	Gm23722	XR_004936775.1	0.954971	0.954971	0.346594	0.346594	0.0664714	0	0	0.305401	0	0	0	0	0	0	0	0	0	0	0	0	0	0	3	0	0	0	0	0	0	0	0	0	0	0	0	0	0	-1.04715	-1.04715	NC_000067.7	cmsearch	39612827	39612956	-	Gm23722	XR_004936775.1	115485772
1253	Gm51620	XR_003947781.1	1.02731	1	0.346594	0.99999	0	0.0388677	0	0	0	0	0	0	0.184644	0	0	0	0	0	0	0	0	0	0	0	0	0	0	2	0	0	0	0	0	0	0	0	0	1.02731	1	NC_000067.7	Gnomon	39631457	39637687	+	Gm51620	XR_003947781.1	115487085
1254	Creg2	NM_170597.4	1.02488	0.789974	0.793276	0.0574758	6.64078	6.67624	6.30066	6.62158	6.42901	6.71368	6.36689	6.98656	6.44437	6.78275	6.61555	6.6804	6.82699	6.5917	6.33983	6.01338	6.20103	6.29522	1251	1308	1783	1185	1804	1261	1426	1245	1304	1457	1283	1150	885	1006	1052	1.02488	-1.26586	NC_000067.7	BestRefSeq	39657574	39690350	-	Creg2	NM_170597.4	263764
1255	D930019O06Rik	XR_001778897.2	1.10567	1.08917	0.448177	0.457062	1.47052	1.61545	1.59374	1.43456	1.86523	1.61809	1.00361	1.284	1.34358	1.60819	1.38924	1.94795	1.70318	1.51013	1.67259	1.75334	1.65955	1.33616	22	41	35	15	21	23	27	21	37	29	25	31	33	30	21	1.10567	1.08917	NC_000067.7	Gnomon	39690636	39697579	+	D930019O06Rik	XR_001778897.2	425051
1256	D930019O06Rik	XR_004936031.1	1.12414	0.995455	0.63104	0.985155	0.827362	0.996178	0.820791	0.222666	0.434869	0.463792	0.889616	1.64232	0.528039	0.952546	1.4086	0.498801	1.33825	1.08914	1.19557	0	0.726075	0.815512	2	5	7	12	30	6	12	21	5	20	15	19	0	9	10	1.12414	-1.00457	NC_000067.7	Gnomon	39691212	39697579	+	D930019O06Rik	XR_004936031.1	425051
1257	Rfx8	XM_011238564.4	1.02271	1	0.346594	0.99999	0	0.032394	0	0	0	0	0	0	0	0	0	0	0.155152	0	0	0	0	0	0	0	0	0	0	0	0	0	0	1	0	0	0	0	0	1.02271	1	NC_000067.7	Gnomon	39704459	39731396	-	Rfx8	XM_011238564.4	619289
1258	Rfx8	NM_001145660.1	1.08576	1.05547	0.254759	0.454598	0.0960863	0.214788	0.173967	0.208922	0.176603	0.0817565	0	0	0.0952738	0.467343	0	0.302949	0.161144	0	0.43063	0.100117	0	0.288182	2	2	1	0	0	1	5	0	3	2	0	5	1	0	3	1.08576	1.05547	NC_000067.7	BestRefSeq	39704461	39760149	-	Rfx8	NM_001145660.1	619289
1259	Gm3646	NR_177951.1	1	1.01437	0.99999	0.346594	0	0	0.0205869	0	0	0	0	0	0	0	0	0	0	0	0	0.100117	0	0	0	0	0	0	0	0	0	0	0	0	0	0	1	0	0	1	1.01437	NC_000067.7	BestRefSeq	39843298	39844500	-	Gm3646	NR_177951.1	100042065
1260	1700066B17Rik	NR_040465.1	1	1	0.99999	0.99999	0	0	0	0	0	0	0	0	0	0	0	0	0	0	0	0	0	0	0	0	0	0	0	0	0	0	0	0	0	0	0	0	0	1	1	NC_000067.7	BestRefSeq	39881588	39886490	-	1700066B17Rik	NR_040465.1	73426
1261	Gm35600	NR_168308.1	1.01844	0.987561	0.659304	0.692992	0.0391685	0.0655344	0.0211102	0	0	0	0.186002	0	0	0	0	0.108207	0.207237	0	0	0	0	0.102591	0	0	0	2	0	0	0	0	1	2	0	0	0	0	1	1.01844	-1.0126	NC_000067.7	BestRefSeq	39891603	39904249	+	Gm35600	NR_168308.1	102639244
1262	Map4k4	XR_001784729.3	0.478686	0.627716	0.199631	0.346469	1.73665	0.673799	1.06483	2.73059	1.71459	0	0	2.24602	0	0	0	0	1.99144	0	1.3613	0.7994	0	2.05314	72	35	0	0	54	0	0	0	0	39	0	23	10	0	43	-2.08905	-1.59308	NC_000067.7	Gnomon	39939806	40065466	+	Map4k4	XR_001784729.3	26921
1263	Map4k4	XR_003955681.2	0.963758	0.649086	0.904675	0.165584	0.745857	0.692599	0.122337	0	0.626787	1.6062	0	0.844978	0.604717	0	1.43734	0	0.889148	0	0	0	0.528556	0	0	8	35	0	11	8	0	22	0	11	0	0	0	6	0	-1.03761	-1.54063	NC_000067.7	Gnomon	39939806	40065466	+	Map4k4	XR_003955681.2	26921
1264	Map4k4	XM_006496041.3	5.563	1	0.346594	0.99999	0	2.47586	0	0	0	0	0	0	0	4.5738	0	0	0	0	0	0	0	0	0	0	0	0	0	0	298	0	0	0	0	0	0	0	0	5.563	1	NC_000067.7	Gnomon	39939806	40065466	+	Map4k4	XM_006496041.3	26921
1265	Map4k4	XM_011238530.3	1	1	0.99999	0.99999	0	0	0	0	0	0	0	0	0	0	0	0	0	0	0	0	0	0	0	0	0	0	0	0	0	0	0	0	0	0	0	0	0	1	1	NC_000067.7	Gnomon	39939806	40065466	+	Map4k4	XM_011238530.3	26921
1266	Map4k4	XM_017321001.3	1	1	0.99999	0.99999	0	0	0	0	0	0	0	0	0	0	0	0	0	0	0	0	0	0	0	0	0	0	0	0	0	0	0	0	0	0	0	0	0	1	1	NC_000067.7	Gnomon	39939806	40065466	+	Map4k4	XM_017321001.3	26921
1267	Map4k4	XM_017321010.3	1	1	0.99999	0.99999	0	0	0	0	0	0	0	0	0	0	0	0	0	0	0	0	0	0	0	0	0	0	0	0	0	0	0	0	0	0	0	0	0	1	1	NC_000067.7	Gnomon	39939806	40065466	+	Map4k4	XM_017321010.3	26921
1268	Map4k4	XM_017320994.3	0.605582	0.285693	0.627884	0.346594	1.80746	1.08386	0	0	0	0	3.75503	0	0	0	0	2.72214	0	0	0	0	0	0	0	0	0	182	0	0	0	0	72	0	0	0	0	0	0	-1.6513	-3.50027	NC_000067.7	Gnomon	39939806	40065466	+	Map4k4	XM_017320994.3	26921
1269	Map4k4	XM_017320998.3	1.15248	1.48611	0.80742	0.660321	0.915912	1.12066	1.48745	0	0	0	0	2.44196	1.99085	1.96258	0	0	0	0	3.32476	0	0	0	0	0	0	0	64	44	38	0	0	0	0	130	0	0	0	1.15248	1.48611	NC_000067.7	Gnomon	39939806	40065466	+	Map4k4	XM_017320998.3	26921
1270	Map4k4	XM_036165495.1	0.386761	1.67383	0.346594	0.6491	1.37049	0	2.11364	0	0	0	3.15832	0	0	0	0	0	0	0	0	0	0	4.14071	0	0	0	115	0	0	0	0	0	0	0	0	0	0	226	-2.58558	1.67383	NC_000067.7	Gnomon	39939806	40065466	+	Map4k4	XM_036165495.1	26921
1271	Map4k4	XM_017321011.3	5.05848	1.49028	0.158537	0.346594	0	2.3387	0.575579	0	0	0	0	0	0	3.1089	3.77243	0	0	0	1.78717	0	0	0	0	0	0	0	0	0	100	162	0	0	0	35	0	0	0	5.05848	1.49028	NC_000067.7	Gnomon	39939806	40065466	+	Map4k4	XM_017321011.3	26921
1272	Map4k4	XM_036165549.1	1	1	0.99999	0.99999	0	0	0	0	0	0	0	0	0	0	0	0	0	0	0	0	0	0	0	0	0	0	0	0	0	0	0	0	0	0	0	0	0	1	1	NC_000067.7	Gnomon	39939806	40065466	+	Map4k4	XM_036165549.1	26921
1273	Map4k4	XM_036165525.1	1	1	0.99999	0.99999	0	0	0	0	0	0	0	0	0	0	0	0	0	0	0	0	0	0	0	0	0	0	0	0	0	0	0	0	0	0	0	0	0	1	1	NC_000067.7	Gnomon	39939806	40065466	+	Map4k4	XM_036165525.1	26921
1274	Map4k4	XM_036165522.1	1.14999	0.256818	0.900474	0.346594	1.96118	2.1628	0	0	0	3.95131	0	0	0	0	0	0	4.20079	0	0	0	0	0	0	0	248	0	0	0	0	0	0	225	0	0	0	0	0	1.14999	-3.89381	NC_000067.7	Gnomon	39939806	40065466	+	Map4k4	XM_036165522.1	26921
1275	Map4k4	XM_006496042.3	0.311318	0.274726	0.114598	0.0532207	4.35966	2.67613	2.49573	5.06126	4.37621	3.98118	0	4.98653	4.80513	0	0	0	0	0	3.40616	0	3.86785	0	416	304	254	0	440	395	0	0	0	0	0	138	0	189	0	-3.21215	-3.63999	NC_000067.7	Gnomon	39939806	40065466	+	Map4k4	XM_006496042.3	26921
1276	Map4k4	XM_036165537.1	0.840514	1.39771	0.850071	0.768214	2.38665	2.136	2.86972	0	0	3.57329	0	3.49106	0	0	4.16808	0	0	0	0	5.02441	0	0	0	0	187	0	147	0	0	218	0	0	0	0	439	0	0	-1.18975	1.39771	NC_000067.7	Gnomon	39939806	40065466	+	Map4k4	XM_036165537.1	26921
1277	Map4k4	XM_030254710.2	0.614236	1.95901	0.59463	0.432454	2.66679	1.96366	3.63692	0	4.03243	0	0	3.63076	0	0	0	3.95443	0	5.18851	0	3.93444	3.07796	0	0	236	0	0	163	0	0	0	186	0	477	0	199	103	0	-1.62804	1.95901	NC_000067.7	Gnomon	39939806	40065466	+	Map4k4	XM_030254710.2	26921
1278	Map4k4	XM_036165539.1	1	1	0.99999	0.99999	0	0	0	0	0	0	0	0	0	0	0	0	0	0	0	0	0	0	0	0	0	0	0	0	0	0	0	0	0	0	0	0	0	1	1	NC_000067.7	Gnomon	39939806	40065466	+	Map4k4	XM_036165539.1	26921
1279	Map4k4	XM_017321004.3	0.836431	1.86067	0.678425	0.360867	0.808368	0.550687	1.70419	0	1.71152	1.31097	0	0	1.73288	0	0	0	0	0	3.0558	0	2.31522	0	0	35	25	0	0	34	0	0	0	0	0	105	0	55	0	-1.19556	1.86067	NC_000067.7	Gnomon	39939806	40065466	+	Map4k4	XM_017321004.3	26921
1280	Map4k4	XM_036165542.1	1	1	0.99999	0.99999	0	0	0	0	0	0	0	0	0	0	0	0	0	0	0	0	0	0	0	0	0	0	0	0	0	0	0	0	0	0	0	0	0	1	1	NC_000067.7	Gnomon	39939806	40065466	+	Map4k4	XM_036165542.1	26921
1281	Map4k4	XM_036165514.1	0.712865	0.712865	0.346594	0.346594	0.488299	0	0	0	0	0	1.59166	0	0	0	0	0	0	0	0	0	0	0	0	0	0	29	0	0	0	0	0	0	0	0	0	0	0	-1.40279	-1.40279	NC_000067.7	Gnomon	39939806	40065466	+	Map4k4	XM_036165514.1	26921
1282	Map4k4	XM_036165543.1	1	1	0.99999	0.99999	0	0	0	0	0	0	0	0	0	0	0	0	0	0	0	0	0	0	0	0	0	0	0	0	0	0	0	0	0	0	0	0	0	1	1	NC_000067.7	Gnomon	39939806	40065466	+	Map4k4	XM_036165543.1	26921
1283	Map4k4	XM_017321018.3	0.095782	0.864761	0.144977	0.878519	3.3841	0	3.17448	0	0	4.77286	4.45045	0	0	0	0	0	0	0	2.66343	0	0	5.16216	0	0	452	303	0	0	0	0	0	0	0	77	0	0	472	-10.4404	-1.15639	NC_000067.7	Gnomon	39939806	40065466	+	Map4k4	XM_017321018.3	26921
1284	Map4k4	XM_036165557.1	1	1	0.99999	0.99999	0	0	0	0	0	0	0	0	0	0	0	0	0	0	0	0	0	0	0	0	0	0	0	0	0	0	0	0	0	0	0	0	0	1	1	NC_000067.7	Gnomon	39939806	40065466	+	Map4k4	XM_036165557.1	26921
1285	Map4k4	XM_017321021.3	1	3.95128	0.99999	0.346594	0	0	1.98232	0	0	0	0	0	0	0	0	0	0	0	0	3.97786	0	0	0	0	0	0	0	0	0	0	0	0	0	0	205	0	0	1	3.95128	NC_000067.7	Gnomon	39939806	40065466	+	Map4k4	XM_017321021.3	26921
1286	Map4k4	XM_036165563.1	1	1	0.99999	0.99999	0	0	0	0	0	0	0	0	0	0	0	0	0	0	0	0	0	0	0	0	0	0	0	0	0	0	0	0	0	0	0	0	0	1	1	NC_000067.7	Gnomon	39939806	40065466	+	Map4k4	XM_036165563.1	26921
1287	Map4k4	XM_036165547.1	6.14382	1	0.155319	0.99999	0	2.61914	0	0	0	0	0	0	0	4.23012	2.33647	2.29324	0	0	0	0	0	0	0	0	0	0	0	0	232	52	50	0	0	0	0	0	0	6.14382	1	NC_000067.7	Gnomon	39939806	40065466	+	Map4k4	XM_036165547.1	26921
1288	Map4k4	XM_036165561.1	1	1	0.99999	0.99999	0	0	0	0	0	0	0	0	0	0	0	0	0	0	0	0	0	0	0	0	0	0	0	0	0	0	0	0	0	0	0	0	0	1	1	NC_000067.7	Gnomon	39939806	40065466	+	Map4k4	XM_036165561.1	26921
1289	Map4k4	XM_036165548.1	0.269639	0.269639	0.346594	0.346594	1.8909	0	0	3.86228	0	0	0	0	0	0	0	0	0	0	0	0	0	0	174	0	0	0	0	0	0	0	0	0	0	0	0	0	0	-3.70866	-3.70866	NC_000067.7	Gnomon	39939806	40065466	+	Map4k4	XM_036165548.1	26921
1290	Map4k4	XM_017321002.3	1	1	0.99999	0.99999	0	0	0	0	0	0	0	0	0	0	0	0	0	0	0	0	0	0	0	0	0	0	0	0	0	0	0	0	0	0	0	0	0	1	1	NC_000067.7	Gnomon	39939806	40065466	+	Map4k4	XM_017321002.3	26921
1291	Map4k4	XM_036165505.1	1	1	0.99999	0.99999	0	0	0	0	0	0	0	0	0	0	0	0	0	0	0	0	0	0	0	0	0	0	0	0	0	0	0	0	0	0	0	0	0	1	1	NC_000067.7	Gnomon	39939806	40065466	+	Map4k4	XM_036165505.1	26921
1292	Map4k4	XM_036165533.1	1	1	0.99999	0.99999	0	0	0	0	0	0	0	0	0	0	0	0	0	0	0	0	0	0	0	0	0	0	0	0	0	0	0	0	0	0	0	0	0	1	1	NC_000067.7	Gnomon	39939806	40065466	+	Map4k4	XM_036165533.1	26921
1293	Map4k4	XM_036165498.1	1	1	0.99999	0.99999	0	0	0	0	0	0	0	0	0	0	0	0	0	0	0	0	0	0	0	0	0	0	0	0	0	0	0	0	0	0	0	0	0	1	1	NC_000067.7	Gnomon	39939806	40065466	+	Map4k4	XM_036165498.1	26921
1294	Map4k4	XM_036165501.1	1.87403	2.94689	0.246228	0.187372	0.321713	1.22786	1.8809	0	1.16933	0	0	0	0	0	2.27764	0	1.94939	3.11084	0	2.76052	0	0	0	19	0	0	0	0	0	49	0	37	103	0	80	0	0	1.87403	2.94689	NC_000067.7	Gnomon	39939806	40065466	+	Map4k4	XM_036165501.1	26921
1295	Map4k4	XM_036165507.1	1	1	0.99999	0.99999	0	0	0	0	0	0	0	0	0	0	0	0	0	0	0	0	0	0	0	0	0	0	0	0	0	0	0	0	0	0	0	0	0	1	1	NC_000067.7	Gnomon	39939806	40065466	+	Map4k4	XM_036165507.1	26921
1296	Map4k4	XM_006496045.3	1	1	0.99999	0.99999	0	0	0	0	0	0	0	0	0	0	0	0	0	0	0	0	0	0	0	0	0	0	0	0	0	0	0	0	0	0	0	0	0	1	1	NC_000067.7	Gnomon	39939806	40065466	+	Map4k4	XM_006496045.3	26921
1297	Map4k4	XM_006496043.3	1	1	0.99999	0.99999	0	0	0	0	0	0	0	0	0	0	0	0	0	0	0	0	0	0	0	0	0	0	0	0	0	0	0	0	0	0	0	0	0	1	1	NC_000067.7	Gnomon	39939806	40065466	+	Map4k4	XM_006496043.3	26921
1298	Map4k4	XM_017321013.3	1	1	0.99999	0.99999	0	0	0	0	0	0	0	0	0	0	0	0	0	0	0	0	0	0	0	0	0	0	0	0	0	0	0	0	0	0	0	0	0	1	1	NC_000067.7	Gnomon	39939806	40065466	+	Map4k4	XM_017321013.3	26921
1299	Map4k4	XM_030254720.2	1	5.08256	0.99999	0.148951	0	0	2.34555	0	0	0	0	0	0	0	0	0	0	0	3.25043	0	3.68888	0	0	0	0	0	0	0	0	0	0	0	0	122	0	165	0	1	5.08256	NC_000067.7	Gnomon	39939806	40065466	+	Map4k4	XM_030254720.2	26921
1300	Map4k4	XM_036165552.1	1	1	0.99999	0.99999	0	0	0	0	0	0	0	0	0	0	0	0	0	0	0	0	0	0	0	0	0	0	0	0	0	0	0	0	0	0	0	0	0	1	1	NC_000067.7	Gnomon	39939806	40065466	+	Map4k4	XM_036165552.1	26921
1301	Map4k4	XM_036165528.1	1	1.77279	0.99999	0.346594	0	0	0.826022	0	0	0	0	0	0	0	0	0	0	0	2.28213	0	0	0	0	0	0	0	0	0	0	0	0	0	0	56	0	0	0	1	1.77279	NC_000067.7	Gnomon	39939806	40065466	+	Map4k4	XM_036165528.1	26921
1302	Map4k4	XM_036165550.1	1	1	0.99999	0.99999	0	0	0	0	0	0	0	0	0	0	0	0	0	0	0	0	0	0	0	0	0	0	0	0	0	0	0	0	0	0	0	0	0	1	1	NC_000067.7	Gnomon	39939806	40065466	+	Map4k4	XM_036165550.1	26921
1303	Map4k4	XM_036165531.1	1	1	0.99999	0.99999	0	0	0	0	0	0	0	0	0	0	0	0	0	0	0	0	0	0	0	0	0	0	0	0	0	0	0	0	0	0	0	0	0	1	1	NC_000067.7	Gnomon	39939806	40065466	+	Map4k4	XM_036165531.1	26921
1304	Map4k4	XM_036165565.1	1	1	0.99999	0.99999	0	0	0	0	0	0	0	0	0	0	0	0	0	0	0	0	0	0	0	0	0	0	0	0	0	0	0	0	0	0	0	0	0	1	1	NC_000067.7	Gnomon	39939806	40065466	+	Map4k4	XM_036165565.1	26921
1305	Map4k4	XM_036165556.1	1	1	0.99999	0.99999	0	0	0	0	0	0	0	0	0	0	0	0	0	0	0	0	0	0	0	0	0	0	0	0	0	0	0	0	0	0	0	0	0	1	1	NC_000067.7	Gnomon	39939806	40065466	+	Map4k4	XM_036165556.1	26921
1306	Map4k4	XM_036165567.1	1	1	0.99999	0.99999	0	0	0	0	0	0	0	0	0	0	0	0	0	0	0	0	0	0	0	0	0	0	0	0	0	0	0	0	0	0	0	0	0	1	1	NC_000067.7	Gnomon	39939806	40065466	+	Map4k4	XM_036165567.1	26921
1307	Map4k4	XM_036165553.1	1	1	0.99999	0.99999	0	0	0	0	0	0	0	0	0	0	0	0	0	0	0	0	0	0	0	0	0	0	0	0	0	0	0	0	0	0	0	0	0	1	1	NC_000067.7	Gnomon	39939806	40065466	+	Map4k4	XM_036165553.1	26921
1308	Map4k4	XM_006496046.3	1	1	0.99999	0.99999	0	0	0	0	0	0	0	0	0	0	0	0	0	0	0	0	0	0	0	0	0	0	0	0	0	0	0	0	0	0	0	0	0	1	1	NC_000067.7	Gnomon	39939806	40065466	+	Map4k4	XM_006496046.3	26921
1309	Map4k4	NM_001252200.1	0.819543	1.0124	0.525957	0.949773	4.68211	4.395	4.69989	4.69983	4.64212	5.19868	3.52789	4.86497	4.36912	0	4.80529	5.12501	4.36976	4.74931	4.0536	5.02477	4.87249	4.62067	321	368	613	153	404	288	0	346	435	255	348	224	439	392	320	-1.22019	1.0124	NC_000067.7	BestRefSeq	39940073	40065470	+	Map4k4	NM_001252200.1	26921
1310	Map4k4	NM_001252202.1	0.855545	0.477656	0.734202	0.0643418	3.08425	2.85916	2.01829	1.31148	2.83985	3.28183	3.48504	3.56571	3.66661	0	2.5093	3.98982	0	2.18102	0	2.01034	1.407	3.00715	19	95	150	148	155	171	0	60	191	0	48	0	42	23	96	-1.16885	-2.09356	NC_000067.7	BestRefSeq	39940073	40065470	+	Map4k4	NM_001252202.1	26921
1311	Map4k4	NM_008696.2	1.58803	1.03725	0.462306	0.949677	3.54745	4.21468	3.60021	3.21572	4.00345	0	4.9603	0	4.11978	5.29852	0	2.86423	4.7977	2.9902	3.70543	0	4.03073	4.47911	106	231	0	438	0	240	501	0	81	347	93	173	0	213	289	1.58803	1.03725	NC_000067.7	BestRefSeq	39940073	40065470	+	Map4k4	NM_008696.2	26921
1312	Map4k4	NM_001252201.1	0.780442	0.971419	0.144638	0.794663	4.90382	4.54618	4.86198	4.87179	4.93109	4.41437	5.15505	5.04178	4.80721	3.80599	4.94933	4.10991	4.73719	4.80238	4.98608	5.01765	4.99847	4.42265	363	453	349	503	458	395	170	383	209	332	362	441	437	429	277	-1.28133	-1.02942	NC_000067.7	BestRefSeq	39940073	40065470	+	Map4k4	NM_001252201.1	26921
1313	Gm16894	NR_037980.1	0.836401	0.987517	0.129789	0.900183	1.31012	1.05238	1.29199	1.44046	1.42914	1.15343	1.02294	1.45137	1.36186	0.755836	1.31103	0.952075	0.761401	1.62437	1.33937	0.951726	1.28849	1.17179	22	26	21	15	25	23	9	19	12	9	28	22	13	20	17	-1.1956	-1.01264	NC_000067.7	BestRefSeq	40115372	40125011	-	Gm16894	NR_037980.1	100047133
1314	Il1r2	XR_003952769.2	1	1	0.99999	0.99999	0	0	0	0	0	0	0	0	0	0	0	0	0	0	0	0	0	0	0	0	0	0	0	0	0	0	0	0	0	0	0	0	0	1	1	NC_000067.7	Gnomon	40123872	40164385	+	Il1r2	XR_003952769.2	16178
1315	Il1r2	NM_010555.5	1	1	0.99999	0.99999	0	0	0	0	0	0	0	0	0	0	0	0	0	0	0	0	0	0	0	0	0	0	0	0	0	0	0	0	0	0	0	0	0	1	1	NC_000067.7	BestRefSeq	40123874	40164390	+	Il1r2	NM_010555.5	16178
1316	Il1r2	NM_001360801.1	1.04096	1.19845	0.346594	0.148321	0	0.0579158	0.261174	0	0	0	0	0	0.268799	0	0	0	0	0	0.503233	0.655245	0	0	0	0	0	0	0	3	0	0	0	0	0	6	8	0	0	1.04096	1.19845	NC_000067.7	BestRefSeq	40123874	40164390	+	Il1r2	NM_001360801.1	16178
1317	Il1r2	XR_003952762.2	1	1	0.99999	0.99999	0	0	0	0	0	0	0	0	0	0	0	0	0	0	0	0	0	0	0	0	0	0	0	0	0	0	0	0	0	0	0	0	0	1	1	NC_000067.7	Gnomon	40123878	40164341	+	Il1r2	XR_003952762.2	16178
1318	Il1r2	XM_017317722.3	1	1	0.99999	0.99999	0	0	0	0	0	0	0	0	0	0	0	0	0	0	0	0	0	0	0	0	0	0	0	0	0	0	0	0	0	0	0	0	0	1	1	NC_000067.7	Gnomon	40123882	40164387	+	Il1r2	XM_017317722.3	16178
1319	Il1r2	XM_011238437.4	0.966199	0.966199	0.346594	0.346594	0.0496077	0	0	0	0	0.232559	0	0	0	0	0	0	0	0	0	0	0	0	0	0	3	0	0	0	0	0	0	0	0	0	0	0	0	-1.03498	-1.03498	NC_000067.7	Gnomon	40123884	40164387	+	Il1r2	XM_011238437.4	16178
1320	Il1r2	XM_030250758.2	1.09347	1	0.346594	0.99999	0	0.128907	0	0	0	0	0	0	0	0	0	0.55319	0	0	0	0	0	0	0	0	0	0	0	0	0	0	6	0	0	0	0	0	0	1.09347	1	NC_000067.7	Gnomon	40125034	40164387	+	Il1r2	XM_030250758.2	16178
1321	Il1r2	NM_001360800.1	0.870474	0.96029	0.145588	0.750218	0.200127	0	0.141669	0	0.40659	0	0	0.504313	0	0	0	0	0	0	0	0	0	0.600176	0	5	0	0	6	0	0	0	0	0	0	0	0	0	7	-1.1488	-1.04135	NC_000067.7	BestRefSeq	40125253	40164390	+	Il1r2	NM_001360800.1	16178
1322	Il1r2	XM_011238438.3	1.02321	0.991202	0.827452	0.922207	0.114453	0.147561	0.101704	0	0	0	0.498579	0	0	0.467343	0.209035	0	0	0.200116	0	0	0.282629	0	0	0	0	6	0	0	5	2	0	0	2	0	0	3	0	1.02321	-1.00888	NC_000067.7	Gnomon	40140472	40164387	+	Il1r2	XM_011238438.3	16178
1323	Il1r2	XM_011238440.4	1	1	0.99999	0.99999	0	0	0	0	0	0	0	0	0	0	0	0	0	0	0	0	0	0	0	0	0	0	0	0	0	0	0	0	0	0	0	0	0	1	1	NC_000067.7	Gnomon	40140574	40164387	+	Il1r2	XM_011238440.4	16178
1324	Il1r2	XM_036162222.1	1	1	0.99999	0.99999	0	0	0	0	0	0	0	0	0	0	0	0	0	0	0	0	0	0	0	0	0	0	0	0	0	0	0	0	0	0	0	0	0	1	1	NC_000067.7	Gnomon	40140818	40164387	+	Il1r2	XM_036162222.1	16178
1325	Il1r2	XM_006495726.4	1	1	0.99999	0.99999	0	0	0	0	0	0	0	0	0	0	0	0	0	0	0	0	0	0	0	0	0	0	0	0	0	0	0	0	0	0	0	0	0	1	1	NC_000067.7	Gnomon	40146215	40164387	+	Il1r2	XM_006495726.4	16178
1326	Gm35741	XR_373353.2	0.986426	0.986426	0.346594	0.346594	0.0197172	0	0	0	0	0	0.0959967	0	0	0	0	0	0	0	0	0	0	0	0	0	0	1	0	0	0	0	0	0	0	0	0	0	0	-1.01376	-1.01376	NC_000067.7	Gnomon	40188260	40191759	+	Gm35741	XR_373353.2	102639421
1327	Il1r1	XM_006495713.4	0.802161	0.933403	0.346594	0.786202	0.318037	0	0.218608	0	0	1.15909	0	0	0	0	0	0	0	0.862395	0	0	0	0	0	0	21	0	0	0	0	0	0	0	11	0	0	0	0	-1.24663	-1.07135	NC_000067.7	Gnomon	40261651	40355361	+	Il1r1	XM_006495713.4	16177
1328	Il1r1	XM_006495722.4	0.816643	0.816643	0.346594	0.346594	0.292223	0	0	0	0	0	0	1.08585	0	0	0	0	0	0	0	0	0	0	0	0	0	0	16	0	0	0	0	0	0	0	0	0	0	-1.22453	-1.22453	NC_000067.7	Gnomon	40264138	40355361	+	Il1r1	XM_006495722.4	16177
1329	Il1r1	XM_030250619.2	0.922616	1.39241	0.346594	0.433722	0.116198	0	0.593786	0	0.505253	0	0	0	0	0	0	0	0	0	0	1.8262	0	0	0	6	0	0	0	0	0	0	0	0	0	0	35	0	0	-1.08387	1.39241	NC_000067.7	Gnomon	40264142	40355361	+	Il1r1	XM_030250619.2	16177
1330	Il1r1	XM_036162185.1	1	1	0.99999	0.99999	0	0	0	0	0	0	0	0	0	0	0	0	0	0	0	0	0	0	0	0	0	0	0	0	0	0	0	0	0	0	0	0	0	1	1	NC_000067.7	Gnomon	40264174	40355361	+	Il1r1	XM_036162185.1	16177
1331	Il1r1	XM_036162197.1	1	1	0.99999	0.99999	0	0	0	0	0	0	0	0	0	0	0	0	0	0	0	0	0	0	0	0	0	0	0	0	0	0	0	0	0	0	0	0	0	1	1	NC_000067.7	Gnomon	40264174	40355361	+	Il1r1	XM_036162197.1	16177
1332	Il1r1	XM_036162186.1	1	1	0.99999	0.99999	0	0	0	0	0	0	0	0	0	0	0	0	0	0	0	0	0	0	0	0	0	0	0	0	0	0	0	0	0	0	0	0	0	1	1	NC_000067.7	Gnomon	40264174	40355361	+	Il1r1	XM_036162186.1	16177
1333	Il1r1	NM_008362.3	0.778323	0.31094	0.688198	0.14189	1.68529	1.32373	0	0	2.64444	0	2.77141	0	1.21593	2.71182	0	0.714795	0	0	0	0	0	0	0	81	0	85	0	19	73	0	8	0	0	0	0	0	0	-1.28481	-3.21605	NC_000067.7	BestRefSeq	40264218	40355330	+	Il1r1	NM_008362.3	16177
1334	Il1r1	XM_006495723.5	1	1	0.99999	0.99999	0	0	0	0	0	0	0	0	0	0	0	0	0	0	0	0	0	0	0	0	0	0	0	0	0	0	0	0	0	0	0	0	0	1	1	NC_000067.7	Gnomon	40286542	40355361	+	Il1r1	XM_006495723.5	16177
1335	Il1r1	XM_036162195.1	0.819969	0.697126	0.596795	0.346594	0.520508	0.23415	0	0	0	0	0	1.66553	0.911552	0	0	0	0	0	0	0	0	0	0	0	0	0	31	13	0	0	0	0	0	0	0	0	0	-1.21956	-1.43446	NC_000067.7	Gnomon	40289804	40355361	+	Il1r1	XM_036162195.1	16177
1336	Il1r1	XM_036162178.1	1	2.9773	0.99999	0.125791	0	0	1.57401	0	0	0	0	0	0	0	0	0	0	0.521341	1.05343	0	1.56747	2.88985	0	0	0	0	0	0	0	0	0	0	6	15	0	27	87	1	2.9773	NC_000067.7	Gnomon	40305700	40355361	+	Il1r1	XM_036162178.1	16177
1337	Il1r1	XM_036162165.1	1.05277	0.44802	0.913934	0.0542876	1.15836	1.23256	0	1.27102	0	1.57675	1.91223	0	0	0	1.68776	2.46666	0	0	0	0	0	0	18	0	34	40	0	0	0	28	58	0	0	0	0	0	0	1.05277	-2.23204	NC_000067.7	Gnomon	40305700	40355361	+	Il1r1	XM_036162165.1	16177
1338	Il1r1	XM_006495714.5	0.41644	0.730487	0.182899	0.586018	1.54193	0.278108	1.08886	1.98945	0.720977	2.79494	0	0	0	0	0	0	1.04476	1.43507	0	2.30198	0	0	38	10	102	0	0	0	0	0	0	14	23	0	55	0	0	-2.40131	-1.36895	NC_000067.7	Gnomon	40305700	40355361	+	Il1r1	XM_006495714.5	16177
1339	Il1r1	XM_036162188.1	1.31324	1	0.346594	0.99999	0	0.393135	0	0	0	0	0	0	0	0	0	0	1.35964	0	0	0	0	0	0	0	0	0	0	0	0	0	0	20	0	0	0	0	0	1.31324	1	NC_000067.7	Gnomon	40305700	40355361	+	Il1r1	XM_036162188.1	16177
1340	Il1r1	NM_001123382.2	1.96945	1.13316	0.095529	0.779744	2.04864	3.02642	2.22899	1.97806	1.20015	1.32983	1.68281	3.12502	2.93941	1.7352	2.73382	3.82118	3.16226	1.73326	3.32357	1.97686	2.36954	0	38	20	26	32	111	98	30	73	169	103	31	130	41	58	0	1.96945	1.13316	NC_000067.7	BestRefSeq	40305746	40355330	+	Il1r1	NM_001123382.2	16177
1341	Il1rl2	XM_036165947.1	0.943635	0.943635	0.346594	0.346594	0.0836991	0	0	0	0.377022	0	0	0	0	0	0	0	0	0	0	0	0	0	0	5	0	0	0	0	0	0	0	0	0	0	0	0	0	-1.05973	-1.05973	NC_000067.7	Gnomon	40363697	40406722	+	Il1rl2	XM_036165947.1	107527
1342	Il1rl2	NM_133193.4	0.926442	0.980359	0.761861	0.943212	0.319263	0.209035	0.290645	0	0	0	1.16251	0	0	0	0.831532	0	0	1.08129	0	0	0	0	0	0	0	18	0	0	0	10	0	0	15	0	0	0	0	-1.0794	-1.02003	NC_000067.7	BestRefSeq	40363749	40406715	+	Il1rl2	NM_133193.4	107527
1343	Il1rl2	NM_001356478.1	0.904806	1.11487	0.65318	0.651454	0.634086	0.489767	0.790964	1.00924	0	1.03527	0	0.763338	1.06508	0	0	0.302949	0.761401	0	1.17131	1.19754	0	1.07417	13	0	18	0	10	16	0	0	3	9	0	18	18	0	15	-1.10521	1.11487	NC_000067.7	BestRefSeq	40363749	40406715	+	Il1rl2	NM_001356478.1	107527
1344	Il1rl2	XM_006495609.4	1.06281	0.934153	0.675355	0.346594	0.0982685	0.186148	0	0	0.435564	0	0	0	0	0.755836	0	0	0	0	0	0	0	0	0	5	0	0	0	0	9	0	0	0	0	0	0	0	0	1.06281	-1.07049	NC_000067.7	Gnomon	40364617	40406722	+	Il1rl2	XM_006495609.4	107527
1345	Il1rl2	XM_006495610.5	1	1	0.99999	0.99999	0	0	0	0	0	0	0	0	0	0	0	0	0	0	0	0	0	0	0	0	0	0	0	0	0	0	0	0	0	0	0	0	0	1	1	NC_000067.7	Gnomon	40364984	40406722	+	Il1rl2	XM_006495610.5	107527
1346	Il1rl2	XM_036165980.1	1	1.1587	0.99999	0.346594	0	0	0.212507	0	0	0	0	0	0	0	0	0	0	0	0	0	0.842778	0	0	0	0	0	0	0	0	0	0	0	0	0	0	11	0	1	1.1587	NC_000067.7	Gnomon	40365423	40406722	+	Il1rl2	XM_036165980.1	107527
1347	Il1rl1	XM_036162498.1	1	1	0.99999	0.99999	0	0	0	0	0	0	0	0	0	0	0	0	0	0	0	0	0	0	0	0	0	0	0	0	0	0	0	0	0	0	0	0	0	1	1	NC_000067.7	Gnomon	40444025	40504578	+	Il1rl1	XM_036162498.1	17082
1348	Il1rl1	XM_006495744.3	1	1.05565	0.99999	0.346594	0	0	0.0781337	0	0	0	0	0	0	0	0	0	0	0	0.354179	0	0	0	0	0	0	0	0	0	0	0	0	0	0	4	0	0	0	1	1.05565	NC_000067.7	Gnomon	40444025	40504578	+	Il1rl1	XM_006495744.3	17082
1349	Il1rl1	XM_006495741.1	1.1761	1.01379	0.345811	0.937009	0.274803	0.508819	0.294563	0	0.934733	0	0.186002	0	0.495295	0.467343	0.893386	0.208861	0.388409	0.604801	0	0.442866	0	0.324807	0	14	0	2	0	6	5	11	2	4	7	0	5	0	3	1.1761	1.01379	NC_000067.7	Gnomon	40468693	40504578	+	Il1rl1	XM_006495741.1	17082
1350	Il1rl1	NM_001294171.1	0.938725	0.959519	0.248029	0.509883	0.113341	0.0221156	0.0537243	0.303034	0	0.232559	0	0	0	0	0	0	0.107336	0	0	0	0	0.250603	3	0	3	0	0	0	0	0	0	1	0	0	0	0	3	-1.06527	-1.04219	NC_000067.7	BestRefSeq	40468730	40487571	+	Il1rl1	NM_001294171.1	17082
1351	Il1rl1	NM_010743.3	1	1	0.99999	0.99999	0	0	0	0	0	0	0	0	0	0	0	0	0	0	0	0	0	0	0	0	0	0	0	0	0	0	0	0	0	0	0	0	0	1	1	NC_000067.7	BestRefSeq	40478789	40487571	+	Il1rl1	NM_010743.3	17082
1352	Il1rl1	NM_001025602.3	1	1	0.99999	0.99999	0	0	0	0	0	0	0	0	0	0	0	0	0	0	0	0	0	0	0	0	0	0	0	0	0	0	0	0	0	0	0	0	0	1	1	NC_000067.7	BestRefSeq	40478789	40504575	+	Il1rl1	NM_001025602.3	17082
1353	Il18r1	NM_001161842.1	1	1	0.99999	0.99999	0	0	0	0	0	0	0	0	0	0	0	0	0	0	0	0	0	0	0	0	0	0	0	0	0	0	0	0	0	0	0	0	0	1	1	NC_000067.7	BestRefSeq	40504712	40530738	+	Il18r1	NM_001161842.1	16182
1354	Il18r1	XM_006495727.3	1	1	0.99999	0.99999	0	0	0	0	0	0	0	0	0	0	0	0	0	0	0	0	0	0	0	0	0	0	0	0	0	0	0	0	0	0	0	0	0	1	1	NC_000067.7	Gnomon	40504717	40539277	+	Il18r1	XM_006495727.3	16182
1355	Il18r1	XM_006495729.5	1	1	0.99999	0.99999	0	0	0	0	0	0	0	0	0	0	0	0	0	0	0	0	0	0	0	0	0	0	0	0	0	0	0	0	0	0	0	0	0	1	1	NC_000067.7	Gnomon	40504723	40539277	+	Il18r1	XM_006495729.5	16182
1356	Il18r1	XM_006495734.5	1	1	0.99999	0.99999	0	0	0	0	0	0	0	0	0	0	0	0	0	0	0	0	0	0	0	0	0	0	0	0	0	0	0	0	0	0	0	0	0	1	1	NC_000067.7	Gnomon	40504723	40539277	+	Il18r1	XM_006495734.5	16182
1357	Il18r1	NM_001161843.1	1.00239	1.05242	0.907402	0.135212	0.0186655	0.0221156	0.0923704	0	0.0910022	0	0	0	0	0	0	0	0.107336	0	0.154689	0.193735	0	0.102591	0	1	0	0	0	0	0	0	0	1	0	2	2	0	1	1.00239	1.05242	NC_000067.7	BestRefSeq	40504781	40530740	+	Il18r1	NM_001161843.1	16182
1358	Il18r1	XM_006495730.3	1.01365	1	0.346594	0.99999	0	0.0195647	0	0	0	0	0	0	0.0952738	0	0	0	0	0	0	0	0	0	0	0	0	0	0	1	0	0	0	0	0	0	0	0	0	1.01365	1	NC_000067.7	Gnomon	40504977	40539277	+	Il18r1	XM_006495730.3	16182
1359	Il18r1	XM_006495732.3	1	1	0.99999	0.99999	0	0	0	0	0	0	0	0	0	0	0	0	0	0	0	0	0	0	0	0	0	0	0	0	0	0	0	0	0	0	0	0	0	1	1	NC_000067.7	Gnomon	40504977	40539277	+	Il18r1	XM_006495732.3	16182
1360	Il18r1	XM_006495728.3	1	1.01683	0.99999	0.346594	0	0	0.024085	0	0	0	0	0	0	0	0	0	0	0	0.116595	0	0	0	0	0	0	0	0	0	0	0	0	0	0	1	0	0	0	1	1.01683	NC_000067.7	Gnomon	40504977	40539277	+	Il18r1	XM_006495728.3	16182
1361	Il18r1	NM_008365.2	0.971447	0.946683	0.725929	0.487459	0.23985	0.198057	0.160804	0.553334	0.0910022	0.302434	0.0959967	0.097262	0.348314	0.298114	0.209035	0	0.107336	0.200116	0.112238	0.281646	0.194431	0	6	1	4	1	1	4	3	2	0	1	2	1	3	2	0	-1.02939	-1.05632	NC_000067.7	BestRefSeq	40505166	40540014	+	Il18r1	NM_008365.2	16182
1362	Il18rap	NM_010553.4	1	1	0.99999	0.99999	0	0	0	0	0	0	0	0	0	0	0	0	0	0	0	0	0	0	0	0	0	0	0	0	0	0	0	0	0	0	0	0	0	1	1	NC_000067.7	BestRefSeq	40554522	40590865	+	Il18rap	NM_010553.4	16174
1363	Il18rap	XM_036162130.1	0.942338	0.955449	0.346594	0.472797	0.0856833	0	0.0199337	0	0.385101	0	0	0	0	0	0	0	0	0	0.0970233	0	0	0	0	5	0	0	0	0	0	0	0	0	0	1	0	0	0	-1.06119	-1.04663	NC_000067.7	Gnomon	40554548	40581133	+	Il18rap	XM_036162130.1	16174
1364	Il18rap	XM_006495710.2	1.06252	0.94498	0.378398	0.188636	0.0816447	0.16914	0	0	0.117307	0	0.270721	0	0	0	0.209035	0.391274	0.207237	0	0	0	0	0	0	1	0	3	0	0	0	2	4	2	0	0	0	0	0	1.06252	-1.05822	NC_000067.7	Gnomon	40554548	40590867	+	Il18rap	XM_006495710.2	16174
1365	Il18rap	XM_030250547.1	1	1.02948	0.99999	0.346594	0	0	0.0419159	0	0	0	0	0	0	0	0	0	0	0	0	0	0	0.198369	0	0	0	0	0	0	0	0	0	0	0	0	0	0	2	1	1.02948	NC_000067.7	Gnomon	40554548	40590867	+	Il18rap	XM_030250547.1	16174
1366	Il18rap	XM_006495712.3	1.07046	1.04105	0.394732	0.472524	0.044275	0.142504	0.102311	0.208922	0	0	0	0	0.184644	0.467343	0	0	0	0.290645	0	0	0.194431	0	2	0	0	0	0	2	5	0	0	0	3	0	0	2	0	1.07046	1.04105	NC_000067.7	Gnomon	40564511	40590867	+	Il18rap	XM_006495712.3	16174
1367	Gm35801	NR_168311.1	1	1.01443	0.99999	0.346594	0	0	0.0206654	0	0	0	0	0	0	0	0	0	0	0	0	0	0.100488	0	0	0	0	0	0	0	0	0	0	0	0	0	0	1	0	1	1.01443	NC_000067.7	BestRefSeq	40611343	40619822	-	Gm35801	NR_168311.1	102639500
1368	Gm35801	NR_168310.1	1	1	0.99999	0.99999	0	0	0	0	0	0	0	0	0	0	0	0	0	0	0	0	0	0	0	0	0	0	0	0	0	0	0	0	0	0	0	0	0	1	1	NC_000067.7	BestRefSeq	40611343	40619822	-	Gm35801	NR_168310.1	102639500
1369	Gm35801	NR_168309.1	0.986244	0.986244	0.346594	0.346594	0.019984	0	0	0	0	0	0	0.097262	0	0	0	0	0	0	0	0	0	0	0	0	0	0	1	0	0	0	0	0	0	0	0	0	0	-1.01395	-1.01395	NC_000067.7	BestRefSeq	40611343	40619822	-	Gm35801	NR_168309.1	102639500
1370	Slc9a4	XM_036153266.1	0.983669	0.923271	0.841797	0.172639	0.115174	0.0914194	0	0.353613	0.186212	0	0	0	0	0.408266	0	0	0	0	0	0	0	0	4	2	0	0	0	0	4	0	0	0	0	0	0	0	0	-1.0166	-1.08311	NC_000067.7	Gnomon	40619146	40649547	+	Slc9a4	XM_036153266.1	110895
1371	Slc9a4	XM_006495626.4	1.07162	0.829922	0.872802	0.615052	0.8035	0.903292	0.534547	0	0	0.980736	0	1.90811	1.68804	0	0	1.64591	0	0	0.869462	0.713117	0.828725	0	0	0	17	0	39	33	0	0	27	0	0	12	9	11	0	1.07162	-1.20493	NC_000067.7	Gnomon	40619146	40668484	+	Slc9a4	XM_006495626.4	110895
1372	Slc9a4	XM_006495625.3	1.01428	0.764343	0.967662	0.44854	2.24137	2.26183	1.85367	0	2.71988	2.57957	2.60371	1.99932	1.68011	0	2.6143	3.03915	2.44151	1.98395	2.77316	0	1.57468	1.72264	0	86	85	74	43	32	0	66	93	57	40	84	0	27	31	1.01428	-1.30831	NC_000067.7	Gnomon	40619146	40669888	+	Slc9a4	XM_006495625.3	110895
1373	Slc9a4	NM_177084.4	1.16836	0.884612	0.366035	0.537326	2.56249	2.78697	2.3856	2.13228	2.35207	2.65579	2.95527	2.58229	2.35242	2.21771	3.07517	3.16053	2.88384	2.02514	1.69654	2.91585	2.84603	2.02847	43	63	91	98	72	60	48	95	102	83	41	32	91	86	42	1.16836	-1.13044	NC_000067.7	BestRefSeq	40619478	40670188	+	Slc9a4	NM_177084.4	110895
1374	Gm37435	XR_004936033.1	1	1.01474	0.99999	0.346594	0	0	0.0211102	0	0	0	0	0	0	0	0	0	0	0	0	0	0	0.102591	0	0	0	0	0	0	0	0	0	0	0	0	0	0	1	1	1.01474	NC_000067.7	Gnomon	40623323	40625654	-	Gm37435	XR_004936033.1	118567739
1375	Slc9a2	NM_001033289.2	1.27623	1.0563	0.278888	0.462567	3.67322	4.02511	3.75223	3.54522	3.47145	3.77722	3.56098	3.95477	4.14777	3.06094	4.05913	4.69622	3.6713	3.71441	3.93175	3.69252	3.70562	3.7019	137	155	218	157	208	245	96	201	320	152	163	205	166	167	163	1.27623	1.0563	NC_000067.7	BestRefSeq	40720872	40808045	+	Slc9a2	NM_001033289.2	226999
1376	Gm37915	XR_865367.3	1	1.01443	0.99999	0.346594	0	0	0.0206654	0	0	0	0	0	0	0	0	0	0	0	0	0	0.100488	0	0	0	0	0	0	0	0	0	0	0	0	0	0	1	0	1	1.01443	NC_000067.7	Gnomon	40810452	40824527	+	Gm37915	XR_865367.3	102641498
1377	Gm37915	XR_865366.4	1	1	0.99999	0.99999	0	0	0	0	0	0	0	0	0	0	0	0	0	0	0	0	0	0	0	0	0	0	0	0	0	0	0	0	0	0	0	0	0	1	1	NC_000067.7	Gnomon	40810457	40824527	+	Gm37915	XR_865366.4	102641498
1378	Mfsd9	NM_172499.2	1.00743	0.975619	0.913258	0.726597	2.30475	2.31543	2.26914	2.40195	2.29472	2.40997	2.33897	2.04906	2.51362	2.07502	2.24548	2.35841	2.34868	2.41005	2.35171	2.05723	2.08615	2.39907	55	60	74	59	45	69	42	48	53	53	58	59	44	45	58	1.00743	-1.02499	NC_000067.7	BestRefSeq	40811200	40829817	-	Mfsd9	NM_172499.2	211798
1379	Gm37915	XR_865368.2	1	1.04464	0.99999	0.346594	0	0	0.0630022	0	0	0	0	0	0	0	0	0	0	0.290645	0	0	0	0	0	0	0	0	0	0	0	0	0	0	3	0	0	0	0	1	1.04464	NC_000067.7	Gnomon	40813701	40824527	+	Gm37915	XR_865368.2	102641498
1380	Tmem182	XM_017321461.2	1	1.05771	0.99999	0.346594	0	0	0.0809429	0	0	0	0	0	0	0	0	0	0	0	0	0	0.365743	0	0	0	0	0	0	0	0	0	0	0	0	0	0	4	0	1	1.05771	NC_000067.7	Gnomon	40844738	40896047	+	Tmem182	XM_017321461.2	381339
1381	Tmem182	NM_001081198.1	1.01559	1.0737	0.346594	0.346594	0	0.0223202	0.102591	0	0	0	0	0	0	0	0.1083	0	0	0	0	0	0	0.452597	0	0	0	0	0	0	0	1	0	0	0	0	0	0	5	1.01559	1.0737	NC_000067.7	BestRefSeq	40844761	40894427	+	Tmem182	NM_001081198.1	381339
1382	Tmem182	XM_036166211.1	0.951973	0.981072	0.145702	0.713825	0.0905716	0.0195647	0.0630022	0	0	0.159127	0.186002	0.097262	0.0952738	0	0	0	0	0.290645	0	0	0	0	0	0	2	2	1	1	0	0	0	0	3	0	0	0	0	-1.05045	-1.01929	NC_000067.7	Gnomon	40877181	40896047	+	Tmem182	XM_036166211.1	381339
1383	4930448I06Rik	NR_040475.1	1	1	0.99999	0.99999	0	0	0	0	0	0	0	0	0	0	0	0	0	0	0	0	0	0	0	0	0	0	0	0	0	0	0	0	0	0	0	0	0	1	1	NC_000067.7	BestRefSeq	41206720	41220412	-	4930448I06Rik	NR_040475.1	74897
1384	Gm53551	XR_004936035.1	1	1	0.99999	0.99999	0	0	0	0	0	0	0	0	0	0	0	0	0	0	0	0	0	0	0	0	0	0	0	0	0	0	0	0	0	0	0	0	0	1	1	NC_000067.7	Gnomon	41431364	41433693	+	Gm53551	XR_004936035.1	118567740
1385	Gm53551	XR_004936036.1	0.988473	0.988473	0.346594	0.346594	0.0167261	0	0	0	0	0.0817565	0	0	0	0	0	0	0	0	0	0	0	0	0	0	1	0	0	0	0	0	0	0	0	0	0	0	0	-1.01166	-1.01166	NC_000067.7	Gnomon	41431364	41433693	+	Gm53551	XR_004936036.1	118567740
1386	Gm39631	NR_168323.1	1.01559	1	0.346594	0.99999	0	0.0223202	0	0	0	0	0	0	0	0	0.1083	0	0	0	0	0	0	0	0	0	0	0	0	0	0	1	0	0	0	0	0	0	0	1.01559	1	NC_000067.7	BestRefSeq	41535155	41572471	-	Gm39631	NR_168323.1	105243912
1387	Gm35935	XR_373355.2	1	1	0.99999	0.99999	0	0	0	0	0	0	0	0	0	0	0	0	0	0	0	0	0	0	0	0	0	0	0	0	0	0	0	0	0	0	0	0	0	1	1	NC_000067.7	Gnomon	41609467	41612661	-	Gm35935	XR_373355.2	102639680
1388	Gm29260	XR_004936043.1	1	1.10099	0.99999	0.346594	0	0	0.138803	0	0	0	0	0	0	0	0	0	0	0	0	0	0.58972	0	0	0	0	0	0	0	0	0	0	0	0	0	0	7	0	1	1.10099	NC_000067.7	Gnomon	41782183	41978758	+	Gm29260	XR_004936043.1	102639765
1389	Gm29260	XR_004936037.1	1	1	0.99999	0.99999	0	0	0	0	0	0	0	0	0	0	0	0	0	0	0	0	0	0	0	0	0	0	0	0	0	0	0	0	0	0	0	0	0	1	1	NC_000067.7	Gnomon	41782184	41978758	+	Gm29260	XR_004936037.1	102639765
1390	Gm29260	XR_373362.4	0.988205	1.01453	0.813785	0.834021	0.058361	0.0412432	0.079179	0	0	0	0.270721	0	0	0	0.195348	0	0	0	0.35849	0	0	0	0	0	0	3	0	0	0	2	0	0	0	4	0	0	0	-1.01194	1.01453	NC_000067.7	Gnomon	41782185	41978758	+	Gm29260	XR_373362.4	102639765
1391	Gm29260	XR_003947784.2	1	1	0.99999	0.99999	0	0	0	0	0	0	0	0	0	0	0	0	0	0	0	0	0	0	0	0	0	0	0	0	0	0	0	0	0	0	0	0	0	1	1	NC_000067.7	Gnomon	41782190	41978758	+	Gm29260	XR_003947784.2	102639765
1392	Gm29260	XR_865372.3	1.03337	1	0.346594	0.99999	0	0.047351	0	0	0	0	0	0	0	0	0.222593	0	0	0	0	0	0	0	0	0	0	0	0	0	0	2	0	0	0	0	0	0	0	1.03337	1	NC_000067.7	Gnomon	41782191	41978758	+	Gm29260	XR_865372.3	102639765
1393	Gm29260	XR_003947783.2	1	1	0.99999	0.99999	0	0	0	0	0	0	0	0	0	0	0	0	0	0	0	0	0	0	0	0	0	0	0	0	0	0	0	0	0	0	0	0	0	1	1	NC_000067.7	Gnomon	41782192	41978758	+	Gm29260	XR_003947783.2	102639765
1394	Gm29260	XR_004936042.1	1	1	0.99999	0.99999	0	0	0	0	0	0	0	0	0	0	0	0	0	0	0	0	0	0	0	0	0	0	0	0	0	0	0	0	0	0	0	0	0	1	1	NC_000067.7	Gnomon	41782193	41978758	+	Gm29260	XR_004936042.1	102639765
1395	Gm29260	XR_003947782.2	1	1	0.99999	0.99999	0	0	0	0	0	0	0	0	0	0	0	0	0	0	0	0	0	0	0	0	0	0	0	0	0	0	0	0	0	0	0	0	0	1	1	NC_000067.7	Gnomon	41782195	41978758	+	Gm29260	XR_003947782.2	102639765
1396	Gm29260	XR_004936041.1	0.92753	1.00751	0.346594	0.946209	0.108534	0	0.119333	0	0.475769	0	0	0	0	0	0	0	0	0	0	0.517187	0	0	0	6	0	0	0	0	0	0	0	0	0	0	6	0	0	-1.07813	1.00751	NC_000067.7	Gnomon	41782197	41978758	+	Gm29260	XR_004936041.1	102639765
1397	Gm29260	XR_004936039.1	1	1	0.99999	0.99999	0	0	0	0	0	0	0	0	0	0	0	0	0	0	0	0	0	0	0	0	0	0	0	0	0	0	0	0	0	0	0	0	0	1	1	NC_000067.7	Gnomon	41876376	41978758	+	Gm29260	XR_004936039.1	102639765
1398	Gm29260	XR_004936038.1	1	1.08844	0.99999	0.346594	0	0	0.122262	0	0	0	0	0	0	0	0	0	0	0	0	0	0	0.528273	0	0	0	0	0	0	0	0	0	0	0	0	0	0	6	1	1.08844	NC_000067.7	Gnomon	41876547	41978758	+	Gm29260	XR_004936038.1	102639765
1399	Gm29260	XR_003947789.1	1.04132	1.01375	0.505351	0.724251	0.0389456	0.0973555	0.058646	0.184996	0	0	0	0	0.0952738	0	0	0.357029	0	0	0.183077	0	0.100488	0	2	0	0	0	0	1	0	0	4	0	0	2	0	1	0	1.04132	1.01375	NC_000067.7	Gnomon	41926231	41978758	+	Gm29260	XR_003947789.1	102639765
1400	Gm29260	XR_373360.1	0.903433	0.98687	0.157073	0.902516	0.14651	0	0.127441	0.412141	0	0	0	0.267577	0	0	0	0	0	0.547719	0	0	0	0	4	0	0	0	3	0	0	0	0	0	6	0	0	0	0	-1.10689	-1.01331	NC_000067.7	Gnomon	41934831	41978758	+	Gm29260	XR_373360.1	102639765
1401	Gm29260	XR_373363.5	1.00809	1.01222	0.864526	0.810271	0.0412213	0.0528447	0.0587423	0	0	0	0	0.19525	0	0	0	0.246762	0	0.272366	0	0	0	0	0	0	0	0	2	0	0	0	2	0	3	0	0	0	0	1.00809	1.01222	NC_000067.7	Gnomon	41945786	41978758	+	Gm29260	XR_373363.5	102639765
1402	Gm29260	XR_001778899.3	0.973825	0.958539	0.685071	0.485909	0.0817565	0.0434913	0.0206654	0	0	0.36908	0	0	0	0.205423	0	0	0	0	0	0	0.100488	0	0	0	5	0	0	0	2	0	0	0	0	0	0	1	0	-1.02688	-1.04325	NC_000067.7	Gnomon	41950636	41978758	+	Gm29260	XR_001778899.3	102639765
1403	Gm28175	XR_004936045.1	0.454517	0.521639	0.3087	0.393509	1.90027	0.762676	0.961393	3.22119	2.66417	0	0	0	2.16452	0	0	0	0	0	2.52003	0	0	0	107	82	0	0	0	51	0	0	0	0	0	68	0	0	0	-2.20014	-1.91703	NC_000067.7	Gnomon	42296970	42349170	+	Gm28175	XR_004936045.1	102640173
1404	Gm28175	XR_004936053.1	1	1.63066	0.99999	0.346594	0	0	0.705455	0	0	0	0	0	0	0	0	0	0	0	0	0	2.05426	0	0	0	0	0	0	0	0	0	0	0	0	0	0	44	0	1	1.63066	NC_000067.7	Gnomon	42296970	42349170	+	Gm28175	XR_004936053.1	102640173
1405	Gm28175	XR_004936044.1	1.84122	1.88931	0.49397	0.388596	2.76167	3.64233	3.67953	3.57124	0	0	0	4.24964	0	4.8491	0	0	4.93602	4.84684	3.63342	0	4.38392	0	140	0	0	0	258	0	364	0	0	383	373	164	0	276	0	1.84122	1.88931	NC_000067.7	Gnomon	42296970	42349170	+	Gm28175	XR_004936044.1	102640173
1406	Gm28175	XR_004936052.1	0.49207	0.754539	0.346594	0.679014	1.02307	0	0.616732	0	0	2.6232	0	0	0	0	0	0	0	0	0	0	0	1.8746	0	0	89	0	0	0	0	0	0	0	0	0	0	0	36	-2.03223	-1.32531	NC_000067.7	Gnomon	42296970	42349170	+	Gm28175	XR_004936052.1	102640173
1407	Gm28175	XR_004936060.1	1	1	0.99999	0.99999	0	0	0	0	0	0	0	0	0	0	0	0	0	0	0	0	0	0	0	0	0	0	0	0	0	0	0	0	0	0	0	0	0	1	1	NC_000067.7	Gnomon	42296970	42349170	+	Gm28175	XR_004936060.1	102640173
1408	Gm28175	XR_004936062.1	0.80169	0.856329	0.346594	0.504687	0.318884	0	0.0951203	0	1.16145	0	0	0	0	0	0	0	0	0	0	0	0.423064	0	0	19	0	0	0	0	0	0	0	0	0	0	0	5	0	-1.24737	-1.16778	NC_000067.7	Gnomon	42296970	42349170	+	Gm28175	XR_004936062.1	102640173
1409	Gm28175	XR_004936047.1	1	1	0.99999	0.99999	0	0	0	0	0	0	0	0	0	0	0	0	0	0	0	0	0	0	0	0	0	0	0	0	0	0	0	0	0	0	0	0	0	1	1	NC_000067.7	Gnomon	42296970	42349170	+	Gm28175	XR_004936047.1	102640173
1410	Gm28175	XR_004936048.1	1	1	0.99999	0.99999	0	0	0	0	0	0	0	0	0	0	0	0	0	0	0	0	0	0	0	0	0	0	0	0	0	0	0	0	0	0	0	0	0	1	1	NC_000067.7	Gnomon	42296970	42349170	+	Gm28175	XR_004936048.1	102640173
1411	Gm28175	XR_003947791.2	0.641194	0.572577	0.51261	0.390018	1.61258	0.971415	0.808121	0	0	2.43692	2.78137	0	0	0	2.537	0	0	0.494927	0	0	0	2.11949	0	0	76	85	0	0	0	62	0	0	6	0	0	0	45	-1.55959	-1.74649	NC_000067.7	Gnomon	42296970	42349170	+	Gm28175	XR_003947791.2	102640173
1412	Gm28175	XR_004936049.1	3.28132	1.3801	0.131061	0.408792	1.26782	2.9821	1.73259	1.37206	0	0	1.70669	2.06605	3.35146	2.58535	1.65823	4.25868	0	2.07082	0.68245	2.25835	0	2.32931	20	0	0	33	46	135	65	28	233	0	43	9	53	0	55	3.28132	1.3801	NC_000067.7	Gnomon	42296970	42349170	+	Gm28175	XR_004936049.1	102640173
1413	Gm28175	XR_004936046.1	3.88914	1.23842	0.128189	0.788505	1.63203	3.59148	1.94054	1.15563	0	0	3.36031	0	3.58484	0	4.47374	4.58817	0	0	2.39445	0	0	3.45083	16	0	0	135	0	161	0	272	296	0	0	61	0	0	135	3.88914	1.23842	NC_000067.7	Gnomon	42296970	42349170	+	Gm28175	XR_004936046.1	102640173
1414	Gm28175	XR_004936050.1	1	1	0.99999	0.99999	0	0	0	0	0	0	0	0	0	0	0	0	0	0	0	0	0	0	0	0	0	0	0	0	0	0	0	0	0	0	0	0	0	1	1	NC_000067.7	Gnomon	42296970	42349170	+	Gm28175	XR_004936050.1	102640173
1415	Gm28175	XR_004936054.1	2.98884	1	0.208043	0.99999	0	1.57958	0	0	0	0	0	0	0	0	1.79529	0	3.08293	0	0	0	0	0	0	0	0	0	0	0	0	32	0	97	0	0	0	0	0	2.98884	1	NC_000067.7	Gnomon	42296970	42349170	+	Gm28175	XR_004936054.1	102640173
1416	Gm28175	XR_004936056.1	1	1	0.99999	0.99999	0	0	0	0	0	0	0	0	0	0	0	0	0	0	0	0	0	0	0	0	0	0	0	0	0	0	0	0	0	0	0	0	0	1	1	NC_000067.7	Gnomon	42296974	42349170	+	Gm28175	XR_004936056.1	102640173
1417	Gm28175	XR_004936057.1	0.321415	0.321415	0.141796	0.141796	1.63749	0	0	0	0	2.7082	2.59004	0	0	0	0	0	0	0	0	0	0	0	0	0	95	73	0	0	0	0	0	0	0	0	0	0	0	-3.11125	-3.11125	NC_000067.7	Gnomon	42296981	42349170	+	Gm28175	XR_004936057.1	102640173
1418	Gm28175	XR_004936061.1	1	1	0.99999	0.99999	0	0	0	0	0	0	0	0	0	0	0	0	0	0	0	0	0	0	0	0	0	0	0	0	0	0	0	0	0	0	0	0	0	1	1	NC_000067.7	Gnomon	42296981	42349170	+	Gm28175	XR_004936061.1	102640173
1419	Gm28175	XR_004936064.1	0.894427	0.894427	0.346594	0.346594	0.160964	0	0	0	0	0.669182	0	0	0	0	0	0	0	0	0	0	0	0	0	0	10	0	0	0	0	0	0	0	0	0	0	0	0	-1.11803	-1.11803	NC_000067.7	Gnomon	42296983	42349170	+	Gm28175	XR_004936064.1	102640173
1420	Gm28175	XR_004936055.1	1	1	0.99999	0.99999	0	0	0	0	0	0	0	0	0	0	0	0	0	0	0	0	0	0	0	0	0	0	0	0	0	0	0	0	0	0	0	0	0	1	1	NC_000067.7	Gnomon	42296984	42349170	+	Gm28175	XR_004936055.1	102640173
1421	Gm28175	XR_004936059.1	0.92869	0.608641	0.901093	0.32995	0.976242	0.869511	0.259907	0	0	1.10369	0	2.22886	0	0	0	2.36043	0	0.990596	0	0	0	0	0	0	20	0	53	0	0	0	53	0	13	0	0	0	0	-1.07679	-1.643	NC_000067.7	Gnomon	42296985	42349170	+	Gm28175	XR_004936059.1	102640173
1422	Gm28175	XR_004936051.1	1.22835	0.759971	0.675844	0.346594	0.395984	0.692702	0	1.36692	0	0	0	0	0	0	0	0	2.02911	0	0	0	0	0	20	0	0	0	0	0	0	0	0	40	0	0	0	0	0	1.22835	-1.31584	NC_000067.7	Gnomon	42296985	42349170	+	Gm28175	XR_004936051.1	102640173
1423	Gm28175	XR_004936058.1	0.624757	1.64661	0.594557	0.668627	1.53023	0.851595	2.24973	0	3.38427	0	0	0	0	0	1.76709	0	1.38892	0	0	4.30595	0	0	0	145	0	0	0	0	0	31	0	21	0	0	261	0	0	-1.60062	1.64661	NC_000067.7	Gnomon	42296988	42349170	+	Gm28175	XR_004936058.1	102640173
1424	Gm46088	XR_001778901.2	1	1	0.99999	0.99999	0	0	0	0	0	0	0	0	0	0	0	0	0	0	0	0	0	0	0	0	0	0	0	0	0	0	0	0	0	0	0	0	0	1	1	NC_000067.7	Gnomon	42370976	42392286	-	Gm46088	XR_001778901.2	108167620
1425	Gm36678	XR_373374.1	1	1	0.99999	0.99999	0	0	0	0	0	0	0	0	0	0	0	0	0	0	0	0	0	0	0	0	0	0	0	0	0	0	0	0	0	0	0	0	0	1	1	NC_000067.7	Gnomon	42438426	42456054	-	Gm36678	XR_373374.1	102640664
1426	Gm36678	XR_373375.1	1	1	0.99999	0.99999	0	0	0	0	0	0	0	0	0	0	0	0	0	0	0	0	0	0	0	0	0	0	0	0	0	0	0	0	0	0	0	0	0	1	1	NC_000067.7	Gnomon	42438426	42466804	-	Gm36678	XR_373375.1	102640664
1427	Gm36678	XR_004936066.1	1.0222	0.962979	0.639373	0.0408496	0.0544232	0.0861027	0	0	0.0910022	0.0817565	0.0959967	0	0	0.298114	0.1083	0	0	0	0	0	0	0	0	1	1	1	0	0	3	1	0	0	0	0	0	0	0	1.0222	-1.03844	NC_000067.7	Gnomon	42438426	42484156	-	Gm36678	XR_004936066.1	102640664
1428	Gm37047	XR_004936067.1	1.13261	1.15639	0.0326834	0.269821	0.184007	0.363659	0.39363	0.303034	0.0910022	0.232559	0.270721	0	0.348314	0.385209	0.209035	0.474502	0.388409	0.200116	0.875601	0	0.282629	0.452597	3	1	3	3	0	4	4	2	5	4	2	12	0	3	5	1.13261	1.15639	NC_000067.7	Gnomon	42528764	42538529	+	Gm37047	XR_004936067.1	118567741
1429	Gm46089	XR_001778907.3	1.01592	0.984303	0.718356	0.689511	0.0825307	0.105318	0.0597056	0.208922	0	0	0.0959967	0.097262	0.0952738	0	0.209035	0	0.207237	0	0.187931	0	0.100488	0	2	0	0	1	1	1	0	2	0	2	0	2	0	1	0	1.01592	-1.01595	NC_000067.7	Gnomon	42599567	42612505	-	Gm46089	XR_001778907.3	108167621
1430	Gm36822	XR_373378.2	1.01657	0.999965	0.493786	0.998611	0.019984	0.0436943	0.0199337	0	0	0	0	0.097262	0	0.106365	0	0	0.107336	0	0.0970233	0	0	0	0	0	0	0	1	0	1	0	0	1	0	1	0	0	0	1.01657	-1.00003	NC_000067.7	Gnomon	42612943	42621177	-	Gm36822	XR_373378.2	102640854
1431	Pantr1	NR_027826.2	0.996435	0.90943	0.974106	0.196856	3.84969	3.84454	3.71272	3.88659	4.03262	3.96668	3.49208	3.81164	3.64816	3.82376	3.75202	4.26497	3.63589	3.75472	3.79383	3.72424	3.6151	3.66884	177	236	251	149	187	169	172	160	234	148	168	185	170	156	159	-1.00358	-1.09959	NC_000067.7	BestRefSeq	42687360	42733985	-	Pantr1	NR_027826.2	66297
1432	Gm20646	NR_168293.1	1.02372	1.2213	0.81709	0.27217	0.17712	0.210942	0.465543	0	0	0	0.442125	0.372415	0	0.340402	0.485828	0	0.164428	1.03532	0.629654	0.386721	0	0	0	0	0	5	4	0	3	5	0	2	14	8	4	0	0	1.02372	1.2213	NC_000067.7	BestRefSeq	42723698	42783951	+	Gm20646	NR_168293.1	108167623
1433	Gm20646	NR_168292.1	1.11945	1.00787	0.700736	0.966306	0.621044	0.783833	0.632358	0.320962	0.958372	0.24404	0.649661	0.802862	0.275893	1.09804	0	1.70359	0	0	0.814827	0.84311	0	1.13585	3	14	3	8	11	3	15	0	29	0	0	11	11	0	16	1.11945	1.00787	NC_000067.7	BestRefSeq	42734068	42783951	+	Gm20646	NR_168292.1	108167623
1434	Gm20646	NR_168294.1	1.13161	0.960342	0.366656	0.744809	1.46818	1.64655	1.4098	1.55207	1.60972	1.22135	0.94882	1.84294	1.78731	1.32238	1.70051	1.39905	1.93142	1.39433	1.22476	1.47149	1.66179	1.25219	25	32	23	14	37	36	20	29	21	36	22	19	25	30	19	1.13161	-1.0413	NC_000067.7	BestRefSeq	42734068	42783951	+	Gm20646	NR_168294.1	108167623
1435	Pou3f3	NM_008900.3	0.97611	0.869271	0.759303	0.0610991	6.51629	6.48141	6.31417	6.50018	6.74846	6.60035	6.27758	6.41004	6.31179	6.50866	6.34511	6.72145	6.4828	6.266	6.26351	6.44203	6.25517	6.33528	1149	1636	1647	1113	1205	1149	1177	1030	1342	1145	1021	1090	1196	1045	1082	-1.02448	-1.15039	NC_000067.7	BestRefSeq	42734928	42739370	+	Pou3f3	NM_008900.3	18993
1436	2900092D14Rik	NR_027891.1	0.917018	0.875588	0.283866	0.024265	4.78412	4.65914	4.59244	4.65264	4.90876	4.90021	4.69909	4.74063	4.24966	4.71839	4.63093	4.75566	4.86748	4.74498	4.53116	4.53635	4.60716	4.53045	310	446	495	363	369	264	331	305	334	365	347	318	309	324	300	-1.09049	-1.14209	NC_000067.7	BestRefSeq	42739496	42742336	+	2900092D14Rik	NR_027891.1	73100
1437	Pantr2	NR_110495.1	0.953463	0.974547	0.386095	0.625739	0.194045	0.125294	0.156849	0	0.176603	0.232559	0.35074	0.188379	0.0952738	0.298114	0.1083	0.108207	0	0	0.187931	0.281646	0.100488	0.198369	0	2	3	4	2	1	3	1	1	0	0	2	3	1	2	-1.04881	-1.02612	NC_000067.7	BestRefSeq	42746221	42752614	-	Pantr2	NR_110495.1	66620
1438	Dalir	NR_130904.1	1.17161	1.11934	0.357702	0.34786	1.55904	1.78753	1.72169	1.95708	1.65472	1.3311	1.40669	1.34159	1.6711	1.46455	1.52154	2.38016	1.69594	1.99125	1.8653	1.52023	1.72612	1.43034	37	33	26	24	22	32	23	24	54	29	40	38	26	32	23	1.17161	1.11934	NC_000067.7	BestRefSeq	42789872	42792046	+	Dalir	NR_130904.1	104940697
1439	Gm53552	XR_004936094.1	1.08446	0.970583	0.595719	0.841307	0.908603	1.02559	0.865527	1.521	0.665382	0.493791	0.921776	0.70281	0.69101	1.10278	0.952698	1.11658	1.20979	0.673705	0.929289	0.951726	0.899668	0.856549	24	9	7	13	9	9	15	12	15	17	8	13	13	12	11	1.08446	-1.03031	NC_000067.7	Gnomon	42798747	42813307	+	Gm53552	XR_004936094.1	118567742
1440	Mrps9	NM_023514.4	0.902421	0.905133	0.0804096	0.0775396	4.53148	4.38335	4.38768	4.53196	4.67364	4.51987	4.50739	4.41228	4.40982	4.47861	4.34602	4.509	4.14512	4.28228	4.47055	4.54328	4.39107	4.22781	284	377	376	316	291	297	278	248	279	216	248	304	311	277	241	-1.10813	-1.10481	NC_000067.7	BestRefSeq	42890393	42944843	+	Mrps9	NM_023514.4	69527
1441	Mrps9	XR_004934199.1	1.27841	1.0776	0.264242	0.644377	2.08381	2.43817	2.19164	2.60563	1.94239	1.51311	2.33979	1.74407	2.01196	1.63395	2.79655	2.7964	2.60073	2.01577	2.40822	2.39021	2.24767	1.80635	65	44	32	59	34	44	27	76	76	66	41	62	59	52	34	1.27841	1.0776	NC_000067.7	Gnomon	42890398	42942500	+	Mrps9	XR_004934199.1	69527
1442	Mrps9	XM_030242824.1	1.10529	0.874568	0.676566	0.14221	0.193358	0.337777	0	0.465377	0	0	0	0.418387	0	0	1.21353	0	0	0	0	0	0	0	5	0	0	0	5	0	0	17	0	0	0	0	0	0	0	1.10529	-1.14342	NC_000067.7	Gnomon	42890431	42944843	+	Mrps9	XM_030242824.1	69527
1443	Gm23126	XR_004936800.1	1	1	0.99999	0.99999	0	0	0	0	0	0	0	0	0	0	0	0	0	0	0	0	0	0	0	0	0	0	0	0	0	0	0	0	0	0	0	0	0	1	1	NC_000067.7	cmsearch	42905845	42905978	-	Gm23126	XR_004936800.1	115485781
1444	Mrps9	XM_036153502.1	1.24557	1.39743	0.0478989	0.00520888	1.98502	2.30182	2.4678	2.35298	1.67584	1.65467	1.87921	2.22107	2.22537	2.205	2.30909	2.40485	2.35486	2.50727	2.5316	2.41715	2.50862	2.3675	53	34	37	39	53	54	47	51	55	53	63	69	60	65	56	1.24557	1.39743	NC_000067.7	Gnomon	42918915	42944843	+	Mrps9	XM_036153502.1	69527
1445	Gm39633	XR_865396.4	1.02104	0.955512	0.746856	0.173094	0.165722	0.195764	0.100068	0.10824	0.257408	0.0817565	0.186002	0.188379	0.423675	0.298114	0	0.208861	0	0	0.0970233	0.193735	0.100488	0.102591	1	3	1	2	2	5	3	0	2	0	0	1	2	1	1	1.02104	-1.04656	NC_000067.7	Gnomon	42975783	42992200	-	Gm39633	XR_865396.4	105243914
1446	Gpr45	NM_053107.4	0.88429	1.01478	0.353691	0.836748	2.78404	2.60663	2.80521	2.70434	2.76619	2.84431	2.67541	2.91618	2.64938	2.88254	2.63174	1.65643	2.8983	2.96478	2.8617	2.96642	2.69265	2.4832	71	89	106	78	94	77	83	67	28	84	91	90	95	76	62	-1.13085	1.01478	NC_000067.7	BestRefSeq	42992032	43074609	+	Gpr45	NM_053107.4	93690
1447	Gpr45	XM_036154462.1	1	1.92283	0.99999	0.346594	0	0	0.943231	0	0	0	0	0	0	0	0	0	0	0	0	0	0	2.48907	0	0	0	0	0	0	0	0	0	0	0	0	0	0	63	1	1.92283	NC_000067.7	Gnomon	43020252	43074611	+	Gpr45	XM_036154462.1	93690
1448	Gpr45	XM_006496346.4	3.26339	2.06033	0.00116033	0.0717482	0.851715	2.55809	1.89459	0	0.763762	1.35678	0	1.46685	2.5484	1.83365	2.9649	2.36946	2.81905	1.51757	2.63193	2.37258	1.4037	0.769536	0	11	27	0	25	71	34	87	54	78	25	75	58	23	10	3.26339	2.06033	NC_000067.7	Gnomon	43020252	43074611	+	Gpr45	XM_006496346.4	93690
1449	Gpr45	XM_017312993.3	1.09907	0.644289	0.873486	0.328479	0.734652	0.870931	0.100431	1.96234	0	0	0	0.508987	2.36295	0	0	0	0	0	0	0	0	0.444103	37	0	0	0	6	61	0	0	0	0	0	0	0	0	5	1.09907	-1.5521	NC_000067.7	Gnomon	43020252	43074611	+	Gpr45	XM_017312993.3	93690
1450	Gpr45	XM_006496347.4	0.815678	0.887941	0.632386	0.742936	1.55295	1.25902	1.38149	0	2.04797	1.5249	2.09796	1.24908	0	1.82293	0	2.44061	0	1.5697	0.937434	0	2.42196	0.835373	0	48	32	48	20	0	33	0	57	0	26	13	0	60	11	-1.22597	-1.1262	NC_000067.7	Gnomon	43020252	43074611	+	Gpr45	XM_006496347.4	93690
1451	Tgfbrap1	NM_001357299.1	1.25001	1.14732	0.675138	0.744462	3.75785	4.0798	3.95612	4.76026	0	3.47105	3.78995	3.86959	4.74795	4.94224	4.6401	0	0	3.14392	3.58932	2.55882	4.74366	4.58766	335	0	173	187	195	379	389	307	0	0	105	159	68	358	313	1.25001	1.14732	NC_000067.7	BestRefSeq	43086360	43131646	-	Tgfbrap1	NM_001357299.1	73122
1452	Tgfbrap1	NM_001013025.3	0.681408	0.903587	0.0526412	0.666697	3.27218	2.71877	3.12591	2.31637	3.46669	3.56694	3.442	3.2555	3.06396	2.28686	2.60137	2.71097	2.819	3.05311	3.17774	3.89681	2.55779	2.46348	51	154	186	143	123	108	51	65	71	78	98	116	193	68	61	-1.46755	-1.1067	NC_000067.7	BestRefSeq	43086360	43137788	-	Tgfbrap1	NM_001013025.3	73122
1453	Tgfbrap1	XM_006496300.4	0.960837	0.822456	0.955343	0.774307	3.07573	3.01809	2.79374	0	4.20051	3.52921	3.35402	0	0	0	0	3.76834	4.57763	4.26369	3.63952	0	0	0	0	267	181	134	0	0	0	0	162	296	245	165	0	0	0	-1.04076	-1.21587	NC_000067.7	Gnomon	43086425	43131450	-	Tgfbrap1	XM_006496300.4	73122
1454	Tgfbrap1	XM_006496303.4	0.692391	0.692391	0.346594	0.346594	0.530341	0	0	1.68767	0	0	0	0	0	0	0	0	0	0	0	0	0	0	29	0	0	0	0	0	0	0	0	0	0	0	0	0	0	-1.44427	-1.44427	NC_000067.7	Gnomon	43086425	43131579	-	Tgfbrap1	XM_006496303.4	73122
1455	Tgfbrap1	XM_036153757.1	1.00551	0.586157	0.99183	0.444213	2.59911	2.60704	1.82847	1.81615	3.30527	0	0	3.89619	2.98343	0	1.95643	3.19407	3.09103	1.717	0	3.18624	0	1.75198	32	136	0	0	199	101	0	37	105	97	31	0	113	0	32	1.00551	-1.70603	NC_000067.7	Gnomon	43086425	43131603	-	Tgfbrap1	XM_036153757.1	73122
1456	Tgfbrap1	XM_030243152.2	0.809473	1.47028	0.346594	0.513404	0.304946	0	0.861041	0	1.12225	0	0	0	0	0	0	0	0	0	0	2.34532	0	0	0	18	0	0	0	0	0	0	0	0	0	0	57	0	0	-1.23537	1.47028	NC_000067.7	Gnomon	43086425	43131616	-	Tgfbrap1	XM_030243152.2	73122
1457	Tgfbrap1	XM_011238604.4	0.615835	0.778458	0.346594	0.609798	0.699384	0	0.338074	2.04231	0	0	0	0	0	0	0	0	0	0	0	0	0	1.21434	40	0	0	0	0	0	0	0	0	0	0	0	0	0	18	-1.62381	-1.28459	NC_000067.7	Gnomon	43086425	43131616	-	Tgfbrap1	XM_011238604.4	73122
1458	Tgfbrap1	XM_006496302.5	1	1.22083	0.99999	0.346594	0	0	0.287857	0	0	0	0	0	0	0	0	0	0	0	1.07322	0	0	0	0	0	0	0	0	0	0	0	0	0	0	16	0	0	0	1	1.22083	NC_000067.7	Gnomon	43086428	43137776	-	Tgfbrap1	XM_006496302.5	73122
1459	Tgfbrap1	XM_011238603.4	1.54383	1.1257	0.346594	0.346594	0	0.626517	0.170829	0	0	0	0	0	0	1.89498	0	0	0	0	0	0	0.703565	0	0	0	0	0	0	0	36	0	0	0	0	0	0	9	0	1.54383	1.1257	NC_000067.7	Gnomon	43086428	43137776	-	Tgfbrap1	XM_011238603.4	73122
1460	Gm28782	XR_865397.2	1.00389	0.982836	0.9649	0.834011	0.238723	0.244327	0.213745	0	0.333927	0.36908	0.0959967	0.354977	0.0952738	0.205423	0.553601	0.302949	0	0	0.0970233	0.100117	0.365743	0.452597	0	4	5	1	4	1	2	6	3	0	0	1	1	4	5	1.00389	-1.01746	NC_000067.7	Gnomon	43093821	43096294	+	Gm28782	XR_865397.2	105243915
1461	8430432A02Rik	XR_003947575.1	1.01267	1.1638	0.891419	0.237825	0.533601	0.551761	0.752448	0.391381	0.40659	0.432782	0.426552	0.931031	0.628675	0.298114	0.628262	0.55319	0.62355	1.02966	0.273448	0.951726	0.72179	0.668665	4	5	6	5	13	8	3	7	6	7	14	3	13	9	8	1.01267	1.1638	NC_000067.7	Gnomon	43131440	43133002	+	8430432A02Rik	XR_003947575.1	108167597
1462	AI597479	NM_133818.1	0.952363	0.938063	0.313357	0.222782	4.63949	4.56907	4.54724	4.66155	4.67872	4.79202	4.46746	4.57744	4.51386	4.63199	4.46261	4.56944	4.65836	4.38805	4.66377	4.56729	4.55941	4.54419	312	378	458	307	328	320	311	270	292	314	268	350	316	313	303	-1.05002	-1.06603	NC_000067.7	BestRefSeq	43137870	43155106	+	AI597479	NM_133818.1	98404
1463	Fhl2	NM_010212.5	1.23323	1.06536	0.130098	0.65188	4.09139	4.39382	4.18272	4.4669	4.03262	4.01431	3.50961	4.26322	4.02004	4.32564	4.34578	4.53593	4.66123	4.4871	4.42573	3.95567	4.03255	3.90718	271	236	260	151	261	223	249	248	285	315	288	295	202	213	190	1.23323	1.06536	NC_000067.7	BestRefSeq	43162233	43203094	-	Fhl2	NM_010212.5	14200
1464	Fhl2	NM_001289533.2	1.06717	1	0.346594	0.99999	0	0.0937841	0	0	0	0	0	0	0	0	0	0	0.417734	0	0	0	0	0	0	0	0	0	0	0	0	0	0	4	0	0	0	0	0	1.06717	1	NC_000067.7	BestRefSeq	43162233	43235921	-	Fhl2	NM_001289533.2	14200
1465	Fhl2	NM_001412598.1	1	1.15893	0.99999	0.346594	0	0	0.212789	0	0	0	0	0	0	0	0	0	0	0	0.84369	0	0	0	0	0	0	0	0	0	0	0	0	0	0	11	0	0	0	1	1.15893	NC_000067.7	BestRefSeq	43162233	43237501	-	Fhl2	NM_001412598.1	14200
1466	Gm29040	XR_003947809.1	0.987145	1.00088	0.346594	0.963857	0.0186655	0	0.0199337	0	0.0910022	0	0	0	0	0	0	0	0	0	0.0970233	0	0	0	0	1	0	0	0	0	0	0	0	0	0	1	0	0	0	-1.01302	1.00088	NC_000067.7	Gnomon	43287318	43300278	-	Gm29040	XR_003947809.1	102632346
1467	LOC115487086	XR_003947810.1	1	1	0.99999	0.99999	0	0	0	0	0	0	0	0	0	0	0	0	0	0	0	0	0	0	0	0	0	0	0	0	0	0	0	0	0	0	0	0	0	1	1	NC_000067.7	Gnomon	43335745	43348801	-	LOC115487086	XR_003947810.1	115487086
1468	Nck2	XM_030252054.1	0.710132	0.586696	0.40632	0.23383	0.769315	0.275474	0	0.763319	0	1.93543	0	0	0.473116	0	0	0	0.73453	0	0	0	0	0	9	0	48	0	0	6	0	0	0	9	0	0	0	0	0	-1.40819	-1.70446	NC_000067.7	Gnomon	43484643	43609678	+	Nck2	XM_030252054.1	17974
1469	Nck2	NM_010879.3	1.10634	0.90546	0.346261	0.119649	4.44178	4.58758	4.29851	4.20603	4.5362	4.43	4.4265	4.58165	4.17155	4.45709	4.49788	4.8247	4.87284	4.20812	4.19547	4.43934	4.39602	4.23538	224	341	353	298	329	249	274	277	351	366	235	249	288	278	242	1.10634	-1.10441	NC_000067.7	BestRefSeq	43484911	43609678	+	Nck2	NM_010879.3	17974
1470	Gm38628	XR_865403.1	1.06247	1.07054	0.332424	0.212887	0.0197172	0.107142	0.118055	0	0	0	0.0959967	0	0	0.106365	0	0	0.388409	0.103525	0.354179	0	0	0.102591	0	0	0	1	0	0	1	0	0	4	1	4	0	0	1	1.06247	1.07054	NC_000067.7	Gnomon	43719586	43735140	+	Gm38628	XR_865403.1	102642726
1471	Gm30634	XR_373386.2	0.962552	0.975944	0.152384	0.402293	0.0550633	0	0.0199337	0.10824	0	0.159127	0	0	0	0	0	0	0	0	0.0970233	0	0	0	1	0	2	0	0	0	0	0	0	0	0	1	0	0	0	-1.0389	-1.02465	NC_000067.7	Gnomon	43753443	43757398	+	Gm30634	XR_373386.2	102632604
1472	Ecrg4	NM_024283.3	0.39255	0.647365	0.0253993	0.127855	2.77325	1.4242	2.1459	2.33669	1.35763	3.22307	3.21046	2.99533	0.348314	0.467343	2.17251	0.830967	2.16211	2.54491	1.62617	2.32889	2.27	1.74778	52	24	143	120	100	4	5	45	10	45	65	30	56	53	32	-2.54745	-1.54472	NC_000067.7	BestRefSeq	43769762	43781724	+	Ecrg4	NM_024283.3	78896
1473	Uxs1	NM_001368289.1	0.718775	0.613207	0.198064	0.0964028	1.20971	0.733324	0.504157	0.785139	1.77422	1.58572	1.27454	0	0.334868	1.05077	0.851615	0.391617	0.897666	1.09774	0.38086	0.436828	0.373557	0	9	37	34	21	0	4	14	10	4	11	15	4	5	4	0	-1.39126	-1.63077	NC_000067.7	BestRefSeq	43786121	43865744	-	Uxs1	NM_001368289.1	67883
1474	Uxs1	NR_160751.1	1.08058	1.29188	0.759989	0.180575	1.51707	1.62888	1.88655	2.02225	1.83374	0.672088	1.56587	1.09068	0.693691	2.24463	1.53472	1.13899	2.00269	2.11217	2.04936	1.90377	1.24498	1.96819	39	39	10	28	16	9	49	24	15	39	45	45	38	19	40	1.08058	1.29188	NC_000067.7	BestRefSeq	43786121	43866999	-	Uxs1	NR_160751.1	67883
1475	Uxs1	NR_160749.1	0.838863	0.530638	0.599427	0.00172053	1.85216	1.59867	0.937962	1.97337	2.10161	1.66075	1.74948	1.72645	1.6882	1.36791	0	2.78382	0.538955	1.20331	1.3675	1.17623	0.52241	0	38	51	37	34	33	33	21	0	76	6	18	23	18	6	0	-1.19209	-1.88452	NC_000067.7	BestRefSeq	43786121	43866999	-	Uxs1	NR_160749.1	67883
1476	Uxs1	NR_160750.1	1	1	0.99999	0.99999	0	0	0	0	0	0	0	0	0	0	0	0	0	0	0	0	0	0	0	0	0	0	0	0	0	0	0	0	0	0	0	0	0	1	1	NC_000067.7	BestRefSeq	43786121	43866999	-	Uxs1	NR_160750.1	67883
1477	Uxs1	NM_001368288.1	0.860912	0.955429	0.578122	0.869557	1.51451	1.29845	1.44873	1.78644	2.09558	1.07135	1.64408	0.416428	0.375824	1.89714	1.71757	0.949633	1.03962	0.881629	1.36306	1.84074	0.424693	2.1075	31	50	19	31	5	4	36	29	12	14	11	23	36	5	45	-1.16156	-1.04665	NC_000067.7	BestRefSeq	43786121	43866999	-	Uxs1	NM_001368288.1	67883
1478	Uxs1	NM_026430.4	1.09089	1.02262	0.254242	0.735667	4.46378	4.58929	4.49605	4.5717	4.38689	4.45144	4.20484	4.66171	4.5986	4.30858	4.61262	4.71382	4.67864	4.44929	4.5211	4.30987	4.58862	4.59256	292	306	358	253	349	340	246	301	324	319	280	316	262	320	314	1.09089	1.02262	NC_000067.7	BestRefSeq	43786121	43866999	-	Uxs1	NM_026430.4	67883
1479	Uxs1	NM_001368287.1	1.0824	0.957064	0.640115	0.860238	2.29706	2.4113	2.23375	2.82925	2.09382	1.93644	1.73533	2.59451	2.27295	2.4586	2.75708	2.05336	2.42133	2.81016	1.58247	2.6638	2.28579	1.19913	78	50	48	34	72	56	59	74	40	56	81	29	74	54	18	1.0824	-1.04486	NC_000067.7	BestRefSeq	43786121	43866999	-	Uxs1	NM_001368287.1	67883
1480	Tpp2	XR_373249.4	1	1	0.99999	0.99999	0	0	0	0	0	0	0	0	0	0	0	0	0	0	0	0	0	0	0	0	0	0	0	0	0	0	0	0	0	0	0	0	0	1	1	NC_000067.7	Gnomon	43973130	44042160	+	Tpp2	XR_373249.4	22019
1481	Tpp2	XR_001784011.2	1.59471	1.05341	0.0440555	0.785831	3.15015	3.82344	3.22522	2.61094	2.90685	3.22647	3.1291	3.66333	3.6594	4.26638	3.7223	4.11998	3.05639	2.82777	3.79975	3.35364	2.8251	3.07435	66	100	143	113	167	170	238	156	210	95	82	186	128	84	101	1.59471	1.05341	NC_000067.7	Gnomon	43973130	44042160	+	Tpp2	XR_001784011.2	22019
1482	Tpp2	NM_009418.3	1.4304	2.28637	0.344743	0.0363825	1.57073	2.08715	2.7638	0.78742	0.830359	1.29546	2.32847	1.95285	2.25291	2.35274	0.903883	2.93846	0.875001	3.29844	2.90805	3.11747	0.903178	2.60068	9	12	25	58	41	55	54	11	86	11	119	94	107	12	69	1.4304	2.28637	NC_000067.7	BestRefSeq	43973154	44042160	+	Tpp2	NM_009418.3	22019
1483	Tpp2	NM_001310540.1	0.877391	0.878259	0.13917	0.0370548	6.33821	6.14951	6.15093	6.40006	6.49008	6.41629	6.17816	6.17752	5.90878	5.96413	6.32751	6.08051	6.40004	6.19336	6.02491	6.13019	6.19757	6.20087	1071	1365	1448	1038	1023	865	803	1017	856	1080	970	922	961	1004	985	-1.13974	-1.13862	NC_000067.7	BestRefSeq	43973154	44042160	+	Tpp2	NM_001310540.1	22019
1484	Mettl21c	XM_006496126.5	1	1	0.99999	0.99999	0	0	0	0	0	0	0	0	0	0	0	0	0	0	0	0	0	0	0	0	0	0	0	0	0	0	0	0	0	0	0	0	0	1	1	NC_000067.7	Gnomon	44048559	44059161	-	Mettl21c	XM_006496126.5	433294
1485	Mettl21c	XM_006496128.4	1.01559	1.05777	0.346594	0.0682913	0	0.0223202	0.0810192	0	0	0	0	0	0	0	0.1083	0	0	0	0.0970233	0.100117	0	0.198369	0	0	0	0	0	0	0	1	0	0	0	1	1	0	2	1.01559	1.05777	NC_000067.7	Gnomon	44048559	44081745	-	Mettl21c	XM_006496128.4	433294
1486	Mettl21c	NM_001013799.1	1.03088	1	0.141136	0.99999	0	0.0438764	0	0	0	0	0	0	0	0.106365	0	0.108207	0	0	0	0	0	0	0	0	0	0	0	0	1	0	1	0	0	0	0	0	0	1.03088	1	NC_000067.7	BestRefSeq	44048568	44059166	-	Mettl21c	NM_001013799.1	433294
1487	Ccdc168	NM_001376984.1	1.05785	1.06678	0.590016	0.495143	0.424211	0.505343	0.51748	0.303034	0.541781	0.552324	0.426552	0.274082	0.628675	0.385209	0.303193	0.892792	0.207237	0.103525	0.503233	0.840334	0.518856	0.528273	3	7	8	5	3	8	4	3	11	2	1	6	11	6	6	1.05785	1.06678	NC_000067.7	BestRefSeq	44095031	44118906	-	Ccdc168	NM_001376984.1	102636082
1488	Tex30	XM_036154150.1	0.880303	0.646242	0.559789	0.0823278	0.751628	0.567701	0.121774	1.22867	0	1.10216	0	0.947245	0.542988	0	0.725742	0.992735	0.389686	0	0	0.52643	0	0	17	0	20	0	13	7	0	8	13	4	0	0	6	0	0	-1.13597	-1.54741	NC_000067.7	Gnomon	44125773	44130372	-	Tex30	XM_036154150.1	75623
1489	Tex30	NM_001356297.1	1.44189	1.18846	0.0688812	0.414968	1.38447	1.91244	1.63357	0	2.0253	1.53138	1.47969	1.20385	2.03314	1.9377	1.79267	1.60771	2.13293	1.43141	1.61904	1.27977	1.68783	2.03401	0	47	32	26	19	45	37	32	26	44	23	30	20	31	42	1.44189	1.18846	NC_000067.7	BestRefSeq	44125773	44141601	-	Tex30	NM_001356297.1	75623
1490	Tex30	NM_001356296.1	1	1	0.99999	0.99999	0	0	0	0	0	0	0	0	0	0	0	0	0	0	0	0	0	0	0	0	0	0	0	0	0	0	0	0	0	0	0	0	0	1	1	NC_000067.7	BestRefSeq	44125773	44141601	-	Tex30	NM_001356296.1	75623
1491	Tex30	NM_029368.2	1	1	0.99999	0.99999	0	0	0	0	0	0	0	0	0	0	0	0	0	0	0	0	0	0	0	0	0	0	0	0	0	0	0	0	0	0	0	0	0	1	1	NC_000067.7	BestRefSeq	44125773	44141601	-	Tex30	NM_029368.2	75623
1492	Tex30	XM_011238615.3	1	1	0.99999	0.99999	0	0	0	0	0	0	0	0	0	0	0	0	0	0	0	0	0	0	0	0	0	0	0	0	0	0	0	0	0	0	0	0	0	1	1	NC_000067.7	Gnomon	44125773	44141650	-	Tex30	XM_011238615.3	75623
1493	Tex30	XM_006496315.5	0.737544	0.801038	0.173164	0.294904	0.50764	0.0684401	0.187582	1.20508	0.655696	0.296008	0	0	0	0	0	0	0.313724	0.391293	0.291518	0	0.212597	0	17	9	4	0	0	0	0	0	0	3	4	3	0	2	0	-1.35585	-1.24838	NC_000067.7	Gnomon	44125773	44141650	-	Tex30	XM_006496315.5	75623
1494	Tex30	XM_011238616.3	1	1	0.99999	0.99999	0	0	0	0	0	0	0	0	0	0	0	0	0	0	0	0	0	0	0	0	0	0	0	0	0	0	0	0	0	0	0	0	0	1	1	NC_000067.7	Gnomon	44125773	44141650	-	Tex30	XM_011238616.3	75623
1495	Tex30	XM_036154146.1	1	1	0.99999	0.99999	0	0	0	0	0	0	0	0	0	0	0	0	0	0	0	0	0	0	0	0	0	0	0	0	0	0	0	0	0	0	0	0	0	1	1	NC_000067.7	Gnomon	44125773	44141650	-	Tex30	XM_036154146.1	75623
1496	Poglut2	XR_003946583.2	1.05975	0.888524	0.669858	0.197072	2.15173	2.23546	1.98122	1.94773	2.07958	2.32551	2.34882	2.00972	1.64605	2.00805	2.6259	2.48291	2.21118	2.17709	2.18147	1.79278	1.89915	1.80239	37	50	69	60	43	31	40	66	59	47	47	51	34	38	34	1.05975	-1.12546	NC_000067.7	Gnomon	44143060	44158844	-	Poglut2	XR_003946583.2	72050
1497	Poglut2	NM_023645.3	1.02593	1.18992	0.791676	0.0415501	2.5039	2.54083	2.75476	2.66063	2.72859	2.24557	2.36803	2.46075	2.54438	2.8086	2.47819	2.17316	2.62633	2.92512	2.65501	2.62115	2.71496	2.8349	68	86	64	60	65	71	78	59	45	67	89	76	72	77	83	1.02593	1.18992	NC_000067.7	BestRefSeq	44145706	44157933	-	Poglut2	NM_023645.3	72050
1498	Bivm	XM_006495998.4	1	1	0.99999	0.99999	0	0	0	0	0	0	0	0	0	0	0	0	0	0	0	0	0	0	0	0	0	0	0	0	0	0	0	0	0	0	0	0	0	1	1	NC_000067.7	Gnomon	44158032	44183677	+	Bivm	XM_006495998.4	246229
1499	Bivm	XM_030254282.2	1	1	0.99999	0.99999	0	0	0	0	0	0	0	0	0	0	0	0	0	0	0	0	0	0	0	0	0	0	0	0	0	0	0	0	0	0	0	0	0	1	1	NC_000067.7	Gnomon	44158032	44183677	+	Bivm	XM_030254282.2	246229
1500	Bivm	NM_001357046.1	1.52485	1.84149	0.359696	0.410939	1.4993	2.10796	2.38018	0	1.67148	1.57085	2.41908	0.705527	3.08116	0.938791	2.43967	0	2.24765	0	3.93488	1.93667	2.29511	0	0	34	34	63	9	109	12	57	0	49	0	205	39	54	0	1.52485	1.84149	NC_000067.7	BestRefSeq	44158117	44183677	+	Bivm	NM_001357046.1	246229
1501	Bivm	XM_036165120.1	0.727755	0.769171	0.386213	0.487633	0.740419	0.281944	0.361796	1.69324	0	0	0	1.08372	0	0	0	0	1.056	1.27806	0	0	0	0	29	0	0	0	16	0	0	0	0	14	19	0	0	0	0	-1.37409	-1.3001	NC_000067.7	Gnomon	44158130	44183682	+	Bivm	XM_036165120.1	246229
1502	Bivm	XM_030254299.2	1	1.93753	0.99999	0.346594	0	0	0.954216	0	0	0	0	0	0	0	0	0	0	0	0	0	0	2.50783	0	0	0	0	0	0	0	0	0	0	0	0	0	0	64	1	1.93753	NC_000067.7	Gnomon	44158247	44183677	+	Bivm	XM_030254299.2	246229
1503	Bivm	XM_036165121.1	4.52929	2.66493	0.125228	0.103188	0.282779	2.46206	1.69688	0	0	1.05844	0	0	2.93516	0	1.8735	3.83163	0	2.59526	0	0	1.41588	2.4591	0	0	19	0	0	97	0	34	170	0	68	0	0	23	61	4.52929	2.66493	NC_000067.7	Gnomon	44158268	44183677	+	Bivm	XM_036165121.1	246229
1504	Bivm	NM_001357047.1	0.727274	0.652061	0.465597	0.346594	0.616922	0.157492	0	0	0	0	1.87499	0	0	0	0	0	0.656937	0	0	0	0	0	0	0	0	39	0	0	0	0	0	7	0	0	0	0	0	-1.375	-1.5336	NC_000067.7	BestRefSeq	44158322	44183677	+	Bivm	NM_001357047.1	246229
1505	Bivm	XM_030254293.1	1.44583	0.20525	0.523109	0.0942744	2.28455	2.81644	0	3.18327	0	1.49149	0	3.38752	0	3.47611	3.20589	0	3.68551	0	0	0	0	0	104	0	31	0	136	0	132	106	0	154	0	0	0	0	0	1.44583	-4.87211	NC_000067.7	Gnomon	44158621	44183677	+	Bivm	XM_030254293.1	246229
1506	Bivm	XM_006496004.4	1.03629	1.18334	0.941013	0.678599	1.69164	1.74307	1.93451	0	2.3761	2.2654	2.05382	0	2.84379	1.24969	2.37306	0	0	2.6495	2.39771	0	0.88035	2.24104	0	64	65	46	0	91	18	54	0	0	71	61	0	12	51	1.03629	1.18334	NC_000067.7	Gnomon	44158627	44183677	+	Bivm	XM_006496004.4	246229
1507	Bivm	XM_036165119.1	0.580872	0.546253	0.426541	0.37903	1.4059	0.622189	0.53354	1.59054	0	0	2.8555	0	0	0	0	0	1.88598	0	0	0	1.69483	0	26	0	0	91	0	0	0	0	0	35	0	0	0	31	0	-1.72155	-1.83065	NC_000067.7	Gnomon	44158672	44183677	+	Bivm	XM_036165119.1	246229
1508	Bivm	NM_001357048.1	0.781201	1.90318	0.706838	0.339933	1.52074	1.1645	2.44915	0.891546	1.0339	3.07796	0	0	0	2.20931	1.84128	0	0	1.84673	1.09227	3.75542	2.5735	1.08288	11	16	128	0	0	0	47	33	0	0	35	16	174	69	15	-1.28008	1.90318	NC_000067.7	BestRefSeq	44158688	44183677	+	Bivm	NM_001357048.1	246229
1509	Bivm	XM_017320721.3	1.85057	1	0.346594	0.99999	0	0.887966	0	0	0	0	0	0	0	0	0	2.39309	0	0	0	0	0	0	0	0	0	0	0	0	0	0	55	0	0	0	0	0	0	1.85057	1	NC_000067.7	Gnomon	44158802	44183677	+	Bivm	XM_017320721.3	246229
1510	Bivm	NM_144558.4	0.679449	0.909491	0.100701	0.589799	3.99195	3.43438	3.85508	3.99477	4.61871	3.56315	3.5231	3.9753	3.20878	3.76216	2.59667	3.72931	3.57625	3.99078	3.44218	3.76771	3.98977	4.00716	192	362	186	153	211	121	164	65	157	141	200	142	176	206	205	-1.47178	-1.09952	NC_000067.7	BestRefSeq	44159128	44183931	+	Bivm	NM_144558.4	246229
1511	Ercc5	XM_030253066.2	1.38475	0.603742	0.435006	0.407776	1.758	2.22763	1.03	1.77273	0	2.18921	2.79367	0	2.74768	2.48755	1.73017	0	2.76041	2.63463	0	0	0	0	31	0	61	86	0	84	60	30	0	75	70	0	0	0	0	1.38475	-1.65634	NC_000067.7	Gnomon	44184084	44220338	+	Ercc5	XM_030253066.2	22592
1512	Ercc5	XM_036163693.1	0.779537	1.46837	0.716646	0.463097	1.51295	1.15364	2.06716	0	2.40969	0	0	2.57435	0	0	0	2.83263	0	0	2.71689	0	2.56167	2.69481	0	66	0	0	71	0	0	0	79	0	0	80	0	68	74	-1.28281	1.46837	NC_000067.7	Gnomon	44184084	44220338	+	Ercc5	XM_036163693.1	22592
1513	Ercc5	XM_006495890.4	1.92816	2.11076	0.346594	0.346594	0	0.947225	1.07776	0	0	0	0	0	0	0	2.4959	0	0	0	0	2.71233	0	0	0	0	0	0	0	0	0	60	0	0	0	0	77	0	0	1.92816	2.11076	NC_000067.7	Gnomon	44184084	44220338	+	Ercc5	XM_006495890.4	22592
1514	Ercc5	NM_011729.2	0.947084	0.931634	0.257701	0.250599	4.44669	4.36826	4.34453	4.52653	4.51889	4.49255	4.40677	4.27334	4.41698	4.22163	4.35537	4.49355	4.33978	4.22525	4.54354	4.18222	4.44948	4.28921	283	337	369	294	263	298	231	250	276	249	238	321	239	289	252	-1.05587	-1.07338	NC_000067.7	BestRefSeq	44186904	44220420	+	Ercc5	NM_011729.2	22592
1515	Mettl21e	XM_036152247.1	1.01558	1.01488	0.346594	0.346594	0	0.0223004	0.0213079	0	0	0	0	0	0	0	0	0.108207	0	0.103525	0	0	0	0	0	0	0	0	0	0	0	0	1	0	1	0	0	0	0	1.01558	1.01488	NC_000067.7	Gnomon	44238651	44258260	-	Mettl21e	XM_036152247.1	403183
1516	Mettl21e	NM_207281.3	0.929019	0.984219	0.264589	0.82288	0.170975	0.064755	0.148027	0	0.176603	0.36908	0.186002	0.097262	0	0.298114	0	0	0	0.103525	0.402281	0	0.194431	0	0	2	5	2	1	0	3	0	0	0	1	5	0	2	0	-1.0764	-1.01603	NC_000067.7	BestRefSeq	44243230	44258091	-	Mettl21e	NM_207281.3	403183
1517	Gm28893	XR_865404.4	0.98664	0.985456	0.579822	0.534292	0.041724	0.0223202	0.0205869	0.10824	0	0	0.0959967	0	0	0	0.1083	0	0	0	0	0.100117	0	0	1	0	0	1	0	0	0	1	0	0	0	0	1	0	0	-1.01354	-1.01476	NC_000067.7	Gnomon	44431864	44433611	+	Gm28893	XR_865404.4	105243917
1518	Gm39635	XR_865406.2	1	1	0.99999	0.99999	0	0	0	0	0	0	0	0	0	0	0	0	0	0	0	0	0	0	0	0	0	0	0	0	0	0	0	0	0	0	0	0	0	1	1	NC_000067.7	Gnomon	44561724	44590619	-	Gm39635	XR_865406.2	105243918
1519	Gm39635	XR_865405.2	0.972861	0.972861	0.346594	0.346594	0.0396951	0	0	0	0	0	0	0.188379	0	0	0	0	0	0	0	0	0	0	0	0	0	0	2	0	0	0	0	0	0	0	0	0	0	-1.0279	-1.0279	NC_000067.7	Gnomon	44589214	44590619	-	Gm39635	XR_865405.2	105243918
1520	Gulp1	XM_006496277.4	0.661047	0.962239	0.301846	0.936435	0.692691	0.0955164	0.637158	0.626875	1.82263	0	0	0	0	0	0	0.424641	0	0	0	0	1.91698	0	7	39	0	0	0	0	0	0	4	0	0	0	0	38	0	-1.51275	-1.03924	NC_000067.7	Gnomon	44590540	44835998	+	Gulp1	XM_006496277.4	70676
1521	Gulp1	XM_006496276.4	0.729261	1.16948	0.346594	0.718618	0.455492	0	0.681365	0	0	0	1.51412	0	0	0	0	0	0	0	0.531698	0	0	1.837	0	0	0	27	0	0	0	0	0	0	0	6	0	0	35	-1.37125	1.16948	NC_000067.7	Gnomon	44590540	44835998	+	Gulp1	XM_006496276.4	70676
1522	Gulp1	XM_006496278.4	0.962522	0.966218	0.935336	0.946542	0.877492	0.822383	0.827912	0	0	2.14297	0	0.823079	1.73667	1.3271	0	0	0	0.806235	0	2.04507	0	0	0	0	59	0	11	34	20	0	0	0	10	0	44	0	0	-1.03894	-1.03496	NC_000067.7	Gnomon	44590540	44835998	+	Gulp1	XM_006496278.4	70676
1523	Gulp1	NM_028450.3	0.625004	0.562219	0.0325881	0.0451249	3.00343	2.32537	2.17264	2.12944	3.19231	3.22686	3.32405	2.84842	2.49331	2.08229	2.74502	1.80271	2.32236	2.60473	1.85521	0	2.21531	2.84753	43	125	143	131	89	68	42	73	32	52	68	38	0	51	84	-1.59999	-1.77867	NC_000067.7	BestRefSeq	44590831	44835996	+	Gulp1	NM_028450.3	70676
1524	Gulp1	XM_011238599.3	1.06947	1.54459	0.82386	0.416745	0.802891	0.899783	1.43012	1.3852	0	1.42738	0	0.507219	0	0	1.43401	1.3396	1.06774	0.425899	1.94459	2.65093	0	0	21	0	29	0	6	0	0	22	20	14	5	41	73	0	0	1.06947	1.54459	NC_000067.7	Gnomon	44591059	44835998	+	Gulp1	XM_011238599.3	70676
1525	4930521E06Rik	NR_040602.1	0.986426	0.986426	0.346594	0.346594	0.0197172	0	0	0	0	0	0.0959967	0	0	0	0	0	0	0	0	0	0	0	0	0	0	1	0	0	0	0	0	0	0	0	0	0	0	-1.01376	-1.01376	NC_000067.7	BestRefSeq	44778835	44784109	-	4930521E06Rik	NR_040602.1	75066
1526	Col3a1	NM_009930.2	0.648029	0.645513	0.310799	0.191077	3.44523	2.81936	2.81375	3.24678	3.24249	2.8323	4.32119	3.06911	4.11404	1.38225	2.85531	2.24446	1.76314	2.78183	2.55324	3.6015	1.8754	2.72273	109	130	105	276	106	239	21	80	48	31	79	70	155	37	76	-1.54314	-1.54916	NC_000067.7	BestRefSeq	45350698	45388866	+	Col3a1	NM_009930.2	12825
1527	Col5a2	NM_007737.2	1.13244	1.11244	0.621589	0.57987	2.77169	2.95113	2.92542	2.22091	2.52432	2.05259	3.41971	3.15068	3.1569	2.35942	2.77543	3.57341	2.55237	2.85783	3.06589	2.76992	3.1241	2.77026	47	73	54	141	113	116	54	75	140	63	84	106	81	107	79	1.13244	1.11244	NC_000067.7	BestRefSeq	45413491	45542442	-	Col5a2	NM_007737.2	12832
1528	Gm39637	XR_865411.1	1.05351	1.00983	0.426919	0.841537	0.0689207	0.144131	0.0830272	0	0	0.232559	0	0.097262	0.184644	0	0	0.391274	0.107336	0.200116	0	0	0	0.198369	0	0	3	0	1	2	0	0	4	1	2	0	0	0	2	1.05351	1.00983	NC_000067.7	Gnomon	45723953	45763638	-	Gm39637	XR_865411.1	105243920
1529	Gm39637	XR_865408.1	1	1	0.99999	0.99999	0	0	0	0	0	0	0	0	0	0	0	0	0	0	0	0	0	0	0	0	0	0	0	0	0	0	0	0	0	0	0	0	0	1	1	NC_000067.7	Gnomon	45723953	45763638	-	Gm39637	XR_865408.1	105243920
1530	Gm39637	XR_865412.1	0.969777	0.998009	0.346594	0.955811	0.044275	0	0.0414002	0.208922	0	0	0	0	0	0	0	0	0	0	0	0.100117	0	0.102591	2	0	0	0	0	0	0	0	0	0	0	0	1	0	1	-1.03116	-1.00199	NC_000067.7	Gnomon	45723953	45773289	-	Gm39637	XR_865412.1	105243920
1531	Gm39637	XR_865410.1	1	1	0.99999	0.99999	0	0	0	0	0	0	0	0	0	0	0	0	0	0	0	0	0	0	0	0	0	0	0	0	0	0	0	0	0	0	0	0	0	1	1	NC_000067.7	Gnomon	45723953	45773289	-	Gm39637	XR_865410.1	105243920
1532	Gm23216	XR_004936711.1	1	1	0.99999	0.99999	0	0	0	0	0	0	0	0	0	0	0	0	0	0	0	0	0	0	0	0	0	0	0	0	0	0	0	0	0	0	0	0	0	1	1	NC_000067.7	cmsearch	45724616	45724722	-	Gm23216	XR_004936711.1	115487596
1533	Gm39637	XR_865409.2	1.00062	1.00133	0.974114	0.946209	0.0186655	0.0195647	0.0205869	0	0.0910022	0	0	0	0.0952738	0	0	0	0	0	0	0.100117	0	0	0	1	0	0	0	1	0	0	0	0	0	0	1	0	0	1.00062	1.00133	NC_000067.7	Gnomon	45750962	45763638	-	Gm39637	XR_865409.2	105243920
1534	Gm51621	XR_003947815.1	1.0153	1	0.346594	0.99999	0	0.0219095	0	0	0	0	0	0	0	0.106365	0	0	0	0	0	0	0	0	0	0	0	0	0	0	1	0	0	0	0	0	0	0	0	1.0153	1	NC_000067.7	Gnomon	45785666	45804266	-	Gm51621	XR_003947815.1	115487087
1535	Gm23974	XR_004936773.1	0.998034	0.998386	0.926095	0.939986	0.0225017	0.0196619	0.0201712	0	0	0.109155	0	0	0.0957347	0	0	0	0	0	0.0981489	0	0	0	0	0	1	0	0	1	0	0	0	0	0	1	0	0	0	-1.00197	-1.00162	NC_000067.7	cmsearch	45786055	45786185	+	Gm23974	XR_004936773.1	115487651
1536	Wdr75	XR_004934780.1	1.31908	0.696345	0.281327	0.123909	0.798336	1.19787	0.276211	1.26158	1.25159	0	0.549994	0.538797	1.15792	0	1.25902	1.7925	1.25171	0	0	0	0.570156	0.651101	18	21	0	7	6	18	0	18	32	18	0	0	0	7	8	1.31908	-1.43607	NC_000067.7	Gnomon	45834313	45862779	+	Wdr75	XR_004934780.1	73674
1537	Wdr75	NM_028599.3	0.991901	1.03129	0.889693	0.541175	4.5215	4.50976	4.56594	4.63945	4.51084	4.66847	4.33726	4.42423	4.5351	4.54483	4.33538	4.65829	4.45552	4.51553	4.48261	4.56292	4.66689	4.59461	307	335	419	279	294	325	292	246	311	271	294	307	315	338	314	-1.00817	1.03129	NC_000067.7	BestRefSeq	45834326	45862798	+	Wdr75	NM_028599.3	73674
1538	Gm30900	XR_373390.3	1	1.02783	0.99999	0.346594	0	0	0.0395957	0	0	0	0	0	0	0	0	0	0	0	0.187931	0	0	0	0	0	0	0	0	0	0	0	0	0	0	2	0	0	0	1	1.02783	NC_000067.7	Gnomon	45865311	45869057	-	Gm30900	XR_373390.3	102632958
1539	Slc40a1	NM_016917.2	0.502786	0.5373	0.109661	0.154045	2.89382	1.90184	1.99762	3.36058	2.909	3.20494	1.75449	2.76215	0	2.95104	0	0	2.9912	3.11482	3.05385	0	0	0	119	100	141	35	83	0	88	0	0	90	103	105	0	0	0	-1.98892	-1.86116	NC_000067.7	BestRefSeq	45947230	45964754	-	Slc40a1	NM_016917.2	53945
1540	Slc40a1	XM_006496137.4	0.989441	0.614038	0.984833	0.346594	0.703601	0.688286	0	0	0	0	0	2.05061	2.02036	0	0	0	0	0	0	0	0	0	0	0	0	0	45	45	0	0	0	0	0	0	0	0	0	-1.01067	-1.62856	NC_000067.7	Gnomon	45947240	45965689	-	Slc40a1	XM_006496137.4	53945
1541	Slc40a1	XM_017321709.3	1.6637	2.07351	0.463045	0.276751	1.28565	2.02005	2.33773	0	0	0	3.0338	0	1.70844	0	2.61946	3.14839	0	0	0	2.6093	3.03802	3.16344	0	0	0	104	0	33	0	66	101	0	0	0	71	100	108	1.6637	2.07351	NC_000067.7	Gnomon	45947240	45965690	-	Slc40a1	XM_017321709.3	53945
1542	Stk-ps2	NR_037690.1	1.03112	1.08462	0.428402	0.128874	0.0604984	0.104717	0.177688	0.208922	0	0.0817565	0	0	0.0952738	0.205423	0	0.108207	0.107336	0.103525	0	0.281646	0.194431	0.288182	2	0	1	0	0	1	2	0	1	1	1	0	3	2	3	1.03112	1.08462	NC_000067.7	BestRefSeq	46059575	46069597	-	Stk-ps2	NR_037690.1	212225
1543	Stk-ps2	NR_037691.1	1	1	0.99999	0.99999	0	0	0	0	0	0	0	0	0	0	0	0	0	0	0	0	0	0	0	0	0	0	0	0	0	0	0	0	0	0	0	0	0	1	1	NC_000067.7	BestRefSeq	46059575	46069597	-	Stk-ps2	NR_037691.1	212225
1544	Dnah7b	XM_011238490.4	1	1	0.99999	0.99999	0	0	0	0	0	0	0	0	0	0	0	0	0	0	0	0	0	0	0	0	0	0	0	0	0	0	0	0	0	0	0	0	0	1	1	NC_000067.7	Gnomon	46105232	46412700	+	Dnah7b	XM_011238490.4	227058
1545	Dnah7b	XM_006495929.5	1	1	0.99999	0.99999	0	0	0	0	0	0	0	0	0	0	0	0	0	0	0	0	0	0	0	0	0	0	0	0	0	0	0	0	0	0	0	0	0	1	1	NC_000067.7	Gnomon	46105717	46270568	+	Dnah7b	XM_006495929.5	227058
1546	Dnah7b	XM_006495930.5	1.56427	1.09668	0.3536	0.699918	0.897445	1.54293	1.03059	0.512864	0	1.29083	1.33885	0.934141	2.57588	0.46838	2.26251	0.511154	0	0	0.863131	1.60511	1.30274	0.915461	5	0	25	22	13	73	5	49	5	0	0	12	28	20	12	1.56427	1.09668	NC_000067.7	Gnomon	46105717	46270568	+	Dnah7b	XM_006495930.5	227058
1547	Dnah7b	XM_006495931.5	1.56916	2.27369	0.346594	0.160281	0	0.649994	1.18504	0	0	0	0	0	0	0	0	0	1.94329	0	0	1.74598	0	2.32603	0	0	0	0	0	0	0	0	0	37	0	0	33	0	54	1.56916	2.27369	NC_000067.7	Gnomon	46105717	46280023	+	Dnah7b	XM_006495931.5	227058
1548	Dnah7b	XR_003954985.2	0.674499	0.62142	0.419268	0.346594	0.68636	0.118249	0	0	0	0	0	2.01653	0.513071	0	0	0	0	0	0	0	0	0	0	0	0	0	44	6	0	0	0	0	0	0	0	0	0	-1.48258	-1.60922	NC_000067.7	Gnomon	46105717	46328791	+	Dnah7b	XR_003954985.2	227058
1549	Dnah7b	XM_006495928.5	0.613805	0.613805	0.346594	0.346594	0.704147	0	0	0	0	0	2.05169	0	0	0	0	0	0	0	0	0	0	0	0	0	0	46	0	0	0	0	0	0	0	0	0	0	0	-1.62918	-1.62918	NC_000067.7	Gnomon	46105718	46280633	+	Dnah7b	XM_006495928.5	227058
1550	Dnah7b	XM_011238495.4	1	1.46804	0.99999	0.346594	0	0	0.553894	0	0	0	0	0	0	0	0	0	0	0	1.73994	0	0	0	0	0	0	0	0	0	0	0	0	0	0	34	0	0	0	1	1.46804	NC_000067.7	Gnomon	46105718	46284607	+	Dnah7b	XM_011238495.4	227058
1551	Dnah7b	XR_003954980.2	1.09761	0.86294	0.728766	0.346594	0.212668	0.34703	0	0	0.843296	0	0	0	0	1.2386	0	0	0	0	0	0	0	0	0	12	0	0	0	0	18	0	0	0	0	0	0	0	0	1.09761	-1.15883	NC_000067.7	Gnomon	46105718	46328791	+	Dnah7b	XR_003954980.2	227058
1552	Dnah7b	XM_011238494.4	1.59601	1.09042	0.346594	0.346594	0	0.674472	0.124884	0	0	0	0	0	0	0	0	1.99279	0	0.538143	0	0	0	0	0	0	0	0	0	0	0	0	38	0	6	0	0	0	0	1.59601	1.09042	NC_000067.7	Gnomon	46105719	46316208	+	Dnah7b	XM_011238494.4	227058
1553	Dnah7b	XM_006495925.5	1.19571	1.10343	0.772716	0.862804	0.632309	0.890179	0.774309	1.90697	0	0	0	0	2.39699	0	0	0	0	0	0	0	2.18645	0	35	0	0	0	0	63	0	0	0	0	0	0	0	49	0	1.19571	1.10343	NC_000067.7	Gnomon	46105724	46384033	+	Dnah7b	XM_006495925.5	227058
1554	Dnah7b	XR_373250.5	1.17318	1	0.346594	0.99999	0	0.230426	0	0	0	0	0	0	0	0	0	0	0.899878	0	0	0	0	0	0	0	0	0	0	0	0	0	0	11	0	0	0	0	0	1.17318	1	NC_000067.7	Gnomon	46105725	46412711	+	Dnah7b	XR_373250.5	227058
1555	Dnah7b	XM_006495915.5	0.509227	0.857992	0.316978	0.797469	1.17052	0.196897	0.949551	2.65059	0	0	0.982115	0	0.791732	0	0	0	0	0	0	2.07099	0	1.2955	68	0	0	14	0	11	0	0	0	0	0	0	45	0	20	-1.96376	-1.16551	NC_000067.7	Gnomon	46105725	46412711	+	Dnah7b	XM_006495915.5	227058
[truncated: 135,704 more rows]
[truncated: 6 more columns]

## Sheet: Group information
Index	Group	Con_BH
1	Con_BH (Control)	O1M_BH1
2		O1M_BH2
3		O1M_BH4
4		O1M_BH5
5		O1M_BH6
6	A1T_BH (THC)	A1TM_BH1
7		A1TM_BH2
8		A1TM_BH3
[truncated: 7 more rows]
