# Supplementary material for: Large-Scale Profiling of Coding and Long Noncoding Transcriptomes in the Hippocampus of Mice Acutely Exposed to Vaporized CBD or THC
Source: Int J Mol Sci. 2025 Jul 23;26(15):7106. doi: 10.3390/ijms26157106 (PMC12346642; doi:10.3390/ijms26157106)
Supplement: Supplementary file 1 [file ijms-26-07106-s001.zip › Table S4.xlsx]

## Sheet: lncRNA raw data
		Fold change		p-value		Average of normalized data (log2)			Normalized data (log2)															Raw data															Fold change (+/-)		Ensembl		lncRNA Annotation
ID	Gene Symbol	A1T_BH /Con_BH	A1D_BH /Con_BH	A1T_BH /Con_BH	A1D_BH /Con_BH	Con_BH	A1T_BH	A1D_BH	O1M_BH1	O1M_BH2	O1M_BH4	O1M_BH5	O1M_BH6	A1TM_BH1	A1TM_BH2	A1TM_BH3	A1TM_BH4	A1TM_BH5	A1DM_BH1	A1DM_BH2	A1DM_BH3	A1DM_BH4	A1DM_BH5	O1M_BH1	O1M_BH2	O1M_BH4	O1M_BH5	O1M_BH6	A1TM_BH1	A1TM_BH2	A1TM_BH3	A1TM_BH4	A1TM_BH5	A1DM_BH1	A1DM_BH2	A1DM_BH3	A1DM_BH4	A1DM_BH5	A1T_BH /Con_BH	A1D_BH /Con_BH	Ensembl ID	Ensembl Link	Chromosome	Sources	Start	End	Strand	lncGene ID	lncTranscript ID
1	NONMMUT000001.2	1.07075	1.13762	0.346594	0.346594	0	0.0986258	0.18602	0	0	0	0	0	0	0	0	0.436977	0	0	0	0.755403	0	0	0	0	0	0	0	0	0	0	2	0	0	0	4	0	0	1.07075	1.13762	ENSMUST00000193812.1	ENSMUST00000193812.1	NC_000067.7	Cufflinks	3143476	3144545	+	NONMMUG000001.2	NONMMUT000001.2
2	NONMMUT000004.2	1.24223	1.19271	0.0166704	0.029951	4.32597	4.63891	4.58021	4.52208	3.95081	4.3817	4.19931	4.49979	4.69233	4.45676	4.72764	4.65723	4.64561	4.57212	4.59156	4.64867	4.4941	4.59033	120	72	92	104	124	142	117	143	137	128	132	134	140	125	132	1.24223	1.19271	.	.	NC_000067.7	Cufflinks	3379588	3381301	-	NONMMUG000003.2	NONMMUT000004.2
3	NONMMUT000005.2	1.14421	0.994169	0.131829	0.952758	5.55509	5.74944	5.54665	5.78203	5.24652	5.26809	5.67072	5.71751	5.60831	5.67185	5.75834	5.85689	5.83627	5.75943	5.57705	5.24083	5.58076	5.52762	295	184	174	299	296	273	279	298	322	299	308	271	214	272	258	1.14421	-1.00587	ENSMUST00000195335.1	ENSMUST00000195335.1	NC_000067.7	Cufflinks	3435954	3438772	-	NONMMUG000004.2	NONMMUT000005.2
4	NONMMUT000006.2	1.0978	1.03321	0.301797	0.736699	4.88667	5.02128	4.9338	5.03852	4.55453	4.71364	4.83586	5.19965	4.87553	5.01566	5.1167	5.14222	4.93841	4.87338	5.1977	4.85141	4.82744	4.88519	174	112	117	165	205	162	175	189	194	158	164	207	162	159	163	1.0978	1.03321	ENSMUST00000192336.1	ENSMUST00000192336.1	NC_000067.7	Cufflinks	3445756	3448011	-	NONMMUG000005.2	NONMMUT000006.2
5	NONMMUT000007.2	1.12838	1.3146	0.52712	0.20534	2.74005	2.9143	3.13468	3.14973	2.63761	1.19806	2.90956	3.08724	2.90229	3.12151	2.53946	2.84617	3.08908	3.26776	3.39032	3.12783	2.36029	3.31048	43	26	6	39	43	37	43	27	35	40	50	55	45	24	51	1.12838	1.3146	.	.	NC_000067.7	Cufflinks	3504517	3506984	-	NONMMUG000006.2	NONMMUT000007.2
6	NONMMUT000008.2	1.15497	1.10338	0.17905	0.373328	3.60319	3.81105	3.74512	3.80764	3.35624	3.09594	3.72167	3.88525	3.78421	3.86933	3.86292	3.90436	3.61639	3.93813	3.80061	3.76106	3.56726	3.62875	71	46	35	73	79	73	76	76	79	60	83	75	73	63	65	1.15497	1.10338	ENSMUST00000194099.1	ENSMUST00000194099.1	NC_000067.7	Cufflinks	3535200	3537508	-	NONMMUG000007.2	NONMMUT000008.2
7	NONMMUT000009.2	0.961375	0.961375	0.346594	0.346594	0.056829	0	0	0	0.264098	0	0	0	0	0	0	0	0	0	0	0	0	0	0	1	0	0	0	0	0	0	0	0	0	0	0	0	0	-1.04018	-1.04018	ENSMUST00000161581.1	ENSMUST00000161581.1	NC_000067.7	Cufflinks	3536810	3583776	+	NONMMUG000008.2	NONMMUT000009.2
8	NONMMUT000010.2	1.07313	1.02557	0.495887	0.834153	4.26077	4.36259	4.2972	4.11263	4.57899	3.84544	4.23814	4.41977	4.45967	4.24137	4.47353	4.49695	4.09975	4.6634	4.20311	4.19964	4.33078	4.00388	89	114	62	107	117	120	100	119	122	86	141	101	101	111	86	1.07313	1.02557	ENSMUST00000192973.1	ENSMUST00000192973.1	NC_000067.7	Cufflinks	3582674	3584730	-	NONMMUG000009.2	NONMMUT000010.2
9	NONMMUT000011.2	1.21331	1.14552	0.00684343	0.0419605	5.64661	5.92555	5.84261	5.73051	5.59468	5.47294	5.74252	5.67537	5.68473	5.92624	6.01853	5.98616	5.98738	5.93027	5.95909	5.63361	5.92585	5.73594	284	236	201	315	287	288	334	358	353	333	347	355	283	347	299	1.21331	1.14552	ENSMUST00000195166.1	ENSMUST00000195166.1	NC_000067.7	Cufflinks	3663115	3666126	-	NONMMUG000010.2	NONMMUT000011.2
10	NONMMUT000013.2	1.29968	1.14841	0.022597	0.157217	5.16493	5.54308	5.36456	5.35487	4.96036	4.84938	5.38959	5.19269	5.25857	5.58837	5.46419	5.79389	5.55806	5.51988	5.32109	5.48604	5.06129	5.38996	218	150	129	245	204	213	263	242	308	246	260	226	255	188	234	1.29968	1.14841	ENSMUST00000192692.1	ENSMUST00000192692.1	NC_000067.7	Cufflinks	3717532	3729127	-	NONMMUG000011.2	NONMMUT000013.2
11	NONMMUT000015.2	1.31562	1.12024	0.17881	0.542678	0.735207	1.13095	0.89902	0.242617	1.14098	0.281808	1.34746	0.231909	1.15394	1.2828	1.46404	0.672946	0.955081	0.757469	0.644721	1.11044	0.89639	1.03529	1	6	1	9	1	7	8	10	3	5	4	3	7	5	6	1.31562	1.12024	ENSMUST00000193244.1	ENSMUST00000193244.1	NC_000067.7	Cufflinks	3750378	3752011	+	NONMMUG000012.2	NONMMUT000015.2
12	NONMMUT000016.2	0.926122	0.989849	0.143034	0.900049	0.110725	0	0.0960059	0.242617	0	0.281808	0	0	0	0	0	0	0	0	0	0.426589	0	0	1	0	1	0	0	0	0	0	0	0	0	0	2	0	0	-1.07977	-1.01025	.	.	NC_000067.7	Cufflinks	3822233	3824583	-	NONMMUG000013.2	NONMMUT000016.2
13	NONMMUT000018.2	0.967675	1.00097	0.346594	0.983865	0.0474053	0	0.0488014	0	0	0	0.222833	0	0	0	0	0	0	0	0	0.229004	0	0	0	0	0	1	0	0	0	0	0	0	0	0	1	0	0	-1.0334	1.00097	.	.	NC_000067.7	Cufflinks	3949795	3978782	+	NONMMUG000014.2	NONMMUT000018.2
14	NONMMUT000019.2	0.815918	0.954253	0.288958	0.829233	0.767762	0.474259	0.700206	0.93786	1.26675	0	0.738199	0.607071	0.907005	0.620508	0.439966	0.23497	0	1.02558	0.229543	0.600344	0	1.26265	5	7	0	4	3	5	3	2	1	0	6	1	3	0	8	-1.22561	-1.04794	ENSMUST00000192427.1	ENSMUST00000192427.1	NC_000067.7	Cufflinks	4054448	4056207	-	NONMMUG000015.2	NONMMUT000019.2
15	NONMMUT000020.2	1.07066	1	0.141138	0.99999	0	0.0985048	0	0	0	0	0	0	0.232697	0	0.23669	0	0	0	0	0	0	0	0	0	0	0	0	1	0	1	0	0	0	0	0	0	0	1.07066	1	.	.	NC_000067.7	Cufflinks	4112165	4162964	-	NONMMUG000016.2	NONMMUT000020.2
16	NONMMUT000021.2	1	1	0.99999	0.99999	0	0	0	0	0	0	0	0	0	0	0	0	0	0	0	0	0	0	0	0	0	0	0	0	0	0	0	0	0	0	0	0	0	1	1	.	.	NC_000067.7	Cufflinks	4185902	4190123	-	NONMMUG000017.2	NONMMUT000021.2
17	NONMMUT000022.2	0.966298	0.966298	0.346594	0.346594	0.0494601	0	0	0	0	0	0	0.231909	0	0	0	0	0	0	0	0	0	0	0	0	0	0	1	0	0	0	0	0	0	0	0	0	0	-1.03488	-1.03488	.	.	NC_000067.7	Cufflinks	4298665	4301367	-	NONMMUG000018.2	NONMMUT000022.2
18	NONMMUT000024.2	0.953937	0.92184	0.721466	0.471751	0.213555	0.14552	0.0961433	0.450247	0	0.517462	0	0	0	0	0	0.614142	0	0	0	0	0.427135	0	2	0	2	0	0	0	0	0	3	0	0	0	0	2	0	-1.04829	-1.08479	.	.	NC_000067.7	Cufflinks	4313646	4337795	-	NONMMUG000019.2	NONMMUT000024.2
19	NONMMUT000025.2	0.964667	1.06547	0.346594	0.414591	0.0518974	0	0.143386	0.242617	0	0	0	0	0	0	0	0	0	0.229749	0	0	0	0.432789	1	0	0	0	0	0	0	0	0	0	1	0	0	0	2	-1.03663	1.06547	.	.	NC_000067.7	Cufflinks	4337738	4381557	-	NONMMUG000019.2	NONMMUT000025.2
20	NONMMUT000027.2	0.92367	0.892185	0.433931	0.264262	0.213555	0.099004	0.0489701	0.450247	0	0.517462	0	0	0	0	0.23669	0.23497	0	0.229749	0	0	0	0	2	0	2	0	0	0	0	1	1	0	1	0	0	0	0	-1.08264	-1.12084	.	.	NC_000067.7	Cufflinks	4566435	4569725	+	NONMMUG000020.3	NONMMUT000027.2
21	NONMMUT000028.2	0.77448	0.904311	0.145177	0.583429	0.419484	0.0507841	0.274375	0	1.00319	0	0.415809	0.43165	0	0.237734	0	0	0	0.229749	0	0	0.232706	0.765264	0	5	0	2	2	0	1	0	0	0	1	0	0	1	4	-1.29119	-1.10581	ENSMUST00000193450.1	ENSMUST00000193450.1	NC_000067.7	Cufflinks	4566774	4569601	+	NONMMUG000020.3	NONMMUT000028.2
22	NONMMUT000030.2	0.962634	1.09589	0.346594	0.222778	0.0549404	0	0.18704	0	0	0	0.255901	0	0	0	0	0	0	0	0.427527	0	0.229318	0.232563	0	0	0	1	0	0	0	0	0	0	0	2	0	1	1	-1.03882	1.09589	ENSMUST00000195771.1	ENSMUST00000195771.1	NC_000067.7	Cufflinks	4653352	4656475	-	NONMMUG000021.2	NONMMUT000030.2
23	NONMMUT000031.2	1	1.06997	0.99999	0.346594	0	0	0.0975678	0	0	0	0	0	0	0	0	0	0	0	0	0	0	0.432789	0	0	0	0	0	0	0	0	0	0	0	0	0	0	2	1	1.06997	.	.	NC_000067.7	Cufflinks	4653359	4679212	-	NONMMUG000021.2	NONMMUT000031.2
24	NONMMUT000032.2	1	1	0.99999	0.99999	0	0	0	0	0	0	0	0	0	0	0	0	0	0	0	0	0	0	0	0	0	0	0	0	0	0	0	0	0	0	0	0	0	1	1	.	.	NC_000067.7	Cufflinks	4668338	4679187	-	NONMMUG000021.2	NONMMUT000032.2
25	NONMMUT000034.2	0.889389	0.812177	0.571434	0.279631	2.39332	2.2242	2.09318	2.85909	2.69262	2.08387	1.87126	2.21716	1.36805	2.04361	2.13718	2.44025	2.77236	1.85096	2.03854	1.90802	1.85525	2.6433	34	27	15	16	21	9	17	19	25	31	15	18	16	15	30	-1.12437	-1.23126	ENSMUST00000195445.1	ENSMUST00000195445.1	NC_000067.7	Cufflinks	4848286	4849435	-	NONMMUG000022.2	NONMMUT000034.2
26	NONMMUT000036.2	0.766863	0.816246	0.144011	0.261844	0.894794	0.511835	0.60187	0.93786	0.487249	1.19806	1.22415	0.43165	0.433023	0.779516	0.23669	0.914115	0	0.602069	1.14225	0.600344	0.229318	0.232563	5	2	6	8	2	2	4	1	5	0	3	7	3	1	1	-1.30401	-1.22512	.	.	NC_000067.7	Cufflinks	4856001	4856853	+	NONMMUG000024.2	NONMMUT000036.2
27	NONMMUT000038.2	0.841882	0.75839	0.38521	0.208393	0.932972	0.684662	0.533983	0.63172	1.14098	1.55653	0.585991	0.43165	1.03575	0.620508	0.23669	0.771911	0.644514	0.602069	0.229543	0.895403	0.756273	0	3	6	9	3	2	6	3	1	4	3	3	1	5	4	0	-1.18781	-1.31858	.	.	NC_000067.7	Cufflinks	4927490	4928586	-	NONMMUG000026.2	NONMMUT000038.2
28	NONMMUT000039.2	0.862768	0.909498	0.296137	0.444946	4.07413	3.86117	3.93727	3.90824	4.4231	4.35153	3.648	3.88756	4.18213	3.85181	3.96754	3.56014	3.65878	4.13525	3.96895	3.68592	3.98618	3.87251	77	102	90	69	79	98	75	82	61	62	96	85	69	86	78	-1.15906	-1.09951	.	.	NC_000067.7	Cufflinks	4954545	4957263	+	NONMMUG000027.2	NONMMUT000039.2
29	NONMMUT000040.2	1.27007	1.0933	0.252059	0.615363	1.31917	1.66407	1.44785	1.67701	1.14098	0.897527	1.73912	0.904534	2.22516	1.57072	1.56616	1.72224	0.955081	1.02558	1.02487	1.76908	1.77059	1.45901	12	6	4	14	5	21	11	11	13	5	6	6	14	14	10	1.27007	1.0933	.	.	NC_000067.7	Cufflinks	4975974	4977084	+	NONMMUG000028.2	NONMMUT000040.2
30	NONMMUT000042.2	1.1052	0.852193	0.557165	0.510363	0.831889	0.976196	0.601141	1.40503	0.850831	0.517462	0.738199	0.43165	0.765636	1.38529	0.618106	1.16232	0.808138	0	1.35172	0.895403	0.229318	0	9	4	2	4	2	4	9	3	7	4	0	9	5	1	0	1.1052	-1.17344	.	.	NC_000067.7	Cufflinks	4997251	4997522	-	NONMMUG000030.2	NONMMUT000042.2
31	NONMMUT000043.2	0.945286	0.789439	0.619309	0.0792595	2.09089	2.00971	1.74979	2.22118	2.38366	1.92764	2.06124	1.78301	2.22646	2.01812	1.80571	1.64274	2.25885	1.53552	1.35785	1.76908	2.14684	1.81417	20	21	13	19	14	21	17	14	12	20	11	9	14	20	14	-1.05788	-1.26672	ENSMUST00000194114.1	ENSMUST00000194114.1	NC_000067.7	Cufflinks	5008799	5010933	-	NONMMUG000031.2	NONMMUT000043.2
32	NONMMUT000044.2	0.932452	0.974656	0.503825	0.811395	2.865	2.7641	2.82796	3.21062	2.79818	2.95929	2.50665	2.75558	2.69911	2.90276	2.58459	2.97635	2.61477	2.65696	2.97476	3.04211	2.85993	2.54559	45	30	31	28	33	31	36	28	39	27	31	40	42	36	28	-1.07244	-1.026	ENSMUST00000144339.1	ENSMUST00000144339.1	NC_000067.7	Cufflinks	5041080	5047043	+	NONMMUG000032.2	NONMMUT000044.2
33	NONMMUT000046.2	0.91888	0.818748	0.544353	0.0629411	2.92526	2.80321	2.63676	3.20759	3.04691	2.85914	2.90956	2.5131	2.75517	2.63111	2.49453	2.65683	3.32357	2.816	2.58531	2.45016	2.66464	2.6433	45	36	29	39	27	33	29	26	30	48	35	29	26	31	30	-1.08828	-1.22138	.	.	NC_000067.7	Cufflinks	5226820	5228729	+	NONMMUG000034.2	NONMMUT000046.2
34	NONMMUT000048.2	1.03284	1.06359	0.685047	0.557103	0.0996385	0.146253	0.188575	0.242617	0	0	0	0.231909	0	0	0.439966	0.23497	0	0	0	0.229004	0	0.609906	1	0	0	0	1	0	0	2	1	0	0	0	1	0	3	1.03284	1.06359	ENSMUST00000194850.1	ENSMUST00000194850.1	NC_000067.7	Cufflinks	5473770	5475801	+	NONMMUG000035.2	NONMMUT000048.2
35	NONMMUT000049.2	0.913006	0.927349	0.535963	0.464064	3.15656	3.02526	3.04775	3.0827	3.47784	3.11572	3.15516	2.88661	3.15661	3.56613	2.81853	2.67357	2.70272	3.38197	3.03587	2.88037	2.84313	3.03218	41	50	36	47	37	45	61	34	30	29	55	42	37	36	41	-1.09528	-1.07834	.	.	NC_000067.7	Cufflinks	5579850	5580356	-	NONMMUG000036.2	NONMMUT000049.2
36	NONMMUT000051.2	1	1	0.99999	0.99999	0	0	0	0	0	0	0	0	0	0	0	0	0	0	0	0	0	0	0	0	0	0	0	0	0	0	0	0	0	0	0	0	0	1	1	.	.	NC_000067.7	Cufflinks	5915185	5928029	+	NONMMUG000037.2	NONMMUT000051.2
37	NONMMUT000052.2	0.966298	0.966298	0.346594	0.346594	0.0494601	0	0	0	0	0	0	0.231909	0	0	0	0	0	0	0	0	0	0	0	0	0	0	1	0	0	0	0	0	0	0	0	0	0	-1.03488	-1.03488	.	.	NC_000067.7	Cufflinks	5983475	5984736	+	NONMMUG000038.2	NONMMUT000052.2
38	NONMMUT000053.2	1.33428	0.967094	0.109318	0.82234	0.715579	1.13164	0.667307	0.242617	0.680464	0.283087	1.22415	0.904534	1.37605	0.923135	0.919478	1.49594	0.808757	0.602069	0.897098	0.600344	0.427135	0.765264	1	3	1	8	5	9	5	5	10	4	3	5	3	2	4	1.33428	-1.03403	.	.	NC_000067.7	Cufflinks	6234397	6237335	-	NONMMUG000039.2	NONMMUT000053.2
39	NONMMUT000054.2	0.922989	0.970729	0.368542	0.659726	4.81878	4.70316	4.77592	5.09383	4.82577	4.57635	4.80407	4.74466	4.64332	4.96798	4.43842	4.70696	4.70916	4.74232	4.65228	4.79892	4.81644	4.86079	181	136	106	161	148	137	169	116	142	134	149	140	156	158	160	-1.08344	-1.03015	ENSMUST00000191825.1	ENSMUST00000191825.1	NC_000067.7	Cufflinks	6280090	6285517	-	NONMMUG000040.3	NONMMUT000054.2
40	NONMMUT000055.2	1	1	0.99999	0.99999	0	0	0	0	0	0	0	0	0	0	0	0	0	0	0	0	0	0	0	0	0	0	0	0	0	0	0	0	0	0	0	0	0	1	1	ENSMUST00000159618.1	ENSMUST00000159618.1	NC_000067.7	Cufflinks	6283517	6284814	-	NONMMUG000040.3	NONMMUT000055.2
41	NONMMUT000061.2	0.845396	0.784521	0.22673	0.0791277	5.99362	5.75132	5.64351	5.85231	6.17621	6.41524	5.81038	5.55577	5.48406	5.70195	5.63953	5.97519	5.90115	5.67907	5.52936	5.66924	5.68589	5.64825	310	355	391	330	264	250	285	274	350	313	291	262	290	293	281	-1.18288	-1.27466	.	.	NC_000067.7	Cufflinks	6344788	6346589	+	NONMMUG000044.2	NONMMUT000061.2
42	NONMMUT000062.2	0.920567	0.920567	0.346594	0.346594	0.119405	0	0	0	0	0.517462	0	0	0	0	0	0	0	0	0	0	0	0	0	0	2	0	0	0	0	0	0	0	0	0	0	0	0	-1.08629	-1.08629	.	.	NC_000067.7	Cufflinks	6452200	6453328	-	NONMMUG000045.2	NONMMUT000062.2
43	NONMMUT000064.2	1	1.13948	0.99999	0.208496	0	0	0.188373	0	0	0	0	0	0	0	0	0	0	0.229749	0	0	0	0.608583	0	0	0	0	0	0	0	0	0	0	1	0	0	0	3	1	1.13948	.	.	NC_000067.7	Cufflinks	6476214	6487621	-	NONMMUG000046.2	NONMMUT000064.2
44	NONMMUT000066.2	0.821518	1.06508	0.51423	0.779934	3.15335	2.86971	3.24431	3.7694	2.14249	3.02124	3.41803	2.93107	2.32932	1.88248	2.70639	3.77984	2.92045	2.41028	3.39032	3.52276	2.98025	3.60821	69	17	33	58	38	23	15	31	72	35	25	55	61	40	64	-1.21726	1.06508	.	.	NC_000067.7	Cufflinks	6805474	6808411	+	NONMMUG000047.2	NONMMUT000066.2
45	NONMMUT000067.2	0.80888	0.881147	0.302896	0.386945	2.12093	1.81492	1.93838	2.47986	1.58921	2.22256	2.00231	2.16599	1.03575	1.17247	1.87747	2.43884	2.06748	1.44695	2.26129	2.15073	1.97408	1.71104	25	10	17	18	20	6	7	15	25	17	10	22	20	17	13	-1.23628	-1.13488	.	.	NC_000067.7	Cufflinks	6832609	6834385	+	NONMMUG000048.2	NONMMUT000067.2
46	NONMMUT000068.2	0.785703	0.874298	0.192651	0.309087	3.09425	2.74631	2.90045	3.19235	2.53714	3.356	3.29974	2.93899	2.69997	1.97578	3.15823	2.38792	3.16306	2.4948	2.89094	3.17972	2.83969	3.01058	44	24	43	53	38	31	16	44	24	42	27	37	47	36	40	-1.27275	-1.14377	.	.	NC_000067.7	Cufflinks	6867741	6869301	+	NONMMUG000049.2	NONMMUT000068.2
47	NONMMUT000071.2	1.00962	0.854723	0.944248	0.15028	0.22647	0.240283	0	0	0	0	0.585991	0.43165	0	0	0	0.614142	0.45993	0	0	0	0	0	0	0	0	3	2	0	0	0	3	2	0	0	0	0	0	1.00962	-1.16997	ENSMUST00000195780.2	ENSMUST00000195780.2	NC_000067.7	Cufflinks	6931461	6934375	-	NONMMUG000052.2	NONMMUT000071.2
48	NONMMUT000073.2	1.11453	1.09762	0.418676	0.528259	2.83708	2.99351	2.97146	2.8163	3.23835	3.05908	2.17232	2.67943	3.14997	2.71222	2.92535	2.94889	3.18153	2.58647	3.04325	3.31402	2.88252	2.93489	33	42	34	21	31	45	31	37	38	43	29	42	52	37	38	1.11453	1.09762	.	.	NC_000067.7	Cufflinks	7159393	7160428	+	NONMMUG000053.2	NONMMUT000073.2
49	NONMMUT000074.2	1.01047	1.11457	0.857177	0.222282	2.85283	2.86786	3.00933	2.8163	2.68345	2.94247	2.90956	2.8977	3.00022	2.93133	2.70639	2.98156	2.68804	2.7058	2.98158	2.94655	3.34069	2.99942	33	27	31	39	37	40	37	31	39	29	32	40	39	53	40	1.01047	1.11457	.	.	NC_000067.7	Cufflinks	7191335	7192687	+	NONMMUG000054.2	NONMMUT000074.2
50	NONMMUT000075.2	0.903119	0.965926	0.158597	0.6541	0.147012	0	0.0969966	0	0.264822	0	0.416712	0	0	0	0	0	0	0	0	0	0.22953	0.232992	0	1	0	2	0	0	0	0	0	0	0	0	0	1	1	-1.10727	-1.03528	.	.	NC_000067.7	Cufflinks	7206423	7206810	-	NONMMUG000055.2	NONMMUT000075.2
51	NONMMUT000076.2	0.974162	0.982487	0.720844	0.824415	5.49598	5.45821	5.47049	5.71707	5.47661	5.30015	5.34506	5.59892	5.30865	5.29242	5.62351	5.4955	5.54151	5.38431	5.18839	5.5045	5.57573	5.65453	282	217	178	237	272	221	213	271	249	243	236	206	258	271	282	-1.02652	-1.01782	ENSMUST00000194854.1	ENSMUST00000194854.1	NC_000067.7	Cufflinks	7218334	7222361	+	NONMMUG000056.2	NONMMUT000076.2
52	NONMMUT000077.2	0.686377	0.740218	0.104891	0.158826	4.76011	4.21718	4.32613	4.46341	5.08513	5.34667	4.38376	4.16315	3.74708	4.09782	4.31458	4.27767	4.53313	4.19086	4.52828	4.19964	4.13247	4.52607	115	164	184	119	97	71	90	106	104	118	100	128	101	96	126	-1.45692	-1.35095	.	.	NC_000067.7	Cufflinks	7242766	7243848	+	NONMMUG000057.2	NONMMUT000077.2
53	NONMMUT000079.2	1.12595	1.03787	0.708779	0.901311	1.40889	1.58004	1.46252	0.752534	0.507574	1.5815	1.29087	2.24205	1.13406	2.05957	0	1.67283	2.13656	2.01035	1.22621	0	1.79342	1.55815	4	2	9	9	21	7	18	0	12	18	18	8	0	14	11	1.12595	1.03787	ENSMUST00000181554.1	ENSMUST00000181554.1	NC_000067.7	Cufflinks	7419630	7468093	-	NONMMUG000058.2	NONMMUT000079.2
54	NONMMUT000080.2	1.16182	1.4285	0.436749	0.0756771	1.04008	1.25647	1.55459	1.5015	1.00319	0.281808	0.875871	1.26009	1.41909	1.57072	1.04943	0.436977	1.52475	1.61897	0.897098	1.3495	1.90938	1.78613	10	5	1	5	8	10	11	6	2	10	12	5	9	16	14	1.16182	1.4285	.	.	NC_000067.7	Cufflinks	7431949	7433075	-	NONMMUG000059.2	NONMMUT000080.2
55	NONMMUT000081.2	0.955134	1.02322	0.630152	0.733114	0.217124	0.150899	0.250238	0.271797	0.487249	0	0	0.266622	0	0	0.260075	0.436977	0	0.229749	0.306402	0.229004	0.229318	0.255152	1	2	0	0	1	0	0	1	2	0	1	1	1	1	1	-1.04697	1.02322	ENSMUST00000193732.1	ENSMUST00000193732.1	NC_000067.7	Cufflinks	7446112	7468093	-	NONMMUG000058.2	NONMMUT000081.2
56	NONMMUT000082.2	1.99054	1.89586	0.346594	0.346594	0	0.993162	0.922851	0	0	0	0	0	0	0	0	2.57355	0	0	0	0	2.45399	0	0	0	0	0	0	0	0	0	28	0	0	0	0	26	0	1.99054	1.89586	.	.	NC_000067.7	Cufflinks	7448911	7451613	-	NONMMUG000058.2	NONMMUT000082.2
57	NONMMUT000083.2	1.21962	1.06449	0.0543356	0.55941	0.0518974	0.338334	0.142058	0.242617	0	0	0	0	0	0.526572	0.599893	0.23497	0.249128	0	0.601592	0	0	0	1	0	0	0	0	0	2	3	1	1	0	3	0	0	0	1.21962	1.06449	.	.	NC_000067.7	Cufflinks	7452232	7468102	-	NONMMUG000058.2	NONMMUT000083.2
58	NONMMUT000084.2	1.3309	1.11858	0.214037	0.450025	0.150554	0.562954	0.312224	0	0	0.282064	0.415809	0	1.29974	0	0.237345	0.23757	0.647803	0	0.604867	0	0	0.754684	0	0	1	2	0	8	0	1	1	3	0	3	0	0	4	1.3309	1.11858	ENSMUST00000194886.1	ENSMUST00000194886.1	NC_000067.7	Cufflinks	7568192	7588373	+	NONMMUG000060.2	NONMMUT000084.2
59	NONMMUT000085.2	0.96008	1.1109	0.774073	0.341256	3.74986	3.69109	3.90159	3.42772	3.46978	4.02117	3.53126	4.13973	3.3938	3.36447	3.72763	3.91758	3.9459	3.94765	3.84246	3.82415	3.97672	3.91097	53	50	71	63	95	54	52	69	80	77	84	77	77	86	80	-1.04158	1.1109	ENSMUST00000192338.1	ENSMUST00000192338.1	NC_000067.7	Cufflinks	8521184	8523715	-	NONMMUG000061.2	NONMMUT000085.2
60	NONMMUT000086.2	0.714753	0.854101	0.12556	0.310684	2.78247	2.29799	2.55495	2.33028	3.20731	3.13189	2.58753	2.42215	2.27818	2.89705	1.73019	1.86918	2.41087	2.7058	2.49991	2.54021	2.31105	2.68314	22	41	36	30	25	22	36	13	15	23	32	27	28	23	31	-1.39909	-1.17082	.	.	NC_000067.7	Cufflinks	8538650	8539049	-	NONMMUG000062.2	NONMMUT000086.2
61	NONMMUT000087.2	1.03501	1.10392	0.346594	0.0399784	0	0.0496391	0.14263	0	0	0	0	0	0.232697	0	0	0	0	0.229749	0	0.229004	0	0.232563	0	0	0	0	0	1	0	0	0	0	1	0	1	0	1	1.03501	1.10392	.	.	NC_000067.7	Cufflinks	8598004	8601537	+	NONMMUG000063.2	NONMMUT000087.2
62	NONMMUT000089.2	1.40576	1.2417	0.0964241	0.199921	2.90762	3.39898	3.21994	2.65807	2.72818	2.9014	3.17267	3.01656	3.00022	3.95377	3.28339	2.8188	3.63857	3.63492	3.50487	2.4969	3.18575	3.01237	29	28	30	48	41	40	81	49	34	61	66	60	27	47	40	1.40576	1.2417	.	.	NC_000067.7	Cufflinks	8673059	8676296	-	NONMMUG000064.2	NONMMUT000089.2
63	NONMMUT000091.2	0.94087	0.876481	0.641193	0.266623	1.11544	1.02751	0.925235	1.06958	1.26675	1.19806	1.22415	0.763455	0.765636	0.779516	0.919478	1.55861	0.955081	0.757469	0.756898	1.3495	0.60107	1.03529	6	7	6	8	4	4	4	5	11	5	4	4	9	3	6	-1.06285	-1.14093	.	.	NC_000067.7	Cufflinks	8862147	8862386	-	NONMMUG000066.2	NONMMUT000091.2
64	NONMMUT000093.2	1.07422	1.06627	0.375033	0.540865	0.0474053	0.150691	0.139982	0	0	0	0.222833	0	0.232697	0	0	0	0.45993	0	0.594029	0	0	0	0	0	0	1	0	1	0	0	0	2	0	3	0	0	0	1.07422	1.06627	.	.	NC_000067.7	Cufflinks	8926152	8926491	-	NONMMUG000067.2	NONMMUT000093.2
65	NONMMUT000094.2	1.06763	0.90626	0.495425	0.164994	0.142004	0.23642	0	0.242617	0	0	0.415809	0	0	0.441778	0.23669	0.436977	0	0	0	0	0	0	1	0	0	2	0	0	2	1	2	0	0	0	0	0	0	1.06763	-1.10344	.	.	NC_000067.7	Cufflinks	9020534	9022646	+	NONMMUG000068.2	NONMMUT000094.2
66	NONMMUT000096.2	0.982901	0.996703	0.927476	0.988233	2.69342	2.66854	2.68865	2.83133	1.96777	3.20961	1.98525	3.01845	2.3521	2.94968	2.69333	2.76271	2.51173	2.8964	2.96673	1.68436	2.97485	2.55987	33	14	38	18	41	23	38	31	33	25	37	40	13	40	28	-1.0174	-1.00331	.	.	NC_000067.7	Cufflinks	9033220	9033845	-	NONMMUG000069.2	NONMMUT000096.2
67	NONMMUT000097.2	1.12856	0.996901	0.298796	0.972225	2.76444	2.93893	2.75997	2.85333	2.85348	2.85914	2.46195	2.75591	2.96831	2.75113	3.36049	2.61579	2.88422	3.07435	2.49991	2.81166	2.58403	2.75966	34	31	29	27	33	39	32	52	29	34	43	27	35	29	33	1.12856	-1.00311	ENSMUST00000193635.1	ENSMUST00000193635.1	NC_000067.7	Cufflinks	9261292	9262341	-	NONMMUG000070.2	NONMMUT000097.2
68	NONMMUT000098.2	1.14331	1.06895	0.063164	0.141113	0	0.193212	0.0961927	0	0	0	0	0	0.232697	0	0	0.436977	0.248216	0	0.229543	0	0.229318	0	0	0	0	0	0	1	0	0	2	1	0	1	0	1	0	1.14331	1.06895	ENSMUST00000195180.1	ENSMUST00000195180.1	NC_000067.7	Cufflinks	9357147	9360405	+	NONMMUG000071.2	NONMMUT000098.2
69	NONMMUT000100.2	1.17823	1.19432	0.35369	0.430937	2.16581	2.40244	2.422	1.56815	1.2493	2.68265	2.54353	2.2759	2.5456	2.44369	2.24204	2.44659	2.31442	2.96055	2.53373	2.33952	1.90056	2.14594	11	7	25	29	22	28	25	21	25	21	39	28	24	16	20	1.17823	1.19432	.	.	NC_000067.7	Cufflinks	9537838	10447514	-	NONMMUG000072.2	NONMMUT000100.2
70	NONMMUT000101.2	0.965937	0.965361	0.533377	0.523894	0.0996385	0.0496391	0.0487791	0.242617	0	0	0	0.231909	0.232697	0	0	0	0	0	0.228906	0	0	0	1	0	0	0	1	1	0	0	0	0	0	1	0	0	0	-1.03526	-1.03588	ENSMUST00000145176.4	ENSMUST00000145176.4	NC_000067.7	Cufflinks	9633730	9701362	-	NONMMUG000073.2	NONMMUT000101.2
71	NONMMUT000102.2	1.1258	1.22428	0.4512	0.371867	1.21033	1.38129	1.50227	1.19027	1.17796	1.65863	0.472481	1.31056	0.765636	1.48098	1.43275	1.46927	1.61594	1.19071	1.35172	1.97249	0.60107	1.95913	7	6	10	2	8	4	10	10	10	11	7	9	17	3	17	1.1258	1.22428	ENSMUST00000148585.4	ENSMUST00000148585.4	NC_000067.7	Cufflinks	9670638	9701369	-	NONMMUG000073.2	NONMMUT000102.2
72	NONMMUT000103.2	1.11247	1.1341	0.343776	0.530635	0.149025	0.302797	0.330575	0	0	0	0.356819	0.337426	0	0	0.335193	0.614142	0.45993	0	0.230179	0	0	1.08038	0	0	0	2	2	0	0	1	3	2	0	1	0	0	6	1.11247	1.1341	ENSMUST00000153239.4	ENSMUST00000153239.4	NC_000067.7	Cufflinks	9671243	9701400	-	NONMMUG000073.2	NONMMUT000103.2
73	NONMMUT000104.2	0.849149	0.895178	0.141349	0.339784	0.23591	0	0.0761568	0	0.542815	0.517462	0	0	0	0	0	0	0	0.345998	0	0	0	0	0	2	2	0	0	0	0	0	0	0	2	0	0	0	0	-1.17765	-1.1171	ENSMUST00000148310.2	ENSMUST00000148310.2	NC_000067.7	Cufflinks	9673655	9701389	-	NONMMUG000073.2	NONMMUT000104.2
74	NONMMUT000105.2	0.992199	1.02472	0.887176	0.680471	0.0609376	0.0496391	0.0961691	0	0	0.281808	0	0	0.232697	0	0	0	0	0.229749	0	0.229004	0	0	0	0	1	0	0	1	0	0	0	0	1	0	1	0	0	-1.00786	1.02472	.	.	NC_000067.7	Cufflinks	9709480	9710807	+	NONMMUG000074.2	NONMMUT000105.2
75	NONMMUT000106.2	0.68535	0.897448	0.124002	0.607181	2.13424	1.58915	1.97814	2.38188	2.00478	2.7707	1.80956	1.26009	1.36472	1.17247	1.80571	1.86918	1.61594	1.77266	2.36152	1.90782	1.617	2.11219	23	15	27	15	8	9	7	14	15	11	14	24	16	12	19	-1.45911	-1.11427	.	.	NC_000067.7	Cufflinks	9737640	9738550	-	NONMMUG000075.2	NONMMUT000106.2
76	NONMMUT000107.2	0.745317	0.744068	0.100247	0.0836818	7.69356	7.26949	7.26707	7.42668	7.92997	8.20152	7.32198	7.36414	6.87523	7.31776	7.26984	7.39364	7.42651	7.34503	7.25193	7.1729	7.2618	7.2981	934	1209	1360	952	939	665	885	860	945	911	936	878	833	885	894	-1.34171	-1.34396	.	.	NC_000067.7	Cufflinks	9790764	9794562	-	NONMMUG000076.2	NONMMUT000107.2
77	NONMMUT000108.2	1.07075	1.04395	0.346594	0.346594	0	0.0986258	0.062055	0	0	0	0	0	0	0	0	0.436977	0	0.286596	0	0	0	0	0	0	0	0	0	0	0	0	2	0	1	0	0	0	0	1.07075	1.04395	ENSMUST00000191287.3	ENSMUST00000191287.3	NC_000067.7	Cufflinks	9817873	9841481	+	NONMMUG000077.3	NONMMUT000108.2
78	NONMMUT000109.2	0.880521	0.847178	0.583666	0.484282	0.326273	0.142703	0.0870102	0	0	1.18196	0	0	0.401062	0	0	0	0.262286	0	0	0	0	0.390484	0	0	6	0	0	2	0	0	0	1	0	0	0	0	2	-1.13569	-1.18039	ENSMUST00000181821.4	ENSMUST00000181821.4	NC_000067.7	Cufflinks	9817873	9862147	+	NONMMUG000077.3	NONMMUT000109.2
79	NONMMUT000111.2	1	1	0.99999	0.99999	0	0	0	0	0	0	0	0	0	0	0	0	0	0	0	0	0	0	0	0	0	0	0	0	0	0	0	0	0	0	0	0	0	1	1	.	.	NC_000067.7	Cufflinks	9818367	9841105	+	NONMMUG000077.3	NONMMUT000111.2
80	NONMMUT000112.2	1	1	0.99999	0.99999	0	0	0	0	0	0	0	0	0	0	0	0	0	0	0	0	0	0	0	0	0	0	0	0	0	0	0	0	0	0	0	0	0	1	1	.	.	NC_000067.7	Cufflinks	9818814	9840974	+	NONMMUG000077.3	NONMMUT000112.2
81	NONMMUT000113.2	1	1	0.99999	0.99999	0	0	0	0	0	0	0	0	0	0	0	0	0	0	0	0	0	0	0	0	0	0	0	0	0	0	0	0	0	0	0	0	0	1	1	.	.	NC_000067.7	Cufflinks	9839270	9841296	+	NONMMUG000077.3	NONMMUT000113.2
82	NONMMUT000114.2	1	1	0.99999	0.99999	0	0	0	0	0	0	0	0	0	0	0	0	0	0	0	0	0	0	0	0	0	0	0	0	0	0	0	0	0	0	0	0	0	1	1	.	.	NC_000067.7	Cufflinks	9839448	9841053	+	NONMMUG000077.3	NONMMUT000114.2
83	NONMMUT000118.2	1.07422	1.38446	0.439814	0.00299331	2.46334	2.56663	2.93267	2.22118	2.77097	2.28774	2.54688	2.42215	2.51748	2.54517	2.66615	2.29025	2.76974	2.88505	3.10239	2.94655	2.98075	2.72191	20	29	18	29	25	27	27	30	22	31	37	44	39	40	32	1.07422	1.38446	.	.	NC_000067.7	Cufflinks	9959470	9962552	+	NONMMUG000080.2	NONMMUT000118.2
84	NONMMUT000120.2	0.855664	1.05294	0.350758	0.756107	2.87801	2.65313	2.95243	3.02125	3.04122	3.33058	2.46195	2.27397	2.32932	2.86193	2.66644	2.43884	2.88466	2.91838	2.66593	3.38701	2.70332	2.96752	39	36	42	27	22	23	35	30	25	34	38	31	55	32	39	-1.16868	1.05294	.	.	NC_000067.7	Cufflinks	9972521	9974052	+	NONMMUG000082.2	NONMMUT000120.2
85	NONMMUT000121.2	0.564234	0.628871	0.0530282	0.0753182	3.84507	3.01944	3.17591	3.08217	4.03444	4.51348	3.30421	3.83601	2.19652	3.24664	2.83628	3.39698	3.13611	3.35079	2.95073	3.21855	3.3297	2.98021	41	77	101	53	76	20	47	34	54	42	53	39	48	53	39	-1.77232	-1.59015	.	.	NC_000067.7	Cufflinks	10011908	10014362	-	NONMMUG000083.2	NONMMUT000121.2
86	NONMMUT000123.2	0.793458	0.893275	0.105892	0.460444	2.75797	2.4242	2.59515	2.7819	3.22062	2.65865	2.63089	2.35455	2.4327	2.48111	2.42783	2.09401	2.63322	2.65292	2.98784	2.71514	2.17138	2.29844	32	41	25	31	24	25	26	25	18	28	31	40	32	20	22	-1.26031	-1.11948	ENSMUST00000182819.4	ENSMUST00000182819.4	NC_000067.7	Cufflinks	10012248	10013448	-	NONMMUG000083.2	NONMMUT000123.2
87	NONMMUT000124.2	0.815167	0.84337	0.513941	0.585409	1.96856	1.67373	1.7228	1.15725	2.26778	2.87903	1.5678	1.13862	1.12679	1.23825	1.75548	1.98857	2.02299	1.47006	2.2675	1.84931	1.64556	1.12873	7	19	29	12	7	7	8	13	17	16	10	22	15	12	7	-1.22674	-1.18572	ENSMUST00000182742.1	ENSMUST00000182742.1	NC_000067.7	Cufflinks	10012250	10014342	-	NONMMUG000083.2	NONMMUT000124.2
88	NONMMUT000125.2	0.847765	1.20316	0.323174	0.371571	0.885611	0.647348	1.15244	0	1.16043	1.1523	0.8117	1.01759	0.362889	0.773633	0.639398	1.00389	0.347986	1.52189	0	1.28068	1.15118	1.37423	0	6	6	5	6	2	4	3	6	1	11	0	8	7	9	-1.17957	1.20316	ENSMUST00000182498.4	ENSMUST00000182498.4	NC_000067.7	Cufflinks	10012250	10014328	-	NONMMUG000083.2	NONMMUT000125.2
89	NONMMUT000126.2	1.09811	0.853365	0.82754	0.738693	1.50427	1.63929	1.2755	0	2.76808	0	1.06603	1.71298	1.98662	2.00034	2.03143	0	1.33542	1.49492	0.738076	1.3078	0	2.05036	0	29	0	7	13	17	17	17	0	8	11	4	9	0	18	1.09811	-1.17183	.	.	NC_000067.7	Cufflinks	10012315	10014352	-	NONMMUG000083.2	NONMMUT000126.2
90	NONMMUT000127.2	1	1.08314	0.99999	0.346594	0	0	0.115223	0	0	0	0	0	0	0	0	0	0	0	0	0	0.501529	0	0	0	0	0	0	0	0	0	0	0	0	0	0	2	0	1	1.08314	.	.	NC_000067.7	Cufflinks	10012412	10014362	-	NONMMUG000083.2	NONMMUT000127.2
91	NONMMUT000128.2	1.00942	0.696284	0.955411	0.0912637	1.48101	1.49453	0.958754	1.36548	1.84488	1.0404	1.10789	1.83844	1.59355	0.784476	1.40076	1.81878	1.66903	1.07643	0.894959	0.652115	1.55483	0.310736	9	13	5	7	15	12	4	9	14	12	6	5	3	11	1	1.00942	-1.4362	.	.	NC_000067.7	Cufflinks	10012412	10014362	-	NONMMUG000083.2	NONMMUT000128.2
92	NONMMUT000129.2	1	1.30333	0.99999	0.346594	0	0	0.3822	0	0	0	0	0	0	0	0	0	0	0	1.3315	0	0	0	0	0	0	0	0	0	0	0	0	0	0	9	0	0	0	1	1.30333	ENSMUST00000182043.4	ENSMUST00000182043.4	NC_000067.7	Cufflinks	10012427	10013366	-	NONMMUG000083.2	NONMMUT000129.2
93	NONMMUT000131.2	0.893103	0.893103	0.193813	0.193813	0.163101	0	0	0	0	0.517462	0.222833	0	0	0	0	0	0	0	0	0	0	0	0	0	2	1	0	0	0	0	0	0	0	0	0	0	0	-1.11969	-1.11969	.	.	NC_000067.7	Cufflinks	10037338	10038101	-	NONMMUG000084.2	NONMMUT000131.2
94	NONMMUT000132.2	1	1	0.99999	0.99999	0	0	0	0	0	0	0	0	0	0	0	0	0	0	0	0	0	0	0	0	0	0	0	0	0	0	0	0	0	0	0	0	0	1	1	.	.	NC_000067.7	Cufflinks	10037539	10038912	+	NONMMUG000085.2	NONMMUT000132.2
95	NONMMUT000133.2	1	1.03498	0.99999	0.346594	0	0	0.0496085	0	0	0	0	0	0	0	0	0	0	0	0	0	0	0.232563	0	0	0	0	0	0	0	0	0	0	0	0	0	0	1	1	1.03498	ENSMUST00000134692.1	ENSMUST00000134692.1	NC_000067.7	Cufflinks	10052612	10062591	+	NONMMUG000086.2	NONMMUT000133.2
96	NONMMUT000136.2	1.03566	1	0.346594	0.99999	0	0.0505466	0	0	0	0	0	0	0	0	0.23669	0	0	0	0	0	0	0	0	0	0	0	0	0	0	1	0	0	0	0	0	0	0	1.03566	1	.	.	NC_000067.7	Cufflinks	10113066	10126939	-	NONMMUG000087.2	NONMMUT000136.2
97	NONMMUT000137.2	0.992914	1.02407	0.908897	0.696895	0.108385	0.0981264	0.142696	0	0	0.281808	0	0.231909	0.232697	0	0	0.23497	0	0.229749	0	0	0.229318	0.232563	0	0	1	0	1	1	0	0	1	0	1	0	0	1	1	-1.00714	1.02407	ENSMUST00000194474.1	ENSMUST00000194474.1	NC_000067.7	Cufflinks	10127250	10128169	-	NONMMUG000088.2	NONMMUT000137.2
98	NONMMUT000138.2	1.17251	1.06485	0.0480299	0.415967	4.66835	4.89795	4.75901	4.69525	4.51705	4.51017	4.8274	4.76331	4.90953	5.11595	4.83067	4.66731	4.92955	4.84767	4.43933	4.82538	4.68977	4.94188	136	109	101	164	150	166	188	154	138	157	161	120	159	144	170	1.17251	1.06485	.	.	NC_000067.7	Cufflinks	10129470	10131996	+	NONMMUG000089.2	NONMMUT000138.2
99	NONMMUT000139.2	1.07824	0.969783	0.477172	0.681739	4.38733	4.496	4.34306	4.56736	4.47857	4.12056	4.37217	4.35976	4.03585	4.81911	4.48506	4.4275	4.60166	4.33357	4.04629	4.48099	4.34308	4.47023	124	106	76	118	112	88	152	120	116	124	111	90	124	112	121	1.07824	-1.03116	.	.	NC_000067.7	Cufflinks	10139041	10140817	+	NONMMUG000090.2	NONMMUT000139.2
100	NONMMUT000141.2	0.988458	1.09045	0.901676	0.411503	4.8816	4.86485	5.00652	5.03214	4.59918	5.11519	4.77556	4.82707	4.91841	5.1672	4.81272	4.67738	4.69084	4.63361	4.82237	5.22126	5.06347	5.20419	173	116	156	158	157	167	195	152	139	132	138	158	211	188	205	-1.01168	1.09045	.	.	NC_000067.7	Cufflinks	10143556	10145977	+	NONMMUG000091.2	NONMMUT000141.2
101	NONMMUT000148.2	1.12659	0.961622	0.113826	0.688554	4.76123	4.93319	4.70477	4.76443	4.45705	4.66018	4.94178	4.92758	5.09184	4.81445	4.88404	4.89155	4.9684	4.59539	4.90266	4.36677	4.63838	4.94337	143	104	113	178	169	189	151	160	162	161	134	168	114	139	170	1.12659	-1.03991	.	.	NC_000067.7	Cufflinks	10233865	10238337	-	NONMMUG000097.2	NONMMUT000148.2
102	NONMMUT000149.2	1	1	0.99999	0.99999	0	0	0	0	0	0	0	0	0	0	0	0	0	0	0	0	0	0	0	0	0	0	0	0	0	0	0	0	0	0	0	0	0	1	1	.	.	NC_000067.7	Cufflinks	10236764	10237003	+	NONMMUG000098.2	NONMMUT000149.2
103	NONMMUT000150.2	1.20339	1.18065	0.183168	0.16315	3.97745	4.24454	4.21703	4.08983	3.73008	3.7496	4.0176	4.23375	3.70066	4.1541	4.4955	4.1454	4.56793	4.003	4.44272	4.35082	4.37993	3.80549	88	61	58	91	102	69	94	121	94	121	87	120	113	115	74	1.20339	1.18065	.	.	NC_000067.7	Cufflinks	10240369	10242494	-	NONMMUG000099.2	NONMMUT000150.2
104	NONMMUT000151.2	1.15359	1.15824	0.076683	0.0323239	6.95093	7.15706	7.16286	6.86805	7.09533	6.62764	7.04482	7.06735	7.14724	6.96545	7.07532	7.26764	7.30313	7.23739	7.11805	7.10702	7.13763	7.20951	632	676	454	785	763	804	692	751	865	836	868	800	796	812	840	1.15359	1.15824	.	.	NC_000067.7	Cufflinks	10432522	11786371	+	NONMMUG000100.2	NONMMUT000151.2
105	NONMMUT000152.2	0.981978	0.871455	0.924156	0.494228	1.32892	1.30268	1.13041	0.676215	1.38721	1.02167	1.49777	1.80434	1.69585	0.963057	1.65492	0.665082	1.26932	0.856664	1.05057	0.786671	0.948321	1.76942	3	8	5	11	14	13	5	12	3	8	5	6	4	5	14	-1.01835	-1.14751	ENSMUST00000194845.1	ENSMUST00000194845.1	NC_000067.7	Cufflinks	10519470	10522214	-	NONMMUG000101.2	NONMMUT000152.2
106	NONMMUT000156.2	0.801726	0.882062	0.407039	0.631777	2.01245	1.69363	1.8314	0.792895	1.9307	2.7707	1.94088	1.98717	1.92618	1.38529	1.16864	1.55861	2.19125	2.03821	1.97522	0.755403	2.20723	1.78613	4	14	27	17	17	16	9	7	11	19	18	17	4	21	14	-1.24731	-1.13371	.	.	NC_000067.7	Cufflinks	10765348	10765839	+	NONMMUG000104.2	NONMMUT000156.2
107	NONMMUT000157.2	1.03501	1.06902	0.346594	0.141113	0	0.0496391	0.0962871	0	0	0	0	0	0.232697	0	0	0	0	0.229749	0.229543	0	0	0	0	0	0	0	0	1	0	0	0	0	1	1	0	0	0	1.03501	1.06902	ENSMUST00000192705.1	ENSMUST00000192705.1	NC_000067.7	Cufflinks	10852681	10854602	-	NONMMUG000105.2	NONMMUT000157.2
108	NONMMUT000160.2	1	1	0.99999	0.99999	0	0	0	0	0	0	0	0	0	0	0	0	0	0	0	0	0	0	0	0	0	0	0	0	0	0	0	0	0	0	0	0	0	1	1	.	.	NC_000067.7	Cufflinks	10950497	10952349	+	NONMMUG000106.2	NONMMUT000160.2
109	NONMMUT000162.2	0.80325	0.741342	0.143556	0.0624608	6.36432	6.04824	5.93253	6.17473	6.60919	6.80857	6.10807	5.93049	5.95618	6.06829	6.22517	6.08076	5.88749	5.7502	5.92297	5.92346	6.02611	6.02283	389	481	515	407	344	349	369	414	377	310	306	346	347	372	366	-1.24494	-1.34891	.	.	NC_000067.7	Cufflinks	11359501	11369818	+	NONMMUG000107.2	NONMMUT000162.2
110	NONMMUT000163.2	0.82915	0.705097	0.157395	0.0195332	7.15167	6.88138	6.64757	6.95499	7.39004	7.52638	6.95531	6.79038	6.60127	6.86917	6.98721	7.06244	6.84495	6.67471	6.67819	6.54235	6.69358	6.64393	672	830	850	737	629	549	647	706	750	607	586	588	536	595	566	-1.20605	-1.41825	.	.	NC_000067.7	Cufflinks	11370384	11373697	+	NONMMUG000108.2	NONMMUT000163.2
111	NONMMUT000164.2	1.24868	1.04259	0.179061	0.712071	0.292999	0.613402	0.353177	0	0.487249	0.281808	0.415809	0.231909	0.78379	0.745853	1.05229	0.23497	0	0	0.42993	0.229004	0.75936	0.232563	0	2	1	2	1	4	4	6	1	0	0	2	1	4	1	1.24868	1.04259	ENSMUST00000193623.1	ENSMUST00000193623.1	NC_000067.7	Cufflinks	11434150	11437188	-	NONMMUG000109.2	NONMMUT000164.2
112	NONMMUT000165.2	1.10658	1.06954	0.171004	0.141124	0	0.146109	0.0969968	0	0	0	0	0	0	0.237734	0	0.436977	0	0.229961	0	0	0	0.232563	0	0	0	0	0	0	1	0	2	0	1	0	0	0	1	1.10658	1.06954	.	.	NC_000067.7	Cufflinks	11455978	11457176	-	NONMMUG000110.2	NONMMUT000165.2
113	NONMMUT000166.2	0.902321	0.932987	0.563769	0.682763	5.59853	5.45024	5.49846	5.24769	6.07236	5.9249	4.90987	5.52877	5.8287	5.53363	5.38022	5.18494	5.22578	5.71744	5.72551	5.21434	5.45605	5.30314	202	330	277	174	259	319	253	228	200	194	299	301	210	249	220	-1.10825	-1.07183	.	.	NC_000067.7	Cufflinks	11484524	11588869	+	NONMMUG000111.2	NONMMUT000166.2
114	NONMMUT000167.2	1.15999	1.10648	0.254874	0.534215	2.43513	2.64924	2.58111	2.69913	2.14243	2.7707	2.41754	1.98717	2.76043	2.54517	2.89109	2.29025	2.68804	2.45638	2.91716	2.09373	2.31105	2.93489	30	17	27	26	17	33	27	36	22	29	26	38	19	23	38	1.15999	1.10648	.	.	NC_000067.7	Cufflinks	11570471	11573762	+	NONMMUG000112.2	NONMMUT000167.2
115	NONMMUT000168.2	1.11668	1.10785	0.435961	0.510559	2.5215	2.68072	2.66926	2.69893	2.54133	2.40989	2.22471	2.67943	2.72267	3.0915	2.49453	2.84617	2.0383	3.10634	3.01275	2.35857	2.15238	2.47195	30	24	20	22	31	32	42	26	35	17	44	41	24	20	26	1.11668	1.10785	ENSMUST00000195360.1	ENSMUST00000195360.1	NC_000067.7	Cufflinks	11774431	11776574	+	NONMMUG000113.2	NONMMUT000168.2
116	NONMMUT000170.2	0.925454	0.857735	0.777525	0.703015	1.35138	1.23961	1.12998	1.58048	1.55431	1.98561	0	0.90292	0.968819	1.57723	1.38075	0	1.70553	2.36022	0.878406	0	0.978151	0	11	10	14	0	5	5	11	9	0	12	24	5	0	6	0	-1.08055	-1.16586	ENSMUST00000181272.1	ENSMUST00000181272.1	NC_000067.7	Cufflinks	12737787	12743314	+	NONMMUG000114.2	NONMMUT000170.2
117	NONMMUT000171.2	1	1	0.99999	0.99999	0	0	0	0	0	0	0	0	0	0	0	0	0	0	0	0	0	0	0	0	0	0	0	0	0	0	0	0	0	0	0	0	0	1	1	.	.	NC_000067.7	Cufflinks	12740810	12741644	-	NONMMUG000115.2	NONMMUT000171.2
118	NONMMUT000173.2	0.752439	1.0354	0.0637608	0.824599	1.87593	1.46557	1.92612	2.16337	1.38243	2.22256	1.80956	1.62885	1.5486	1.38529	1.27875	1.37403	1.70171	1.25159	2.26129	2.09373	1.84165	1.99046	19	8	17	15	12	11	9	8	9	12	8	22	19	15	17	-1.32901	1.0354	.	.	NC_000067.7	Cufflinks	12814005	12816298	+	NONMMUG000117.2	NONMMUT000173.2
119	NONMMUT000175.2	0.590176	0.786768	0.00199135	0.217039	2.58824	1.82746	2.24225	2.38188	2.81282	2.67648	2.17232	2.79269	1.45959	1.88248	1.80571	2.06484	1.8593	2.58647	2.03715	1.44374	2.84842	1.8575	23	30	25	21	34	10	15	14	18	14	29	18	10	36	15	-1.69441	-1.27102	.	.	NC_000067.7	Cufflinks	12936776	12939047	-	NONMMUG000118.2	NONMMUT000175.2
120	NONMMUT000176.2	1	1	0.99999	0.99999	0	0	0	0	0	0	0	0	0	0	0	0	0	0	0	0	0	0	0	0	0	0	0	0	0	0	0	0	0	0	0	0	0	1	1	.	.	NC_000067.7	Cufflinks	13148670	13148966	+	NONMMUG000119.2	NONMMUT000176.2
121	NONMMUT000179.2	0.92652	1.19245	0.645807	0.278116	2.32456	2.21445	2.57849	2.77829	2.32703	2.00721	2.32439	2.04928	2.27818	1.88248	2.35066	1.64274	2.68804	2.816	2.94973	2.4969	2.45399	1.99046	32	20	14	24	18	22	15	23	12	29	35	39	27	26	17	-1.07931	1.19245	.	.	NC_000067.7	Cufflinks	13238228	13238996	-	NONMMUG000121.2	NONMMUT000179.2
122	NONMMUT000180.2	0.995999	0.894589	0.978799	0.553005	2.83583	2.83004	2.67512	3.4208	2.59056	2.46758	2.54403	2.92631	2.5978	2.76092	3.04221	2.96803	2.73567	2.67298	2.88135	2.98254	1.85284	2.73834	53	25	21	29	38	29	32	41	39	30	31	37	40	15	32	-1.00402	-1.11783	ENSMUST00000195493.1	ENSMUST00000195493.1	NC_000067.7	Cufflinks	13247686	13249938	-	NONMMUG000122.2	NONMMUT000180.2
123	NONMMUT000181.2	1.18541	1.02533	0.183771	0.811219	1.83706	2.08245	1.87315	2.04031	1.68245	2.15429	1.66507	1.54511	2.27818	2.07878	1.73019	1.86918	2.35902	1.91153	2.03715	1.53221	1.84165	1.99046	17	11	16	13	11	22	18	13	15	22	16	18	11	15	17	1.18541	1.02533	ENSMUST00000195811.1	ENSMUST00000195811.1	NC_000067.7	Cufflinks	13305033	13306658	-	NONMMUG000123.2	NONMMUT000181.2
124	NONMMUT000182.2	1.25794	1.06595	0.20685	0.653868	0.695174	1.02623	0.787313	0.93786	0.264098	0.517462	0.585991	1.03304	1.5486	1.17247	0.618106	0.614142	0.955081	0.602069	0.601592	0.600344	1.2499	0.765264	5	1	2	3	6	11	7	3	3	5	3	3	3	8	4	1.25794	1.06595	ENSMUST00000194484.1	ENSMUST00000194484.1	NC_000067.7	Cufflinks	13360046	13360730	-	NONMMUG000124.2	NONMMUT000182.2
125	NONMMUT000183.2	0.975304	1.06421	0.878281	0.743507	2.23698	2.2009	2.32677	2.05424	1.77003	1.84395	2.87529	2.34457	2.10375	2.35837	2.07725	2.25791	2.18876	2.78584	1.98832	2.40963	2.01911	2.27892	17	12	12	38	23	19	23	18	21	19	34	17	25	18	22	-1.02532	1.06421	ENSMUST00000194357.1	ENSMUST00000194357.1	NC_000067.7	Cufflinks	13367260	13369131	-	NONMMUG000125.2	NONMMUT000183.2
126	NONMMUT000185.2	1.06475	1.01211	0.364264	0.887122	4.05776	4.14827	4.07512	4.14549	3.88964	3.75232	4.25947	4.17948	4.18092	4.08708	4.23447	4.12187	4.11204	3.95873	4.06029	3.86552	4.27937	4.1739	91	69	58	109	98	98	89	100	93	87	84	91	79	107	97	1.06475	1.01211	ENSMUST00000195506.1	ENSMUST00000195506.1	NC_000067.7	Cufflinks	13413787	13418428	-	NONMMUG000126.2	NONMMUT000185.2
127	NONMMUT000186.2	0.843111	0.825239	0.561628	0.618613	2.45826	2.21206	2.18115	2.48836	2.13288	3.25582	2.61953	0.834167	1.02921	2.28018	2.42836	2.45205	2.43662	1.94251	3.19563	1.69198	0	2.44338	25	17	40	31	4	6	22	25	25	24	16	47	13	0	25	-1.18608	-1.21177	.	.	NC_000067.7	Cufflinks	13413812	13417278	-	NONMMUG000126.2	NONMMUT000186.2
128	NONMMUT000187.2	1.03897	1.15295	0.770766	0.171458	3.74975	3.8049	3.95508	3.45948	3.83409	3.40574	4.14804	3.77301	3.69121	4.0455	3.63332	3.46977	4.08432	3.86895	4.08147	3.84868	4.00754	3.95574	55	66	44	100	73	68	87	64	57	85	79	92	78	88	83	1.03897	1.15295	ENSMUST00000195718.1	ENSMUST00000195718.1	NC_000067.7	Cufflinks	13424707	13426954	-	NONMMUG000127.2	NONMMUT000187.2
129	NONMMUT000188.2	1.02862	1.05777	0.643863	0.479803	0.0609376	0.101643	0.141964	0	0	0.281808	0	0	0	0	0.248647	0.23497	0	0	0.229543	0.427142	0	0	0	0	1	0	0	0	0	1	1	0	0	1	2	0	0	1.02862	1.05777	.	.	NC_000067.7	Cufflinks	13431031	13434554	+	NONMMUG000128.2	NONMMUT000188.2
130	NONMMUT000189.2	1	1	0.99999	0.99999	0	0	0	0	0	0	0	0	0	0	0	0	0	0	0	0	0	0	0	0	0	0	0	0	0	0	0	0	0	0	0	0	0	1	1	.	.	NC_000067.7	Cufflinks	13432881	13434292	+	NONMMUG000128.2	NONMMUT000189.2
131	NONMMUT000190.2	1.01144	1.03849	0.938742	0.816248	0.217647	0.234062	0.272129	0	0	0.719974	0.222833	0	0.433023	0	0	0.614142	0	0	0	0.755403	0	0.432789	0	0	3	1	0	2	0	0	3	0	0	0	4	0	2	1.01144	1.03849	.	.	NC_000067.7	Cufflinks	13497671	13499539	+	NONMMUG000129.2	NONMMUT000190.2
132	NONMMUT000191.2	1.13487	1.25868	0.347389	0.313494	2.43603	2.61856	2.76794	2.16337	1.92239	2.5225	2.83972	2.55652	2.92972	2.58878	2.44829	2.69674	2.35902	3.41491	2.26129	2.03438	2.77682	2.93489	19	14	22	37	28	38	28	25	31	22	56	22	18	34	38	1.13487	1.25868	.	.	NC_000067.7	Cufflinks	13686867	13687754	-	NONMMUG000130.2	NONMMUT000191.2
133	NONMMUT000192.2	1.1817	1.19991	0.0968178	0.130514	4.08248	4.32334	4.34541	4.03755	3.69406	3.90868	4.3801	4.28547	4.27209	4.42903	4.30621	4.13813	4.44922	4.56146	4.08927	4.45529	4.4692	4.08072	84	59	65	119	106	105	115	105	94	111	131	93	122	123	91	1.1817	1.19991	.	.	NC_000067.7	Cufflinks	13693554	13695261	-	NONMMUG000131.2	NONMMUT000192.2
134	NONMMUT000193.2	0.801551	0.712635	0.2982	0.0962004	2.1401	1.82097	1.65134	1.4408	2.10976	1.91449	2.20232	2.73047	1.27366	1.59974	1.5913	2.23592	2.16781	1.47508	1.8404	1.79799	1.37859	1.70826	9	17	13	22	32	8	11	11	21	19	10	15	14	9	13	-1.24758	-1.40324	ENSMUST00000194537.1	ENSMUST00000194537.1	NC_000067.7	Cufflinks	13711707	13712972	-	NONMMUG000132.2	NONMMUT000193.2
135	NONMMUT000195.2	1	1	0.99999	0.99999	0	0	0	0	0	0	0	0	0	0	0	0	0	0	0	0	0	0	0	0	0	0	0	0	0	0	0	0	0	0	0	0	0	1	1	.	.	NC_000067.7	Cufflinks	13916819	14001185	+	NONMMUG000133.2	NONMMUT000195.2
136	NONMMUT000196.2	1	1	0.99999	0.99999	0	0	0	0	0	0	0	0	0	0	0	0	0	0	0	0	0	0	0	0	0	0	0	0	0	0	0	0	0	0	0	0	0	1	1	.	.	NC_000067.7	Cufflinks	13916888	13952223	+	NONMMUG000133.2	NONMMUT000196.2
137	NONMMUT000197.2	0.703809	0.801554	0.0668238	0.227979	0.506745	0	0.187616	0.242617	0	1.0556	0.738199	0.231909	0	0	0	0	0	0	0	0	0.427135	0.432789	1	0	5	4	1	0	0	0	0	0	0	0	0	2	2	-1.42084	-1.24758	ENSMUST00000194709.1	ENSMUST00000194709.1	NC_000067.7	Cufflinks	13917095	13919343	-	NONMMUG000134.2	NONMMUT000197.2
138	NONMMUT000198.2	1	1.06997	0.99999	0.346594	0	0	0.0975678	0	0	0	0	0	0	0	0	0	0	0	0	0	0	0.432789	0	0	0	0	0	0	0	0	0	0	0	0	0	0	2	1	1.06997	.	.	NC_000067.7	Cufflinks	14002602	14002909	+	NONMMUG000135.2	NONMMUT000198.2
139	NONMMUT000199.2	0.934793	0.966955	0.346594	0.661551	0.0972806	0	0.0488014	0	0	0	0	0.43165	0	0	0	0	0	0	0	0.229004	0	0	0	0	0	0	2	0	0	0	0	0	0	0	1	0	0	-1.06976	-1.03417	.	.	NC_000067.7	Cufflinks	14112378	14130367	+	NONMMUG000133.2	NONMMUT000199.2
140	NONMMUT000200.2	0.957239	1.08149	0.483218	0.619562	0.161176	0.0981264	0.274203	0	0.264098	0.281808	0	0.231909	0.232697	0	0	0.23497	0	0	0	0.229004	0	0.906584	0	1	1	0	1	1	0	0	1	0	0	0	1	0	5	-1.04467	1.08149	.	.	NC_000067.7	Cufflinks	14179439	14183043	+	NONMMUG000137.2	NONMMUT000200.2
141	NONMMUT000202.2	1.02516	1.22416	0.880857	0.25233	0.713252	0.749104	1.00505	0.232758	0.497755	0.282064	1.00154	1.25841	1.043	0.768028	0.440724	0.615475	0.808138	0.757469	1.25078	1.02313	1.26663	0.610237	1	2	1	6	8	6	4	2	3	4	4	8	6	8	3	1.02516	1.22416	ENSMUST00000193605.1	ENSMUST00000193605.1	NC_000067.7	Cufflinks	14325776	14326214	-	NONMMUG000138.2	NONMMUT000202.2
142	NONMMUT000204.2	1.09148	0.928895	0.601918	0.145757	0.106413	0.232697	0	0	0	0.281808	0.222833	0	0.907005	0	0	0	0	0	0	0	0	0	0	0	1	1	0	5	0	0	0	0	0	0	0	0	0	1.09148	-1.07655	.	.	NC_000067.7	Cufflinks	14434203	14435134	+	NONMMUG000140.2	NONMMUT000204.2
143	NONMMUT000205.2	1	1	0.99999	0.99999	0	0	0	0	0	0	0	0	0	0	0	0	0	0	0	0	0	0	0	0	0	0	0	0	0	0	0	0	0	0	0	0	0	1	1	.	.	NC_000067.7	Cufflinks	14443080	14476424	+	NONMMUG000141.2	NONMMUT000205.2
144	NONMMUT000206.2	1.01162	0.928846	0.963238	0.722728	0.709869	0.726535	0.60338	0.239263	1.22645	0.901364	0	0.840082	0.653723	0	1.03658	1.4053	0	0.820454	0.273227	1.14024	0.29663	0.250281	1	7	4	0	5	3	0	6	9	0	4	1	7	1	1	1.01162	-1.0766	.	.	NC_000067.7	Cufflinks	14826419	14847155	+	NONMMUG000142.2	NONMMUT000206.2
145	NONMMUT000207.2	0.982243	1.17187	0.922874	0.377556	2.10132	2.07548	2.33014	2.10886	2.61433	0.897527	2.27556	2.10887	2.40988	2.07878	2.13408	1.80658	1.86697	2.10185	2.64141	2.25849	2.09588	2.47272	18	26	4	23	19	25	18	19	14	14	19	30	22	19	26	-1.01808	1.17187	ENSMUST00000194866.1	ENSMUST00000194866.1	NC_000067.7	Cufflinks	14858869	14863189	+	NONMMUG000143.2	NONMMUT000207.2
146	NONMMUT000209.2	1	1	0.99999	0.99999	0	0	0	0	0	0	0	0	0	0	0	0	0	0	0	0	0	0	0	0	0	0	0	0	0	0	0	0	0	0	0	0	0	1	1	.	.	NC_000067.7	Cufflinks	15338854	15339140	-	NONMMUG000144.2	NONMMUT000209.2
147	NONMMUT000211.2	1.5551	1.01022	0.00056995	0.936491	3.61038	4.24739	3.62505	3.51586	3.41176	3.47751	3.58779	3.98395	4.13978	4.11284	4.3778	4.1825	4.39835	3.95429	3.80061	3.09915	3.66847	3.45555	57	48	47	66	85	95	91	111	97	107	84	75	44	68	57	1.5551	1.01022	.	.	NC_000067.7	Cufflinks	15520855	15522558	+	NONMMUG000146.2	NONMMUT000211.2
148	NONMMUT000212.2	1.05158	0.858671	0.653481	0.202247	3.34891	3.42147	3.12909	3.69429	3.44501	3.36131	3.03219	3.11294	3.09322	3.34911	3.66364	3.34257	3.58867	3.27442	2.99575	3.34317	2.78272	3.17979	65	49	43	43	44	43	51	65	52	59	50	40	53	34	46	1.05158	-1.16459	.	.	NC_000067.7	Cufflinks	15554455	15555570	+	NONMMUG000147.2	NONMMUT000212.2
149	NONMMUT000213.2	1.05653	0.995506	0.445557	0.956221	4.46883	4.54816	4.46233	4.51758	4.59628	4.11335	4.46001	4.60339	4.36468	4.69602	4.48849	4.58901	4.58136	4.42767	4.34786	4.23994	4.57574	4.67781	120	115	76	126	134	112	139	120	130	122	119	112	104	133	141	1.05653	-1.00451	ENSMUST00000194564.1	ENSMUST00000194564.1	NC_000067.7	Cufflinks	15626473	15628561	+	NONMMUG000148.2	NONMMUT000213.2
150	NONMMUT000214.2	1.19403	0.864145	0.197581	0.217518	2.0269	2.28274	1.81624	2.27676	1.48952	2.08262	2.06124	2.10882	2.17012	1.95092	2.35066	2.69674	2.13069	2.03821	1.77167	1.76908	1.97408	1.45901	21	9	15	19	19	20	16	23	31	18	18	14	14	17	10	1.19403	-1.15721	.	.	NC_000067.7	Cufflinks	15640807	15641466	+	NONMMUG000149.2	NONMMUT000214.2
151	NONMMUT000215.2	1.20876	0.799825	0.146099	0.127857	3.03806	3.31158	2.71582	3.05753	2.59066	2.72478	3.25069	3.40481	3.00022	3.3663	3.28333	3.27311	3.57603	2.5444	2.66569	2.45234	2.88252	2.96752	40	25	26	51	55	40	52	49	49	58	28	31	26	37	39	1.20876	-1.25027	.	.	NC_000067.7	Cufflinks	15656608	15658150	+	NONMMUG000150.2	NONMMUT000215.2
152	NONMMUT000217.2	0.96601	0.804358	0.66806	0.0474181	3.50819	3.4583	3.1941	3.73012	3.51677	3.61085	3.17267	3.45156	3.25949	3.5097	3.50343	3.3502	3.63831	3.10362	3.36639	3.26323	3.36501	2.79645	67	52	52	48	57	49	58	58	52	61	44	54	50	54	34	-1.03519	-1.24323	.	.	NC_000067.7	Cufflinks	15784985	15785844	+	NONMMUG000151.2	NONMMUT000217.2
153	NONMMUT000218.2	1.15734	0.928815	0.326891	0.459859	4.36282	4.57364	4.25628	4.08176	4.25396	4.7831	4.36048	4.23171	4.06632	4.6748	4.42646	4.54147	4.99895	4.27044	4.25615	4.29122	4.33078	4.12454	87	90	123	117	102	90	137	115	126	165	106	105	108	111	94	1.15734	-1.07664	.	.	NC_000067.7	Cufflinks	15787104	15789292	+	NONMMUG000152.2	NONMMUT000218.2
154	NONMMUT000220.2	1	1.03425	0.99999	0.346594	0	0	0.0485866	0	0	0	0	0	0	0	0	0	0	0	0.228056	0	0	0	0	0	0	0	0	0	0	0	0	0	0	1	0	0	0	1	1.03425	.	.	NC_000067.7	Cufflinks	15865017	15866862	+	NONMMUG000153.2	NONMMUT000220.2
155	NONMMUT000221.2	1.00128	0.986489	0.987332	0.849121	4.6955	4.69734	4.67587	4.87157	4.46833	4.66823	4.55647	4.86731	4.80156	4.79193	4.54773	4.85476	4.44672	4.8559	4.69468	4.69601	4.60082	4.50872	154	105	113	135	162	154	149	126	158	111	162	144	145	135	124	1.00128	-1.0137	.	.	NC_000067.7	Cufflinks	15916789	15918432	-	NONMMUG000154.2	NONMMUT000221.2
156	NONMMUT000222.2	1.18196	0.909002	0.343576	0.505965	2.45179	2.69297	2.31415	2.27708	2.32893	2.22242	2.33327	2.95926	2.17549	2.84685	3.01911	2.19125	2.99038	2.61143	2.09502	2.39465	1.9217	2.44226	21	20	17	24	39	20	35	40	20	37	30	19	25	16	25	1.18196	-1.10011	.	.	NC_000067.7	Cufflinks	15917647	15918791	+	NONMMUG000155.2	NONMMUT000222.2
157	NONMMUT000223.2	1.08848	0.902943	0.58579	0.475946	3.0875	3.20982	2.9402	3.20807	2.89304	2.72436	3.30045	3.22814	3.31129	3.72044	2.66644	2.91546	3.21108	3.36766	2.31227	2.70151	3.04191	3.0612	45	32	26	53	48	51	68	30	37	44	54	23	32	42	42	1.08848	-1.10749	ENSMUST00000194867.1	ENSMUST00000194867.1	NC_000067.7	Cufflinks	15923555	15926723	+	NONMMUG000156.2	NONMMUT000223.2
158	NONMMUT000224.2	1	1	0.99999	0.99999	0	0	0	0	0	0	0	0	0	0	0	0	0	0	0	0	0	0	0	0	0	0	0	0	0	0	0	0	0	0	0	0	0	1	1	.	.	NC_000067.7	Cufflinks	15949754	15950056	+	NONMMUG000157.2	NONMMUT000224.2
159	NONMMUT000227.2	1	1.06899	0.99999	0.346594	0	0	0.096242	0	0	0	0	0	0	0	0	0	0	0	0.427527	0	0	0	0	0	0	0	0	0	0	0	0	0	0	2	0	0	0	1	1.06899	.	.	NC_000067.7	Cufflinks	16203247	16203809	-	NONMMUG000160.2	NONMMUT000227.2
160	NONMMUT000229.2	1.03501	1	0.346594	0.99999	0	0.0496391	0	0	0	0	0	0	0.232697	0	0	0	0	0	0	0	0	0	0	0	0	0	0	1	0	0	0	0	0	0	0	0	0	1.03501	1	.	.	NC_000067.7	Cufflinks	16323831	16333718	+	NONMMUG000162.2	NONMMUT000229.2
161	NONMMUT000230.2	1	1	0.99999	0.99999	0	0	0	0	0	0	0	0	0	0	0	0	0	0	0	0	0	0	0	0	0	0	0	0	0	0	0	0	0	0	0	0	0	1	1	ENSMUST00000160446.4	ENSMUST00000160446.4	NC_000067.7	Cufflinks	16323831	16338167	+	NONMMUG000162.2	NONMMUT000230.2
162	NONMMUT000231.2	1	1	0.99999	0.99999	0	0	0	0	0	0	0	0	0	0	0	0	0	0	0	0	0	0	0	0	0	0	0	0	0	0	0	0	0	0	0	0	0	1	1	.	.	NC_000067.7	Cufflinks	16323835	16338170	+	NONMMUG000162.2	NONMMUT000231.2
163	NONMMUT000232.2	1	1	0.99999	0.99999	0	0	0	0	0	0	0	0	0	0	0	0	0	0	0	0	0	0	0	0	0	0	0	0	0	0	0	0	0	0	0	0	0	1	1	ENSMUST00000161626.1	ENSMUST00000161626.1	NC_000067.7	Cufflinks	16323835	16329518	+	NONMMUG000162.2	NONMMUT000232.2
164	NONMMUT000233.2	1	1	0.99999	0.99999	0	0	0	0	0	0	0	0	0	0	0	0	0	0	0	0	0	0	0	0	0	0	0	0	0	0	0	0	0	0	0	0	0	1	1	.	.	NC_000067.7	Cufflinks	16323839	16338170	+	NONMMUG000162.2	NONMMUT000233.2
165	NONMMUT000234.2	1	1	0.99999	0.99999	0	0	0	0	0	0	0	0	0	0	0	0	0	0	0	0	0	0	0	0	0	0	0	0	0	0	0	0	0	0	0	0	0	1	1	ENSMUST00000159190.1	ENSMUST00000159190.1	NC_000067.7	Cufflinks	16323853	16329081	+	NONMMUG000162.2	NONMMUT000234.2
166	NONMMUT000235.2	0.920567	0.920567	0.346594	0.346594	0.119405	0	0	0	0	0.517462	0	0	0	0	0	0	0	0	0	0	0	0	0	0	2	0	0	0	0	0	0	0	0	0	0	0	0	-1.08629	-1.08629	.	.	NC_000067.7	Cufflinks	16332937	16338170	+	NONMMUG000162.2	NONMMUT000235.2
167	NONMMUT000236.2	0.870845	0.961416	0.0635243	0.599008	0.199511	0	0.142744	0.450247	0.264098	0	0	0.231909	0	0	0	0	0	0.229749	0.229543	0	0	0.232563	2	1	0	0	1	0	0	0	0	0	1	1	0	0	1	-1.14831	-1.04013	.	.	NC_000067.7	Cufflinks	16336111	16338167	+	NONMMUG000162.2	NONMMUT000236.2
168	NONMMUT000237.2	0.874329	0.796029	0.259558	0.110732	2.97511	2.78136	2.64601	2.92466	2.54133	3.05908	2.97232	3.28087	2.96831	3.06086	2.66644	2.48516	2.64539	2.62735	2.70461	2.03438	3.01433	2.68314	36	24	34	41	50	39	41	30	26	28	30	32	18	41	31	-1.14373	-1.25624	.	.	NC_000067.7	Cufflinks	16379662	16381947	-	NONMMUG000163.2	NONMMUT000237.2
169	NONMMUT000238.2	1.03396	1.06675	0.612316	0.259615	5.21392	5.26211	5.30714	5.20066	5.25873	5.00936	5.15678	5.41383	5.45221	5.32528	5.19779	5.08138	5.22665	5.25999	5.45323	5.27702	5.22156	5.31268	195	186	145	208	239	244	218	200	186	194	216	248	220	211	221	1.03396	1.06675	.	.	NC_000067.7	Cufflinks	16451336	16455931	-	NONMMUG000164.2	NONMMUT000238.2
170	NONMMUT000240.2	1.08874	1.28253	0.418255	0.0543025	2.82899	2.95165	3.18798	2.61473	2.72191	3.09172	3.08392	2.53658	3.12265	3.02702	2.65137	3.07489	2.83021	3.31878	3.27743	3.02733	2.80906	3.42371	28	28	35	45	28	44	40	30	42	33	52	50	42	35	56	1.08874	1.28253	.	.	NC_000067.7	Cufflinks	16621295	16623756	-	NONMMUG000166.2	NONMMUT000240.2
171	NONMMUT000242.2	1.01849	0.938609	0.87474	0.509609	5.12572	5.15215	5.03431	5.1498	5.32814	5.3543	4.61767	5.06334	4.93452	4.89924	5.1167	5.26675	5.46531	4.97982	5.1634	4.9186	5.09076	5.00611	188	195	185	141	186	169	161	189	212	230	177	202	170	192	178	1.01849	-1.06541	.	.	NC_000067.7	Cufflinks	16636234	16638057	-	NONMMUG000168.2	NONMMUT000242.2
172	NONMMUT000243.2	0.820602	0.812061	0.196257	0.155382	7.84853	7.56328	7.54819	7.47797	8.13973	8.2777	7.55381	7.59897	7.35868	7.48866	7.46314	7.81335	7.64793	7.6479	7.55949	7.55746	7.45549	7.51367	968	1399	1434	1119	1106	932	997	984	1266	1063	1156	1088	1089	1013	1039	-1.21862	-1.23143	.	.	NC_000067.7	Cufflinks	16638898	16689562	-	NONMMUG000167.2	NONMMUT000243.2
173	NONMMUT000245.2	1.06323	0.870725	0.644616	0.272742	4.96364	5.05209	4.76393	5.2684	4.91305	4.25703	5.06908	5.11507	4.68253	4.86775	5.22955	5.14222	5.25444	4.81265	4.82014	4.58805	4.86204	4.72047	205	145	84	195	193	141	157	205	194	198	157	158	134	163	145	1.06323	-1.14847	.	.	NC_000067.7	Cufflinks	16655935	16669031	-	NONMMUG000169.2	NONMMUT000245.2
174	NONMMUT000247.2	0.808614	0.856667	0.0929086	0.372149	1.17671	0.870235	0.953518	0.792895	1.26675	1.55653	1.00154	1.15102	0.765636	0.620508	0.919478	0.914115	1.08843	0.897746	1.02487	0.426589	0.60107	1.548	4	7	9	6	7	4	3	5	5	6	5	6	2	3	11	-1.23668	-1.16732	.	.	NC_000067.7	Cufflinks	16674818	16675160	-	NONMMUG000170.2	NONMMUT000247.2
175	NONMMUT000248.2	0.840034	1.05889	0.366189	0.804174	1.06294	0.811463	1.14549	0.792895	1.14098	1.65863	1.00154	0.43165	0.232697	0.779516	1.16864	0.914115	0.808138	1.77266	0.756898	0.600344	0.756273	1.45901	4	6	10	6	2	1	4	7	5	4	14	4	3	4	10	-1.19043	1.05889	ENSMUST00000195710.1	ENSMUST00000195710.1	NC_000067.7	Cufflinks	16688784	16691763	+	NONMMUG000171.2	NONMMUT000248.2
176	NONMMUT000249.2	1.15016	1.29513	0.15579	0.0351333	3.43847	3.64031	3.81156	3.71999	2.85621	3.54759	3.55054	3.37546	3.6868	3.55943	3.65796	3.57206	3.71845	3.5905	3.67165	3.94035	3.79936	4.01262	66	31	50	64	54	68	60	65	62	65	64	68	83	75	87	1.15016	1.29513	.	.	NC_000067.7	Cufflinks	16699452	16701591	-	NONMMUG000172.2	NONMMUT000249.2
177	NONMMUT000252.2	1.11396	0.85882	0.355441	0.0995522	0.361627	0.51732	0.142054	0.450247	0.264098	0	0.415809	0.607071	0.765636	0.441778	0.618106	0	0.644514	0.229749	0.229543	0	0.229318	0	2	1	0	2	3	4	2	3	0	3	1	1	0	1	0	1.11396	-1.16439	.	.	NC_000067.7	Cufflinks	16756797	16757758	+	NONMMUG000174.2	NONMMUT000252.2
178	NONMMUT000253.2	1.24399	1.20121	0.0522239	0.0921404	0.0474053	0.36238	0.311899	0	0	0	0.222833	0	0.232697	0.237734	0.23669	0.771911	0.248216	0.427886	0.601592	0.426589	0	0	0	0	0	1	0	1	1	1	4	1	2	3	2	0	0	1.24399	1.20121	.	.	NC_000067.7	Cufflinks	16757927	16759204	-	NONMMUG000175.2	NONMMUT000253.2
179	NONMMUT000255.2	1	1	0.99999	0.99999	0	0	0	0	0	0	0	0	0	0	0	0	0	0	0	0	0	0	0	0	0	0	0	0	0	0	0	0	0	0	0	0	0	1	1	.	.	NC_000067.7	Cufflinks	16780292	16784557	-	NONMMUG000176.2	NONMMUT000255.2
180	NONMMUT000257.2	1	1	0.99999	0.99999	0	0	0	0	0	0	0	0	0	0	0	0	0	0	0	0	0	0	0	0	0	0	0	0	0	0	0	0	0	0	0	0	0	1	1	.	.	NC_000067.7	Cufflinks	16780400	16784557	-	NONMMUG000176.2	NONMMUT000257.2
181	NONMMUT000258.2	1.13731	1.33142	0.350327	0.000129965	0.0518974	0.237525	0.464861	0.242617	0	0	0	0	0	0.779516	0.23669	0	0	0.427886	0.427527	0.426589	0.60107	0.432789	1	0	0	0	0	0	4	1	0	0	2	2	2	3	2	1.13731	1.33142	.	.	NC_000067.7	Cufflinks	16838073	16838486	+	NONMMUG000177.2	NONMMUT000258.2
182	NONMMUT000259.2	1	1.16893	0.99999	0.346594	0	0	0.225188	0	0	0	0	0	0	0	0	0	0	0	0	0.883345	0	0	0	0	0	0	0	0	0	0	0	0	0	0	5	0	0	1	1.16893	.	.	NC_000067.7	Cufflinks	16981178	16995239	+	NONMMUG000178.2	NONMMUT000259.2
183	NONMMUT000260.2	0.999229	0.997856	0.987931	0.965812	0.0518974	0.0507841	0.0488014	0.242617	0	0	0	0	0	0.237734	0	0	0	0	0	0.229004	0	0	1	0	0	0	0	0	1	0	0	0	0	0	1	0	0	-1.00077	-1.00215	ENSMUST00000194790.1	ENSMUST00000194790.1	NC_000067.7	Cufflinks	17001194	17002020	+	NONMMUG000179.2	NONMMUT000260.2
184	NONMMUT000261.2	1.30489	0.985354	0.231314	0.874656	0.333654	0.717578	0.312368	0	0.487249	0.281808	0.415809	0.432396	0.232697	0.441778	0.439966	1.46937	0.644514	0.427886	0.229543	0.600344	0	0.232563	0	2	1	2	2	1	2	2	10	3	2	1	3	0	1	1.30489	-1.01486	.	.	NC_000067.7	Cufflinks	17065157	17067687	+	NONMMUG000180.2	NONMMUT000261.2
185	NONMMUT000262.2	1.36302	1.0941	0.111223	0.37584	2.50783	2.95464	2.63757	2.61538	2.63761	2.4673	2.22482	2.55652	2.11289	2.78902	3.02351	3.49303	3.02397	2.15465	2.62618	2.62311	2.81349	2.86733	28	26	21	22	28	19	33	40	58	38	20	30	30	35	36	1.36302	1.0941	.	.	NC_000067.7	Cufflinks	17108673	17110496	-	NONMMUG000181.2	NONMMUT000262.2
186	NONMMUT000263.2	1.07123	0.907615	0.714165	0.596079	2.1682	2.26748	2.02836	1.59192	2.59027	1.75399	2.00231	2.59866	1.45959	2.25154	2.44815	2.48516	2.46093	2.0976	1.53461	2.20556	1.84165	2.3286	11	25	11	18	29	10	21	25	26	24	19	11	21	15	23	1.07123	-1.10179	.	.	NC_000067.7	Cufflinks	17168863	17171016	+	NONMMUG000182.2	NONMMUT000263.2
187	NONMMUT000264.2	0.829382	0.839487	0.221867	0.253585	0.754033	0.484141	0.501612	0.242617	0.850831	0.897527	0.774855	0.904534	0	0.922726	0.618106	0	0.644514	0.602069	0	0	0.89639	0.765264	1	4	4	4	5	0	5	3	0	3	3	0	0	5	4	-1.20572	-1.1912	ENSMUST00000187817.1	ENSMUST00000187817.1	NC_000067.7	Cufflinks	17238627	17243327	+	NONMMUG000183.2	NONMMUT000264.2
188	NONMMUT000265.2	1.01818	0.821836	0.943136	0.415121	0.33188	0.357867	0.0488014	0	0	0	1.1974	0	0.765636	0	0	0.771911	0	0	0	0.229004	0	0	0	0	0	8	0	4	0	0	4	0	0	0	1	0	0	1.01818	-1.21679	.	.	NC_000067.7	Cufflinks	17238637	17243324	+	NONMMUG000183.2	NONMMUT000265.2
189	NONMMUT000266.2	1	1	0.99999	0.99999	0	0	0	0	0	0	0	0	0	0	0	0	0	0	0	0	0	0	0	0	0	0	0	0	0	0	0	0	0	0	0	0	0	1	1	.	.	NC_000067.7	Cufflinks	17350785	17351163	-	NONMMUG000184.2	NONMMUT000266.2
190	NONMMUT000268.2	1.02996	1.3942	0.886257	0.188459	1.33465	1.37723	1.81408	1.19027	1.63089	0.853596	1.90748	0.742556	1.37128	1.80649	1.63179	1.06834	0.771956	1.45242	1.69804	1.75032	1.34278	2.5109	7	10	4	16	4	9	14	12	6	4	10	13	14	9	27	1.02996	1.3942	ENSMUST00000186267.1	ENSMUST00000186267.1	NC_000067.7	Cufflinks	17685308	17711305	-	NONMMUG000185.2	NONMMUT000268.2
191	NONMMUT000269.2	0.858065	0.866774	0.624199	0.64219	0.722781	0.501939	0.516509	0	0	0	1.33729	1.44628	0.505608	0	0	0.499685	1.16797	0.7924	0	0	0.377298	1.08515	0	0	0	9	10	2	0	0	2	7	4	0	0	2	6	-1.16541	-1.1537	ENSMUST00000155588.4	ENSMUST00000155588.4	NC_000067.7	Cufflinks	17746251	17797870	-	NONMMUG000186.2	NONMMUT000269.2
192	NONMMUT000270.2	0.947346	1.51992	0.862191	0.187443	2.22614	2.14811	2.83014	2.11765	0	2.40778	2.85808	2.45867	2.39186	2.12928	0	2.40864	2.63906	2.8471	3.16453	1.3356	2.69635	3.37708	18	0	20	37	26	24	19	0	24	28	36	46	9	32	54	-1.05558	1.51992	ENSMUST00000127328.1	ENSMUST00000127328.1	NC_000067.7	Cufflinks	17763128	17797870	-	NONMMUG000186.2	NONMMUT000270.2
193	NONMMUT000271.2	0.789418	0.904842	0.346594	0.702273	0.341139	0	0.196877	0	0	1.22267	0	0	0	0	0	0	0	0	0.791665	0	0	0	0	0	6	0	0	0	0	0	0	0	0	4	0	0	0	-1.26676	-1.10517	ENSMUST00000149914.1	ENSMUST00000149914.1	NC_000067.7	Cufflinks	17795208	17797479	-	NONMMUG000186.2	NONMMUT000271.2
194	NONMMUT000272.2	1	1	0.99999	0.99999	0	0	0	0	0	0	0	0	0	0	0	0	0	0	0	0	0	0	0	0	0	0	0	0	0	0	0	0	0	0	0	0	0	1	1	.	.	NC_000067.7	Cufflinks	18065590	18128999	-	NONMMUG000187.3	NONMMUT000272.2
195	NONMMUT000273.2	0.951478	1.17506	0.705634	0.364451	1.30969	1.23793	1.54242	1.38958	1.41345	0.921714	1.26764	1.48984	0.622735	1.31961	1.42443	1.607	1.01929	1.72674	2.12225	1.13709	1.03068	1.41047	9	8	4	8	10	3	8	9	12	5	13	19	7	6	9	-1.051	1.17506	.	.	NC_000067.7	Cufflinks	18080690	18082169	-	NONMMUG000188.2	NONMMUT000273.2
196	NONMMUT000274.2	1	1	0.99999	0.99999	0	0	0	0	0	0	0	0	0	0	0	0	0	0	0	0	0	0	0	0	0	0	0	0	0	0	0	0	0	0	0	0	0	1	1	.	.	NC_000067.7	Cufflinks	18204283	18215090	+	NONMMUG000189.2	NONMMUT000274.2
197	NONMMUT000275.2	1	1	0.99999	0.99999	0	0	0	0	0	0	0	0	0	0	0	0	0	0	0	0	0	0	0	0	0	0	0	0	0	0	0	0	0	0	0	0	0	1	1	.	.	NC_000067.7	Cufflinks	18204286	18205418	+	NONMMUG000189.2	NONMMUT000275.2
198	NONMMUT000276.2	1	1	0.99999	0.99999	0	0	0	0	0	0	0	0	0	0	0	0	0	0	0	0	0	0	0	0	0	0	0	0	0	0	0	0	0	0	0	0	0	1	1	.	.	NC_000067.7	Cufflinks	18280277	18293788	-	NONMMUG000190.2	NONMMUT000276.2
199	NONMMUT000277.2	1	1	0.99999	0.99999	0	0	0	0	0	0	0	0	0	0	0	0	0	0	0	0	0	0	0	0	0	0	0	0	0	0	0	0	0	0	0	0	0	1	1	.	.	NC_000067.7	Cufflinks	18280277	18293788	-	NONMMUG000190.2	NONMMUT000277.2
200	NONMMUT000279.2	0.96673	0.995859	0.67591	0.965812	0.101993	0.0531774	0.0960059	0.450247	0	0	0	0	0	0	0	0	0.248216	0	0	0.426589	0	0	2	0	0	0	0	0	0	0	0	1	0	0	2	0	0	-1.03442	-1.00416	.	.	NC_000067.7	Cufflinks	19133523	19175064	-	NONMMUG000191.2	NONMMUT000279.2
201	NONMMUT000280.2	0.666023	0.644344	0.108869	0.0669123	0.947908	0.361553	0.313811	0	1.26675	1.3277	0.415809	1.26009	0.433023	0.922726	0.23669	0	0	0.229749	0.427527	0	0.427135	0.435964	0	7	7	2	8	2	5	1	0	0	1	2	0	2	2	-1.50145	-1.55197	ENSMUST00000159108.2	ENSMUST00000159108.2	NC_000067.7	Cufflinks	19133524	19175064	-	NONMMUG000191.2	NONMMUT000280.2
202	NONMMUT000281.2	0.821448	0.772118	0.185458	0.10392	6.87057	6.58681	6.49746	6.50926	7.07711	7.35379	6.50413	6.70904	6.64423	6.51911	6.527	6.51524	6.71676	6.37283	6.61023	6.61029	6.37336	6.50114	492	667	754	537	594	566	506	512	511	555	474	561	562	475	512	-1.21736	-1.29514	.	.	NC_000067.7	Cufflinks	19223646	19224190	-	NONMMUG000192.2	NONMMUT000281.2
203	NONMMUT000282.2	1.44638	1.10593	0.338016	0.574191	0.244161	0.776607	0.389426	0.242617	0	0.281808	0	0.607071	0.765636	1.88248	0.23669	0	0	0	0.427527	1.02301	0.229318	0	1	0	1	0	3	4	15	1	0	0	0	2	6	1	0	1.44638	1.10593	.	.	NC_000067.7	Cufflinks	19289478	19291466	+	NONMMUG000193.2	NONMMUT000282.2
204	NONMMUT000283.2	1.19344	0.592696	0.665181	0.147062	2.12941	2.38454	1.37478	2.27676	1.77003	2.85914	2.27546	0.607071	3.14997	3.02955	2.66644	0.614142	0.248216	0.229749	0.427527	1.90782	1.44509	1.99046	21	12	29	23	3	45	40	30	3	1	1	2	16	10	17	1.19344	-1.6872	.	.	NC_000067.7	Cufflinks	19307871	19308958	+	NONMMUG000194.2	NONMMUT000283.2
205	NONMMUT000285.2	1	1	0.99999	0.99999	0	0	0	0	0	0	0	0	0	0	0	0	0	0	0	0	0	0	0	0	0	0	0	0	0	0	0	0	0	0	0	0	0	1	1	.	.	NC_000067.7	Cufflinks	19676308	19707102	+	NONMMUG000195.2	NONMMUT000285.2
206	NONMMUT000286.2	1.03583	1.03498	0.346594	0.346594	0	0.0507841	0.0496085	0	0	0	0	0	0	0.237734	0	0	0	0	0	0	0	0.232563	0	0	0	0	0	0	1	0	0	0	0	0	0	0	1	1.03583	1.03498	ENSMUST00000193790.1	ENSMUST00000193790.1	NC_000067.7	Cufflinks	19684493	19686991	+	NONMMUG000195.2	NONMMUT000286.2
207	NONMMUT000287.2	1	1.0693	0.99999	0.346594	0	0	0.0966609	0	0	0	0	0	0	0	0	0	0	0	0.429191	0	0	0	0	0	0	0	0	0	0	0	0	0	0	2	0	0	0	1	1.0693	.	.	NC_000067.7	Cufflinks	19775550	19777555	+	NONMMUG000197.2	NONMMUT000287.2
208	NONMMUT000289.2	1	1	0.99999	0.99999	0	0	0	0	0	0	0	0	0	0	0	0	0	0	0	0	0	0	0	0	0	0	0	0	0	0	0	0	0	0	0	0	0	1	1	.	.	NC_000067.7	Cufflinks	20035266	20038002	+	NONMMUG000198.2	NONMMUT000289.2
209	NONMMUT000290.2	1.10205	1.00204	0.491842	0.982477	0.0933023	0.233497	0.096242	0	0	0	0.415809	0	0.765636	0	0.23669	0	0	0	0.427527	0	0	0	0	0	0	2	0	4	0	1	0	0	0	2	0	0	0	1.10205	1.00204	.	.	NC_000067.7	Cufflinks	20035402	20038002	+	NONMMUG000198.2	NONMMUT000290.2
210	NONMMUT000291.2	1	1	0.99999	0.99999	0	0	0	0	0	0	0	0	0	0	0	0	0	0	0	0	0	0	0	0	0	0	0	0	0	0	0	0	0	0	0	0	0	1	1	.	.	NC_000067.7	Cufflinks	20044335	20049834	+	NONMMUG000199.2	NONMMUT000291.2
211	NONMMUT000292.2	1.02497	1.1357	0.665286	0.291531	1.93978	1.97537	2.12337	2.05805	1.73825	2.00651	1.76594	2.0918	2.07113	1.9886	1.99595	1.92635	1.88791	2.48345	1.79336	1.7957	2.3144	2.098	17	12	14	14	19	18	17	17	16	14	27	14	14	23	19	1.02497	1.1357	ENSMUST00000194347.1	ENSMUST00000194347.1	NC_000067.7	Cufflinks	20132294	20135772	-	NONMMUG000200.2	NONMMUT000292.2
212	NONMMUT000293.2	1	1.03446	0.99999	0.346594	0	0	0.0488724	0	0	0	0	0	0	0	0	0	0	0	0	0	0.229318	0	0	0	0	0	0	0	0	0	0	0	0	0	0	1	0	1	1.03446	.	.	NC_000067.7	Cufflinks	20426655	20451492	+	NONMMUG000201.2	NONMMUT000293.2
213	NONMMUT000294.2	1	1	0.99999	0.99999	0	0	0	0	0	0	0	0	0	0	0	0	0	0	0	0	0	0	0	0	0	0	0	0	0	0	0	0	0	0	0	0	0	1	1	.	.	NC_000067.7	Cufflinks	20426655	20451909	+	NONMMUG000201.2	NONMMUT000294.2
214	NONMMUT000295.2	1	1	0.99999	0.99999	0	0	0	0	0	0	0	0	0	0	0	0	0	0	0	0	0	0	0	0	0	0	0	0	0	0	0	0	0	0	0	0	0	1	1	ENSMUST00000161509.2	ENSMUST00000161509.2	NC_000067.7	Cufflinks	20426663	20462526	+	NONMMUG000201.2	NONMMUT000295.2
215	NONMMUT000296.2	1	1	0.99999	0.99999	0	0	0	0	0	0	0	0	0	0	0	0	0	0	0	0	0	0	0	0	0	0	0	0	0	0	0	0	0	0	0	0	0	1	1	.	.	NC_000067.7	Cufflinks	20426663	20451907	+	NONMMUG000201.2	NONMMUT000296.2
216	NONMMUT000297.2	0.998793	0.964667	0.981004	0.346594	0.0518974	0.0501555	0	0.242617	0	0	0	0	0	0	0	0.23497	0	0	0	0	0	0	1	0	0	0	0	0	0	0	1	0	0	0	0	0	0	-1.00121	-1.03663	.	.	NC_000067.7	Cufflinks	20451317	20462524	+	NONMMUG000201.2	NONMMUT000297.2
217	NONMMUT000303.2	1.17688	1.13782	0.346594	0.346594	0	0.23497	0.186278	0	0	0	0	0	0	0	0	0.914115	0	0	0	0	0.756273	0	0	0	0	0	0	0	0	0	5	0	0	0	0	4	0	1.17688	1.13782	.	.	NC_000067.7	Cufflinks	20784501	20784967	+	NONMMUG000203.2	NONMMUT000303.2
218	NONMMUT000305.2	1	1.03498	0.99999	0.346594	0	0	0.0496085	0	0	0	0	0	0	0	0	0	0	0	0	0	0	0.232563	0	0	0	0	0	0	0	0	0	0	0	0	0	0	1	1	1.03498	.	.	NC_000067.7	Cufflinks	20937037	20940117	-	NONMMUG000204.2	NONMMUT000305.2
219	NONMMUT000306.2	1.09822	0.923952	0.626976	0.668475	0.61562	0.750793	0.50151	0	1.00319	0.719974	0.875871	0.231909	0	0.779516	1.27875	0.771911	0.644514	0	0.601592	0	0.89639	0.765264	0	5	3	5	1	0	4	8	4	3	0	3	0	5	4	1.09822	-1.08231	ENSMUST00000181654.1	ENSMUST00000181654.1	NC_000067.7	Cufflinks	20958874	20960697	-	NONMMUG000205.2	NONMMUT000306.2
220	NONMMUT000307.2	0.744154	0.87994	0.133202	0.520654	3.43466	3.00833	3.25013	3.8812	2.38366	3.47751	3.56761	3.47437	3.03143	3.26283	3.11542	2.94889	2.60144	2.78019	3.43701	3.26323	2.84842	3.70813	75	21	47	65	58	41	48	43	38	27	34	57	50	36	69	-1.34381	-1.13644	.	.	NC_000067.7	Cufflinks	20979052	20982284	+	NONMMUG000206.2	NONMMUT000307.2
221	NONMMUT000309.2	0.729069	0.670677	0.075834	0.0431467	5.75332	5.29745	5.17701	5.30895	5.99722	6.24925	5.56271	5.42133	5.07599	5.33025	5.36157	5.47616	5.21123	4.84767	5.06277	5.32373	5.12678	5.44892	211	313	348	277	240	187	219	225	246	192	161	188	227	197	244	-1.37161	-1.49103	.	.	NC_000067.7	Cufflinks	21008748	21009873	+	NONMMUG000207.2	NONMMUT000309.2
222	NONMMUT000311.2	0.880629	0.968771	0.382091	0.803895	1.23384	1.05045	1.18807	1.30164	0.850831	1.55653	1.32378	1.03304	1.5486	0.922726	0.618106	1.04355	0.955081	1.14301	1.53461	1.3495	0.756273	1.03529	8	4	9	9	6	11	5	3	6	5	7	11	9	4	6	-1.13555	-1.03224	.	.	NC_000067.7	Cufflinks	21066525	21068296	-	NONMMUG000209.2	NONMMUT000311.2
223	NONMMUT000312.2	0.972571	1.0344	0.712537	0.712404	0.0933023	0.0531774	0.142097	0	0	0	0.415809	0	0	0	0	0	0.248216	0.427886	0	0	0.229318	0	0	0	0	2	0	0	0	0	0	1	2	0	0	1	0	-1.0282	1.0344	.	.	NC_000067.7	Cufflinks	21236722	21257851	+	NONMMUG000210.2	NONMMUT000312.2
224	NONMMUT000313.2	0.949023	1.06267	0.809925	0.773669	2.59019	2.5147	2.67789	3.22947	1.78768	2.39376	2.6909	2.47628	2.49364	3.06843	1.92937	2.26902	2.5667	3.21663	2.68091	2.71971	2.34344	2.20936	46	12	20	33	26	26	41	16	22	26	48	31	32	24	21	-1.05372	1.06267	ENSMUST00000191648.1	ENSMUST00000191648.1	NC_000067.7	Cufflinks	21304946	21307045	+	NONMMUG000211.2	NONMMUT000313.2
225	NONMMUT000315.2	1	1.03453	0.99999	0.346594	0	0	0.0489685	0	0	0	0	0	0	0	0	0	0	0	0	0	0.229742	0	0	0	0	0	0	0	0	0	0	0	0	0	0	1	0	1	1.03453	.	.	NC_000067.7	Cufflinks	21360209	21368471	-	NONMMUG000213.2	NONMMUT000315.2
226	NONMMUT000316.2	1.14002	1.06905	0.346594	0.346594	0	0.189064	0.0963323	0	0	0	0	0	0.765636	0	0	0	0	0.427886	0	0	0	0	0	0	0	0	0	4	0	0	0	0	2	0	0	0	0	1.14002	1.06905	.	.	NC_000067.7	Cufflinks	21369226	21370214	-	NONMMUG000214.2	NONMMUT000316.2
227	NONMMUT000317.2	0.964667	0.997941	0.346594	0.967196	0.0518974	0	0.0489234	0.242617	0	0	0	0	0	0	0	0	0	0	0.229543	0	0	0	1	0	0	0	0	0	0	0	0	0	0	1	0	0	0	-1.03663	-1.00206	.	.	NC_000067.7	Cufflinks	21421378	21422423	+	NONMMUG000215.2	NONMMUT000317.2
228	NONMMUT000318.2	1.07075	1	0.346594	0.99999	0	0.0986258	0	0	0	0	0	0	0	0	0	0.436977	0	0	0	0	0	0	0	0	0	0	0	0	0	0	2	0	0	0	0	0	0	1.07075	1	.	.	NC_000067.7	Cufflinks	21424229	21425340	+	NONMMUG000216.2	NONMMUT000318.2
229	NONMMUT000319.2	1	1	0.99999	0.99999	0	0	0	0	0	0	0	0	0	0	0	0	0	0	0	0	0	0	0	0	0	0	0	0	0	0	0	0	0	0	0	0	0	1	1	.	.	NC_000067.7	Cufflinks	21435027	21435254	+	NONMMUG000217.2	NONMMUT000319.2
230	NONMMUT000320.2	1	1	0.99999	0.99999	0	0	0	0	0	0	0	0	0	0	0	0	0	0	0	0	0	0	0	0	0	0	0	0	0	0	0	0	0	0	0	0	0	1	1	.	.	NC_000067.7	Cufflinks	21449779	21450006	+	NONMMUG000218.2	NONMMUT000320.2
231	NONMMUT000322.2	0.718438	0.716456	0.107667	0.0914842	5.38698	4.90991	4.90593	5.32222	5.98812	5.36944	4.66593	5.28601	4.62229	4.71472	4.98483	4.94093	5.21123	4.93167	4.82014	4.80777	4.92066	5.03718	213	311	187	146	218	135	141	172	168	192	171	158	157	170	182	-1.39191	-1.39576	.	.	NC_000067.7	Cufflinks	21468624	21469599	-	NONMMUG000219.2	NONMMUT000322.2
232	NONMMUT000323.2	1.13182	1.0136	0.596089	0.94909	2.89298	3.07162	2.91246	2.73925	3.54187	2.15429	2.41754	3.17342	2.32932	3.1509	3.02351	2.91546	3.63831	2.95095	2.66593	2.84658	3.38894	2.56017	31	53	16	26	46	23	44	40	37	61	39	31	36	55	28	1.13182	1.0136	ENSMUST00000192487.1	ENSMUST00000192487.1	NC_000067.7	Cufflinks	21524915	21527241	-	NONMMUG000220.2	NONMMUT000323.2
233	NONMMUT000324.2	1	1.10346	0.99999	0.172282	0	0	0.142031	0	0	0	0	0	0	0	0	0	0	0.427886	0	0.229004	0	0	0	0	0	0	0	0	0	0	0	0	2	0	1	0	0	1	1.10346	.	.	NC_000067.7	Cufflinks	21531522	21572712	+	NONMMUG000221.2	NONMMUT000324.2
234	NONMMUT000326.2	1.06297	1.06348	0.760599	0.63649	4.55647	4.64456	4.64526	4.85897	4.92264	3.84544	4.25085	4.63756	3.89019	4.59149	4.60618	4.60576	5.22578	4.6634	4.69124	4.60856	4.68011	4.57982	153	146	62	108	137	79	129	131	132	194	141	144	136	143	131	1.06297	1.06348	.	.	NC_000067.7	Cufflinks	21874373	21876248	-	NONMMUG000223.2	NONMMUT000326.2
235	NONMMUT000327.2	1.13677	1.0864	0.425498	0.42138	5.05898	5.24393	5.17854	5.14689	5.4852	4.82762	4.73957	4.97009	4.6325	5.14577	5.13877	5.42955	5.67068	5.19906	5.23782	5.22764	5.21641	4.99824	188	218	127	154	174	136	192	192	238	266	207	213	212	210	177	1.13677	1.0864	.	.	NC_000067.7	Cufflinks	21897010	21899224	-	NONMMUG000224.2	NONMMUT000327.2
236	NONMMUT000328.2	1.13924	1.09116	0.357973	0.549718	4.56663	4.7547	4.69249	4.7158	4.99249	4.20476	4.12777	4.61181	4.59273	4.51762	4.72239	4.73176	5.12839	4.81573	4.67025	4.98629	4.69239	4.17856	138	153	81	99	134	132	122	142	145	181	157	142	178	144	98	1.13924	1.09116	ENSMUST00000194737.1	ENSMUST00000194737.1	NC_000067.7	Cufflinks	21909172	21910738	-	NONMMUG000225.2	NONMMUT000328.2
237	NONMMUT000329.2	1.10174	1.0371	0.546658	0.75277	5.55422	5.694	5.60678	5.68778	5.96974	5.25185	5.14595	5.56111	5.03035	5.63592	5.71981	5.77537	6.10771	5.78675	5.5926	5.69342	5.46736	5.46615	276	307	172	206	265	181	272	290	304	362	314	274	295	251	247	1.10174	1.0371	.	.	NC_000067.7	Cufflinks	21915182	21917498	-	NONMMUG000226.2	NONMMUT000329.2
238	NONMMUT000330.2	1.05555	1.04688	0.720267	0.712629	5.23874	5.31673	5.30484	5.3931	5.66731	5.01253	4.90987	5.07084	4.6325	5.41143	5.4288	5.2865	5.63842	5.59397	5.31485	5.32373	5.21641	5.01394	224	248	145	174	187	136	232	236	215	260	274	225	227	210	179	1.05555	1.04688	.	.	NC_000067.7	Cufflinks	21927149	21931729	-	NONMMUG000227.2	NONMMUT000330.2
239	NONMMUT000331.2	0.994849	1.03115	0.974854	0.739575	4.27269	4.26524	4.31696	4.22993	4.59816	4.09786	3.98783	4.36957	3.69295	4.16807	4.38948	3.97099	4.83781	4.43259	4.32815	4.15947	4.48693	4.14416	97	116	75	89	113	68	95	112	83	147	119	111	98	124	95	-1.00518	1.03115	.	.	NC_000067.7	Cufflinks	21968003	21969084	-	NONMMUG000228.2	NONMMUT000331.2
240	NONMMUT000332.2	1.20793	1.27616	0.336535	0.0717441	5.2261	5.49864	5.57791	5.1319	5.72871	5.10585	4.8274	5.17897	4.73088	5.36829	5.60824	5.43546	6.04756	5.44757	5.34577	5.8086	5.7003	5.53852	186	259	155	164	202	146	225	268	239	347	247	230	320	296	260	1.20793	1.27616	.	.	NC_000067.7	Cufflinks	21975267	21978127	-	NONMMUG000229.2	NONMMUT000332.2
241	NONMMUT000333.2	1	1.06905	0.99999	0.346594	0	0	0.0963323	0	0	0	0	0	0	0	0	0	0	0.427886	0	0	0	0	0	0	0	0	0	0	0	0	0	0	2	0	0	0	0	1	1.06905	.	.	NC_000067.7	Cufflinks	21981789	21984562	+	NONMMUG000230.2	NONMMUT000333.2
242	NONMMUT000334.2	1.06051	1.06145	0.693677	0.554756	6.20118	6.28594	6.28722	6.18882	6.53996	5.9802	5.7931	6.38038	5.70944	6.37503	6.46778	6.03563	6.65405	6.43565	6.28148	6.35455	6.21185	6.13321	393	458	288	326	472	293	458	491	365	531	496	445	470	424	396	1.06051	1.06145	.	.	NC_000067.7	Cufflinks	22014283	22022130	-	NONMMUG000231.2	NONMMUT000334.2
243	NONMMUT000335.2	1.04082	1.05635	0.829722	0.617318	4.76818	4.82589	4.84726	4.64333	5.14369	4.76032	4.26345	4.88751	4.02038	4.58073	4.90981	4.88157	5.39625	5.04162	4.82014	4.89377	4.80983	4.64178	131	171	121	109	164	87	128	163	161	219	185	158	167	157	137	1.04082	1.05635	.	.	NC_000067.7	Cufflinks	22022327	22023682	-	NONMMUG000232.2	NONMMUT000335.2
244	NONMMUT000336.2	1	1.10544	0.99999	0.346594	0	0	0.144624	0	0	0	0	0	0	0	0	0	0	0.610902	0	0	0	0	0	0	0	0	0	0	0	0	0	0	3	0	0	0	0	1	1.10544	ENSMUST00000181002.1	ENSMUST00000181002.1	NC_000067.7	Cufflinks	22030066	22032754	+	NONMMUG000233.2	NONMMUT000336.2
245	NONMMUT000337.2	1.12211	0.895836	0.605817	0.646749	2.9475	3.11372	2.78881	3.73012	2.07524	2.40989	3.17267	2.75591	2.60309	3.28951	3.30951	3.04478	3.21108	2.62735	3.01275	2.4969	3.04191	2.68314	67	16	20	48	33	29	49	50	41	44	30	41	27	42	31	1.12211	-1.11628	.	.	NC_000067.7	Cufflinks	22367282	22368870	-	NONMMUG000234.2	NONMMUT000337.2
246	NONMMUT000338.2	1.20705	0.991725	0.232291	0.924618	3.46463	3.73612	3.45264	3.78864	3.35624	3.05908	3.54714	3.47437	3.50166	3.23565	4.15047	3.98715	3.61639	3.36766	3.39032	3.43369	3.54023	3.52296	70	46	34	64	58	59	47	94	84	60	54	55	57	62	60	1.20705	-1.00834	.	.	NC_000067.7	Cufflinks	22409020	22410802	-	NONMMUG000235.2	NONMMUT000338.2
247	NONMMUT000339.2	1.02764	0.98832	0.852289	0.915235	4.14196	4.1813	4.12501	4.51769	4.24447	3.51521	4.1137	4.14285	3.78966	3.8343	4.3353	4.30792	4.4999	4.10376	4.16765	4.07171	4.0655	4.21085	120	89	48	98	96	73	74	108	106	115	94	98	92	91	100	1.02764	-1.01182	.	.	NC_000067.7	Cufflinks	22462276	22464178	-	NONMMUG000236.2	NONMMUT000339.2
248	NONMMUT000340.2	1.32154	1.19958	0.0683648	0.106646	3.73978	4.14199	4.0023	4.05021	3.10997	3.75613	3.86085	3.76085	3.58825	4.32111	4.30159	4.03464	4.33265	3.87163	3.87032	4.11624	4.15621	3.97208	85	38	58	81	72	63	106	105	87	102	79	79	95	98	84	1.32154	1.19958	.	.	NC_000067.7	Cufflinks	22732335	22733740	-	NONMMUG000237.2	NONMMUT000340.2
249	NONMMUT000341.2	1.32221	1.16292	0.0343353	0.179691	4.97545	5.3784	5.1932	5.44126	4.91354	4.89248	4.79306	4.71628	5.17695	5.30492	5.64618	5.24143	5.47143	5.22027	5.2833	5.26039	4.91243	5.25778	232	145	133	160	145	201	215	275	208	231	210	220	217	169	213	1.32221	1.16292	.	.	NC_000067.7	Cufflinks	22767806	22770713	-	NONMMUG000238.2	NONMMUT000341.2
250	NONMMUT000342.2	1.06644	1.09197	0.512393	0.500908	0.143928	0.236733	0.270867	0.242617	0	0	0.222833	0.231909	0.233771	0.620508	0.23669	0	0	0	0	0.755403	0.427135	0	1	0	0	1	1	1	3	1	0	0	0	0	4	2	0	1.06644	1.09197	.	.	NC_000067.7	Cufflinks	22937468	22944162	+	NONMMUG000239.2	NONMMUT000342.2
251	NONMMUT000343.2	1.17302	1.05755	0.184066	0.541454	0.106756	0.336986	0.187487	0.242617	0.264098	0	0	0	0	0	0.618106	0.614142	0.322005	0	0	0.426589	0	0.432789	1	1	0	0	0	0	0	3	3	1	0	0	2	0	2	1.17302	1.05755	ENSMUST00000191045.1	ENSMUST00000191045.1	NC_000067.7	Cufflinks	23087376	23274754	-	NONMMUG000240.2	NONMMUT000343.2
252	NONMMUT000344.2	1.03641	0.966298	0.523785	0.346594	0.0494601	0.10105	0	0	0	0	0	0.231909	0.232697	0	0	0	0.248216	0	0	0	0	0	0	0	0	0	1	1	0	0	0	1	0	0	0	0	0	1.03641	-1.03488	.	.	NC_000067.7	Cufflinks	23139548	23140861	-	NONMMUG000241.2	NONMMUT000344.2
253	NONMMUT000345.2	1	1.05897	0.99999	0.150753	0	0	0.08266	0	0	0	0	0	0	0	0	0	0	0.163915	0	0	0.232071	0	0	0	0	0	0	0	0	0	0	0	1	0	0	1	0	1	1.05897	.	.	NC_000067.7	Cufflinks	23162823	23163930	+	NONMMUG000242.2	NONMMUT000345.2
254	NONMMUT000347.2	0.985933	1.10344	0.919396	0.434838	3.00894	2.9885	3.15095	3.31813	3.23835	2.4673	2.94128	2.93107	2.51748	2.99735	3.36049	2.84617	3.08908	2.88505	2.94973	3.45648	3.15784	3.23207	49	42	21	40	38	27	39	52	35	40	37	39	58	46	48	-1.01427	1.10344	.	.	NC_000067.7	Cufflinks	23302589	23303849	+	NONMMUG000243.2	NONMMUT000347.2
255	NONMMUT000348.2	1.21044	0.902403	0.358136	0.674555	0.92282	1.19835	0.774664	0.954316	0	1.03342	1.4941	0.74646	1.3365	1.01692	1.65108	1.24572	0.498593	0.675793	0.417316	0	0.854391	1.49213	5	0	5	11	4	9	6	12	8	2	3	2	0	5	10	1.21044	-1.10815	.	.	NC_000067.7	Cufflinks	23307849	23308874	+	NONMMUG046586.2	NONMMUT000348.2
256	NONMMUT000350.2	1.03864	1.18643	0.79712	0.135384	3.25226	3.30696	3.49888	3.64819	3.20731	3.33058	3.03245	2.93107	3.28562	3.55438	3.02351	2.81024	3.68241	3.70975	3.21385	3.43369	3.50294	3.58736	63	41	42	43	38	50	60	40	34	63	70	48	57	60	63	1.03864	1.18643	.	.	NC_000067.7	Cufflinks	23316914	23318094	+	NONMMUG000245.3	NONMMUT000350.2
257	NONMMUT000353.2	0.76004	0.775711	0.0927928	0.0616381	8.94283	8.54698	8.57642	8.52772	9.1405	9.34445	8.79181	8.761	8.02358	8.38685	8.56926	8.7812	8.83088	8.62745	8.52093	8.58987	8.60208	8.53902	2010	2804	3009	2648	2482	1481	1863	2125	2482	2420	2285	2124	2234	2250	2121	-1.31572	-1.28914	.	.	NC_000067.7	Cufflinks	23405518	23408978	-	NONMMUG000247.2	NONMMUT000353.2
258	NONMMUT000356.2	1.03168	1.15267	0.709293	0.326683	0.106756	0.151759	0.311734	0.242617	0.264098	0	0	0	0	0.237734	0	0	0.45993	0.602069	0	0.755403	0	0	1	1	0	0	0	0	1	0	0	2	3	0	4	0	0	1.03168	1.15267	.	.	NC_000067.7	Cufflinks	23484225	23486444	-	NONMMUG000249.2	NONMMUT000356.2
259	NONMMUT000357.2	1	1	0.99999	0.99999	0	0	0	0	0	0	0	0	0	0	0	0	0	0	0	0	0	0	0	0	0	0	0	0	0	0	0	0	0	0	0	0	0	1	1	.	.	NC_000067.7	Cufflinks	23575343	23577811	-	NONMMUG000250.2	NONMMUT000357.2
260	NONMMUT000358.2	0.926021	0.863072	0.571951	0.259766	0.262055	0.151172	0.0496085	0	0	0.719974	0	0.43165	0	0	0	0.23497	0.45993	0	0	0	0	0.232563	0	0	3	0	2	0	0	0	1	2	0	0	0	0	1	-1.07989	-1.15865	.	.	NC_000067.7	Cufflinks	23613294	23615856	+	NONMMUG000251.2	NONMMUT000358.2
261	NONMMUT000359.2	1.07444	0.90167	0.631516	0.493061	0.420742	0.524332	0.271413	0.450247	0.680464	0.281808	0.415809	0.231909	0.433023	0.441778	0.439966	0	1.08843	0.229749	0.897098	0	0	0	2	3	1	2	1	2	2	2	0	6	1	5	0	0	0	1.07444	-1.10905	.	.	NC_000067.7	Cufflinks	23880429	23884432	-	NONMMUG000252.2	NONMMUT000359.2
262	NONMMUT000361.2	1.14954	1.04159	0.197312	0.4514	4.36047	4.56153	4.41925	4.51054	4.19189	4.41125	4.38376	4.2843	4.612	4.72453	4.51911	4.01898	4.80912	4.58255	4.30732	4.46983	4.34308	4.37615	119	86	94	119	106	134	142	123	86	144	133	109	123	112	113	1.14954	1.04159	.	.	NC_000067.7	Cufflinks	23905379	23907800	-	NONMMUG000254.2	NONMMUT000361.2
263	NONMMUT000362.2	1.18511	1.16952	0.320481	0.284503	2.73866	2.98369	2.96458	2.52646	2.00478	2.81559	2.80996	3.25475	2.6839	3.06086	3.36049	3.04478	2.64539	3.04448	3.01275	3.04003	3.04191	2.6433	26	15	28	36	49	31	41	52	41	28	42	41	42	42	30	1.18511	1.16952	.	.	NC_000067.7	Cufflinks	23935590	23937522	-	NONMMUG000255.2	NONMMUT000362.2
264	NONMMUT000364.2	0.959145	0.958098	0.488084	0.4727	0.110725	0.0505466	0.0489701	0.242617	0	0.281808	0	0	0	0	0.23669	0	0	0.229749	0	0	0	0	1	0	1	0	0	0	0	1	0	0	1	0	0	0	0	-1.04259	-1.04373	.	.	NC_000067.7	Cufflinks	24059174	24060678	+	NONMMUG000257.2	NONMMUT000364.2
265	NONMMUT000365.2	1.07718	0.93969	0.72511	0.772752	1.78838	1.89564	1.69864	2.47986	1.48952	1.19806	1.87671	1.54511	1.36472	1.95092	1.94583	2.39099	1.61594	1.53552	1.14225	2.20556	1.77059	1.63182	25	9	6	16	11	9	16	16	24	11	11	7	21	14	12	1.07718	-1.06418	.	.	NC_000067.7	Cufflinks	24102033	24102630	-	NONMMUG000258.2	NONMMUT000365.2
266	NONMMUT000366.2	0.803268	1.03706	0.296315	0.863388	0.898013	0.581966	0.950513	0.63172	0.850831	1.19806	1.41696	0	0.765636	0.922726	0.618106	0.436977	0	1.02558	1.25078	0.229004	1.35079	0.608583	3	4	6	10	0	4	5	3	2	0	6	8	1	9	3	-1.24491	1.03706	ENSMUST00000192408.1	ENSMUST00000192408.1	NC_000067.7	Cufflinks	24139706	24142505	+	NONMMUG000259.2	NONMMUT000366.2
267	NONMMUT000368.2	1.04551	0.849396	0.801492	0.129581	3.70282	3.76702	3.46733	3.91662	3.98782	3.55899	3.3247	3.62471	3.25949	3.02955	3.98165	4.21034	4.00171	3.50562	3.61	3.47891	3.26514	3.45555	77	74	50	54	65	49	40	83	99	80	60	65	59	50	57	1.04551	-1.17731	.	.	NC_000067.7	Cufflinks	24296772	24297983	-	NONMMUG000261.2	NONMMUT000368.2
268	NONMMUT000370.2	1	1	0.99999	0.99999	0	0	0	0	0	0	0	0	0	0	0	0	0	0	0	0	0	0	0	0	0	0	0	0	0	0	0	0	0	0	0	0	0	1	1	.	.	NC_000067.7	Cufflinks	24453736	24454586	+	NONMMUG000263.2	NONMMUT000370.2
269	NONMMUT000371.2	1	1	0.99999	0.99999	0	0	0	0	0	0	0	0	0	0	0	0	0	0	0	0	0	0	0	0	0	0	0	0	0	0	0	0	0	0	0	0	0	1	1	.	.	NC_000067.7	Cufflinks	24480528	24483154	+	NONMMUG000264.2	NONMMUT000371.2
270	NONMMUT000372.2	1.18061	1.24581	0.430583	0.367011	1.16887	1.40841	1.48596	1.90576	0.680464	0.719974	0.585991	1.45622	1.45959	0.922726	1.38105	1.46927	1.70171	1.35257	1.84276	1.02301	1.02409	1.92552	15	3	3	3	10	10	5	9	10	12	9	15	6	6	16	1.18061	1.24581	.	.	NC_000067.7	Cufflinks	24498085	24501451	-	NONMMUG000265.2	NONMMUT000372.2
271	NONMMUT000374.2	1.30311	1.36344	0.136417	0.0931619	1.12345	1.50541	1.5707	1.67701	0.680464	0.897527	0.875871	1.26009	1.03575	1.81063	1.38105	1.37403	1.78266	1.91153	1.84276	1.3495	1.14141	1.45901	12	3	4	5	8	6	14	9	9	13	16	15	9	7	10	1.30311	1.36344	.	.	NC_000067.7	Cufflinks	24625662	24626820	+	NONMMUG000266.2	NONMMUT000374.2
272	NONMMUT000375.2	0.73199	0.84846	0.129698	0.402184	7.46934	7.01924	7.23226	6.88294	7.93944	7.90828	7.22062	7.05729	6.73054	7.16584	7.00734	7.16736	6.98195	6.95117	6.84305	7.32304	7.39623	7.52878	639	1217	1109	887	758	601	796	716	807	668	711	660	925	972	1050	-1.36614	-1.17861	.	.	NC_000067.7	Cufflinks	24653047	24653413	+	NONMMUG000267.2	NONMMUT000375.2
273	NONMMUT000377.2	0.83253	0.709285	0.415518	0.174225	5.71565	5.45123	5.22009	5.15742	6.21307	6.20325	5.32135	5.29331	4.77183	5.51865	5.184	5.78995	5.75243	4.84848	4.58522	5.49698	5.14141	5.73062	189	364	337	233	219	150	250	198	307	282	161	133	257	199	298	-1.20116	-1.40987	.	.	NC_000067.7	Cufflinks	24653960	24654173	+	NONMMUG000269.2	NONMMUT000377.2
274	NONMMUT000378.2	0.899273	0.916301	0.800716	0.803072	5.69191	5.53875	5.56581	4.59774	5.96739	4.54329	5.58495	6.64917	5.1374	5.27317	6.21664	2.01533	6.32468	5.73111	4.63269	5.807	6.18855	4.90633	127	306	103	281	570	195	210	412	17	422	302	138	320	418	166	-1.11201	-1.09134	.	.	NC_000067.7	Cufflinks	24654751	24655273	-	NONMMUG000268.2	NONMMUT000378.2
275	NONMMUT000379.2	1.1785	0.938381	0.755255	0.81022	3.16328	3.40023	3.07152	3.39038	3.48122	2.96747	3.32234	2.41013	2.75756	2.60807	2.87432	1.54661	4.8912	1.95001	2.30166	2.96868	3.85225	3.45525	52	51	32	54	25	33	28	36	11	153	17	23	40	78	57	1.1785	-1.06567	.	.	NC_000067.7	Cufflinks	24654751	24655273	-	NONMMUG000268.2	NONMMUT000379.2
276	NONMMUT000380.2	0.832809	0.854764	0.2896	0.4147	5.72389	5.45995	5.49749	5.22907	6.26404	5.99262	5.45409	5.40564	5.29486	5.4088	5.3209	5.61512	5.62509	5.03736	5.24073	5.56633	5.54062	5.93778	199	378	291	256	237	219	232	219	271	258	184	213	270	264	345	-1.20076	-1.16991	.	.	NC_000067.7	Cufflinks	24654791	24655053	+	NONMMUG000271.2	NONMMUT000380.2
277	NONMMUT000381.2	0.986098	0.969809	0.862871	0.743166	3.90469	3.88449	3.86046	3.87883	3.75618	3.96293	4.00378	3.90942	3.99071	3.5889	4.16091	3.65745	3.94564	4.04798	3.39719	3.67224	4.11294	3.95392	75	62	68	90	80	85	62	95	66	77	90	55	68	95	83	-1.0141	-1.03113	.	.	NC_000067.7	Cufflinks	24726539	24729325	+	NONMMUG000272.2	NONMMUT000381.2
278	NONMMUT000382.2	1	1	0.99999	0.99999	0	0	0	0	0	0	0	0	0	0	0	0	0	0	0	0	0	0	0	0	0	0	0	0	0	0	0	0	0	0	0	0	0	1	1	ENSMUST00000186563.1	ENSMUST00000186563.1	NC_000067.7	Cufflinks	25002290	25004057	-	NONMMUG000273.2	NONMMUT000382.2
279	NONMMUT000383.2	1.21853	1.25878	0.266076	0.320878	0.651406	0.936542	0.983431	0.458154	0.966729	0	1.00154	0.607071	1.366	0.450126	0.942949	0.618803	1.11631	0.757616	0.602083	0.450577	1.69246	1.05558	2	5	0	6	3	9	2	5	3	6	4	3	2	13	6	1.21853	1.25878	ENSMUST00000189477.1	ENSMUST00000189477.1	NC_000067.7	Cufflinks	25003077	25004239	-	NONMMUG000273.2	NONMMUT000383.2
280	NONMMUT000384.2	0.581175	0.736974	0.00859805	0.032914	1.52185	0.738897	1.08154	1.16457	1.76723	1.8084	1.25366	1.49841	1.20642	0.386505	0	0.786631	1.0033	1.26875	1.07215	0.990278	0.731788	1.27626	7	12	12	8	10	7	2	0	4	5	8	6	6	4	8	-1.72065	-1.3569	.	.	NC_000067.7	Cufflinks	25054385	25057776	+	NONMMUG000274.2	NONMMUT000384.2
281	NONMMUT000385.2	1.57506	0.652822	0.328635	0.581989	1.91393	2.56933	1.29869	0	0	0	3.22058	2.70489	3.25408	1.4569	2.80258	2.43016	2.32899	0	0	3.05316	0	0	0	0	0	50	32	49	10	34	25	21	0	0	42	0	0	1.57506	-1.53181	.	.	NC_000067.7	Cufflinks	25055726	25058703	+	NONMMUG000274.2	NONMMUT000385.2
282	NONMMUT000386.2	1.03583	1.06951	0.346594	0.141126	0	0.0507841	0.0969502	0	0	0	0	0	0	0.237734	0	0	0	0.229749	0	0	0	0.232563	0	0	0	0	0	0	1	0	0	0	1	0	0	0	1	1.03583	1.06951	ENSMUST00000185379.1	ENSMUST00000185379.1	NC_000067.7	Cufflinks	25065669	25066346	-	NONMMUG000275.2	NONMMUT000386.2
283	NONMMUT000389.2	0.93391	0.967702	0.346594	0.674972	0.098644	0	0.0512785	0	0	0	0	0.43705	0	0	0	0	0	0	0.239904	0	0	0	0	0	0	0	2	0	0	0	0	0	0	1	0	0	0	-1.07077	-1.03338	.	.	NC_000067.7	Cufflinks	25262811	25263254	+	NONMMUG000278.2	NONMMUT000389.2
284	NONMMUT000390.2	0.965233	0.991103	0.741948	0.928882	0.243016	0.191965	0.230122	0.63172	0.264098	0	0.222833	0	0.232697	0.441778	0.23669	0	0	0.427886	0.229543	0.229004	0	0.232563	3	1	0	1	0	1	2	1	0	0	2	1	1	0	1	-1.03602	-1.00898	.	.	NC_000067.7	Cufflinks	25277459	25279930	+	NONMMUG000279.2	NONMMUT000390.2
285	NONMMUT000392.2	1.07603	1.06075	0.459843	0.521996	3.66777	3.77349	3.75286	3.98496	3.51677	3.42052	3.64669	3.70407	3.70897	4.05181	3.69434	3.85231	3.50151	3.97026	3.78265	3.76106	3.45842	3.74624	81	52	45	69	69	69	87	67	76	55	85	74	73	58	71	1.07603	1.06075	ENSMUST00000192443.1	ENSMUST00000192443.1	NC_000067.7	Cufflinks	25323299	25324329	-	NONMMUG000280.2	NONMMUT000392.2
286	NONMMUT000393.2	1.17472	1.01106	0.0864319	0.907163	5.59156	5.82388	5.60743	5.94957	5.52979	5.47816	5.31891	5.60312	5.75112	5.66171	5.88125	5.99533	5.80754	5.8224	5.38798	5.55774	5.54926	5.68305	332	225	202	233	273	302	277	325	355	293	322	237	268	266	288	1.17472	1.01106	ENSMUST00000192367.1	ENSMUST00000192367.1	NC_000067.7	Cufflinks	25335593	25338967	-	NONMMUG000281.2	NONMMUT000393.2
287	NONMMUT000394.2	1.14465	0.964071	0.3095	0.784089	5.44434	5.63925	5.39155	5.78781	5.32395	4.71065	5.41159	5.74576	5.39412	5.69996	5.737	5.5368	5.79207	5.54095	5.29844	5.27106	5.50724	5.3176	296	194	117	249	302	235	285	294	257	290	264	222	219	258	222	1.14465	-1.03727	ENSMUST00000193392.1	ENSMUST00000193392.1	NC_000067.7	Cufflinks	25353357	25356789	-	NONMMUG000282.2	NONMMUT000394.2
288	NONMMUT000395.2	1.20813	1.13925	0.0368532	0.109457	5.52447	5.79725	5.71255	5.68778	5.39854	5.39185	5.33692	5.75526	5.72748	5.87926	5.58699	5.98731	5.77328	5.93252	5.69221	5.65453	5.62172	5.63815	276	205	190	236	304	297	323	264	353	286	348	294	287	280	279	1.20813	1.13925	ENSMUST00000193079.1	ENSMUST00000193079.1	NC_000067.7	Cufflinks	25364947	25367479	-	NONMMUG000283.2	NONMMUT000395.2
289	NONMMUT000396.2	1.14836	0.944213	0.0958212	0.530032	5.84069	6.04027	5.75788	6.13769	5.67867	5.84052	5.52671	5.94281	5.96429	6.03428	6.08064	5.96297	6.15028	5.7502	5.66794	5.89871	5.89247	5.54933	379	250	261	270	347	351	360	374	347	373	306	289	341	339	262	1.14836	-1.05908	ENSMUST00000195128.1	ENSMUST00000195128.1	NC_000067.7	Cufflinks	25385059	25388163	-	NONMMUG000284.2	NONMMUT000396.2
290	NONMMUT000397.2	1.2114	1.12879	0.0542326	0.103418	5.44723	5.7239	5.622	5.53566	5.33711	5.29356	5.4626	5.58552	5.27975	5.79328	5.89461	5.70296	5.86732	5.82419	5.62193	5.66625	5.60997	5.34757	248	196	177	258	270	216	304	328	289	306	322	280	289	278	227	1.2114	1.12879	ENSMUST00000192216.1	ENSMUST00000192216.1	NC_000067.7	Cufflinks	25401645	25404901	-	NONMMUG000285.2	NONMMUT000397.2
291	NONMMUT000399.2	0.970839	0.779983	0.837952	0.131145	3.61805	3.57535	3.25956	3.8812	3.63812	3.05908	3.22515	4.04619	3.66982	3.3667	3.59141	3.3994	3.8026	3.04448	3.24042	3.23715	3.31594	3.43236	75	57	34	50	89	67	52	62	54	69	42	49	49	52	56	-1.03004	-1.28208	.	.	NC_000067.7	Cufflinks	25522992	25524705	-	NONMMUG000286.2	NONMMUT000399.2
292	NONMMUT000400.2	1.05546	0.957373	0.573858	0.668709	5.1931	5.27098	5.13026	5.41109	5.15077	4.88275	5.00253	5.43569	5.17013	5.42483	5.42389	5.00328	5.28893	5.40079	4.96325	4.90478	5.14587	5.18248	227	172	132	186	242	200	234	235	176	203	239	175	168	200	202	1.05546	-1.04453	ENSMUST00000195543.1	ENSMUST00000195543.1	NC_000067.7	Cufflinks	25647331	25650265	-	NONMMUG000287.2	NONMMUT000400.2
293	NONMMUT000403.2	1.19816	1.10089	0.0623872	0.295949	6.89472	7.15554	7.03339	7.23998	6.7859	6.57675	6.75009	7.02625	6.96259	7.16426	7.16801	7.21397	7.25193	7.13925	7.10987	6.98969	6.8617	7.04982	820	544	438	638	742	707	795	801	834	807	811	795	733	669	752	1.19816	1.10089	ENSMUST00000194644.1	ENSMUST00000194644.1	NC_000067.7	Cufflinks	25725143	25730582	-	NONMMUG000289.2	NONMMUT000403.2
294	NONMMUT000406.2	1.19885	1.04979	0.40007	0.715247	5.88384	6.14549	5.95394	6.08813	6.34391	5.51271	5.67676	5.61991	5.84232	6.50417	5.48101	5.82899	6.7046	5.94688	5.88933	5.73758	5.88782	6.25581	366	399	207	300	276	322	501	245	316	550	352	338	304	338	431	1.19885	1.04979	.	.	NC_000067.7	Cufflinks	25794424	25798445	-	NONMMUG000291.2	NONMMUT000406.2
295	NONMMUT000407.2	1.19734	1.09394	0.0582971	0.467488	6.88625	7.14608	7.01579	7.25569	6.8816	6.61578	6.73097	6.8635	7.03008	7.09956	7.31899	7.10199	7.16295	6.98695	6.83896	7.09153	6.66943	7.38838	829	582	450	630	662	741	760	890	771	758	729	658	787	585	952	1.19734	1.09394	ENSMUST00000192448.1	ENSMUST00000192448.1	NC_000067.7	Cufflinks	25814838	25819387	-	NONMMUG000292.2	NONMMUT000407.2
296	NONMMUT000408.2	1.14609	1.10197	0.192736	0.311189	6.84372	7.04044	6.9838	7.18119	6.77391	6.53082	6.63968	6.99501	6.72339	7.0939	7.07948	7.19723	7.06521	7.08193	6.95981	6.76861	6.98208	7.10264	787	540	424	591	726	598	757	753	824	708	779	716	628	728	780	1.14609	1.10197	ENSMUST00000194923.1	ENSMUST00000194923.1	NC_000067.7	Cufflinks	25836362	25839986	-	NONMMUG000293.2	NONMMUT000408.2
297	NONMMUT000409.2	1.20124	1.13455	0.0757089	0.109667	6.74912	7.01364	6.93124	7.04976	6.62982	6.65027	6.57796	6.78583	6.72816	7.0062	7.12622	7.26184	6.88675	7.069	6.95781	6.87604	6.7524	6.98133	718	488	461	566	627	600	712	778	862	625	772	715	677	620	717	1.20124	1.13455	ENSMUST00000195187.1	ENSMUST00000195187.1	NC_000067.7	Cufflinks	25843178	25846487	-	NONMMUG000294.2	NONMMUT000409.2
298	NONMMUT000410.2	1.12717	1.11106	0.373453	0.311333	4.87797	5.05068	5.02991	5.29556	4.69524	4.64066	4.89424	4.76331	4.69233	5.26454	5.36781	5.02954	4.77984	5.17091	4.88051	5.03572	4.85347	5.17628	209	124	111	172	150	142	209	226	179	141	203	165	185	162	201	1.12717	1.11106	ENSMUST00000193912.1	ENSMUST00000193912.1	NC_000067.7	Cufflinks	25848037	25849053	-	NONMMUG000295.2	NONMMUT000410.2
299	NONMMUT000411.2	1.14361	1.18328	0.472542	0.315364	3.35426	3.54786	3.59705	3.8812	3.17559	2.62696	3.14569	3.62471	3.20577	3.6398	3.88049	3.77984	3.05689	3.56994	3.45981	3.86691	3.23905	3.76493	75	40	24	47	65	47	64	77	72	39	63	58	79	49	72	1.14361	1.18328	ENSMUST00000195754.1	ENSMUST00000195754.1	NC_000067.7	Cufflinks	25863471	25863800	-	NONMMUG000296.2	NONMMUT000411.2
300	NONMMUT000413.2	1	1	0.99999	0.99999	0	0	0	0	0	0	0	0	0	0	0	0	0	0	0	0	0	0	0	0	0	0	0	0	0	0	0	0	0	0	0	0	0	1	1	.	.	NC_000067.7	Cufflinks	26656030	26734680	+	NONMMUG000297.2	NONMMUT000413.2
301	NONMMUT000414.2	1	1	0.99999	0.99999	0	0	0	0	0	0	0	0	0	0	0	0	0	0	0	0	0	0	0	0	0	0	0	0	0	0	0	0	0	0	0	0	0	1	1	.	.	NC_000067.7	Cufflinks	26656030	26717757	+	NONMMUG000297.2	NONMMUT000414.2
302	NONMMUT000415.2	1.03501	1	0.346594	0.99999	0	0.0496391	0	0	0	0	0	0	0.232697	0	0	0	0	0	0	0	0	0	0	0	0	0	0	1	0	0	0	0	0	0	0	0	0	1.03501	1	.	.	NC_000067.7	Cufflinks	26656059	26656756	+	NONMMUG000297.2	NONMMUT000415.2
303	NONMMUT000416.2	0.963092	0.930185	0.514296	0.142549	0.10441	0.0501555	0	0	0.264098	0	0	0.231909	0	0	0	0.23497	0	0	0	0	0	0	0	1	0	0	1	0	0	0	1	0	0	0	0	0	0	-1.03832	-1.07505	.	.	NC_000067.7	Cufflinks	26689275	26690411	-	NONMMUG000298.2	NONMMUT000416.2
304	NONMMUT000417.2	1	1	0.99999	0.99999	0	0	0	0	0	0	0	0	0	0	0	0	0	0	0	0	0	0	0	0	0	0	0	0	0	0	0	0	0	0	0	0	0	1	1	.	.	NC_000067.7	Cufflinks	26783297	26791294	+	NONMMUG000297.2	NONMMUT000417.2
305	NONMMUT000418.2	1	1.03446	0.99999	0.346594	0	0	0.0488724	0	0	0	0	0	0	0	0	0	0	0	0	0	0.229318	0	0	0	0	0	0	0	0	0	0	0	0	0	0	1	0	1	1.03446	.	.	NC_000067.7	Cufflinks	26784257	26804568	+	NONMMUG000297.2	NONMMUT000418.2
306	NONMMUT000420.2	1	1	0.99999	0.99999	0	0	0	0	0	0	0	0	0	0	0	0	0	0	0	0	0	0	0	0	0	0	0	0	0	0	0	0	0	0	0	0	0	1	1	ENSMUST00000185409.1	ENSMUST00000185409.1	NC_000067.7	Cufflinks	27923083	27944230	+	NONMMUG000300.2	NONMMUT000420.2
307	NONMMUT000421.2	0.777709	0.798067	0.27136	0.32055	1.12962	0.766923	0.804204	0.801561	0.934641	1.55854	0.418155	1.58683	1.06863	0.441778	0.510997	1.28437	0.252997	0.229749	0.232511	1.07801	0.897458	1.26874	4	5	9	2	11	6	2	2	8	1	1	1	6	5	8	-1.28583	-1.25303	.	.	NC_000067.7	Cufflinks	28608999	28610512	-	NONMMUG000301.2	NONMMUT000421.2
308	NONMMUT000422.2	0.849035	0.823379	0.396735	0.213304	2.40573	2.16962	2.12536	2.06268	2.42467	2.94243	2.34232	2.06704	2.0656	2.54565	2.55596	2.00303	1.36821	1.80052	2.23272	2.25813	2.25919	2.02181	17	22	31	24	18	18	27	27	17	8	14	21	22	22	17	-1.17781	-1.21451	.	.	NC_000067.7	Cufflinks	28619579	28619849	-	NONMMUG000302.2	NONMMUT000422.2
309	NONMMUT000423.2	0.822688	0.87576	0.349139	0.439158	0.50488	0.223297	0.313489	0	0.994487	0.679352	0.586151	0	0.877346	0	0	0	0	0	0	0.426589	0.42732	0.608583	0	5	3	3	0	5	0	0	0	0	0	0	2	2	3	-1.21553	-1.14186	.	.	NC_000067.7	Cufflinks	28662069	29120273	+	NONMMUG000303.2	NONMMUT000423.2
310	NONMMUT000424.2	1	1	0.99999	0.99999	0	0	0	0	0	0	0	0	0	0	0	0	0	0	0	0	0	0	0	0	0	0	0	0	0	0	0	0	0	0	0	0	0	1	1	.	.	NC_000067.7	Cufflinks	28851373	28934667	-	NONMMUG000304.2	NONMMUT000424.2
311	NONMMUT000429.2	0.827482	1.03362	0.367032	0.855636	1.699	1.4258	1.74671	1.8103	1.9465	1.99	1.59254	0.913911	0.909696	0.820776	1.4095	2.0885	1.52541	1.70185	1.88055	1.44329	1.19157	2.27528	14	14	14	12	5	5	4	9	18	10	13	16	10	7	22	-1.20849	1.03362	.	.	NC_000067.7	Cufflinks	29482286	29486818	-	NONMMUG000305.2	NONMMUT000429.2
312	NONMMUT000430.2	0.955401	0.954958	0.457704	0.451505	0.11546	0.0496391	0.0489701	0	0.264098	0.281808	0	0	0.232697	0	0	0	0	0.229749	0	0	0	0	0	1	1	0	0	1	0	0	0	0	1	0	0	0	0	-1.04668	-1.04717	.	.	NC_000067.7	Cufflinks	29776328	29776656	-	NONMMUG000306.2	NONMMUT000430.2
313	NONMMUT000432.2	1.34696	1.0859	0.130031	0.6172	0.232589	0.662297	0.351477	0.450247	0	0	0.415809	0.231909	0	1.053	0.618106	0.23497	1.08843	0	0.897231	0	0.60107	0	2	0	0	2	1	0	6	3	1	6	0	5	0	3	0	1.34696	1.0859	.	.	NC_000067.7	Cufflinks	30160095	30161982	-	NONMMUG000307.2	NONMMUT000432.2
314	NONMMUT000433.2	1.0455	0.917411	0.810855	0.609521	0.222833	0.28703	0.098474	0	0	0	0.875871	0	0	0.620508	0	0	0.644514	0.436377	0	0	0	0	0	0	0	5	0	0	3	0	0	3	2	0	0	0	0	1.0455	-1.09002	.	.	NC_000067.7	Cufflinks	30217961	30219794	-	NONMMUG000308.2	NONMMUT000433.2
315	NONMMUT000434.2	1.17686	1.0345	0.132615	0.654519	0.0474053	0.282351	0.0963323	0	0	0	0.222833	0	0	0.441778	0.618106	0	0.248216	0.427886	0	0	0	0	0	0	0	1	0	0	2	3	0	1	2	0	0	0	0	1.17686	1.0345	.	.	NC_000067.7	Cufflinks	30492863	30493466	-	NONMMUG000309.2	NONMMUT000434.2
316	NONMMUT000435.2	1	1	0.99999	0.99999	0	0	0	0	0	0	0	0	0	0	0	0	0	0	0	0	0	0	0	0	0	0	0	0	0	0	0	0	0	0	0	0	0	1	1	.	.	NC_000067.7	Cufflinks	30655925	30659464	+	NONMMUG000310.2	NONMMUT000435.2
317	NONMMUT000437.2	0.783753	0.885005	0.307414	0.585796	2.90632	2.55479	2.73008	2.77829	2.63761	3.68532	2.62707	2.42215	2.64406	2.67224	2.89109	1.93739	2.46093	2.62735	2.779	2.25839	3.15784	2.68314	32	26	55	31	25	30	30	36	16	24	30	34	22	46	31	-1.27591	-1.12994	.	.	NC_000067.7	Cufflinks	30809371	30809876	+	NONMMUG000311.2	NONMMUT000437.2
318	NONMMUT000439.2	0.82771	0.809198	0.120396	0.104987	5.94911	5.67631	5.64368	5.72322	6.20399	6.29753	5.68952	5.70309	5.78357	5.72657	5.54904	5.60233	5.70742	5.7127	5.8122	5.35438	5.64674	5.65328	283	362	360	303	293	309	290	257	269	273	298	320	232	285	282	-1.20815	-1.23579	.	.	NC_000067.7	Cufflinks	30841423	30843153	-	NONMMUG000312.2	NONMMUT000439.2
319	NONMMUT000442.2	1.17961	1.05193	0.248804	0.630617	3.42138	3.65969	3.49442	3.44485	3.10997	3.16696	3.56761	3.72325	3.54558	3.41596	3.67434	3.3994	4.13101	3.48352	3.21385	3.72398	3.36501	3.62875	54	38	37	65	70	61	54	66	54	88	59	48	71	54	65	1.17961	1.05193	ENSMUST00000195437.1	ENSMUST00000195437.1	NC_000067.7	Cufflinks	30872629	30875512	-	NONMMUG000314.2	NONMMUT000442.2
320	NONMMUT000443.2	0.864442	0.885524	0.130772	0.163085	4.15126	3.9411	3.97587	4.34937	4.19133	3.95061	4.03267	4.19866	3.82676	4.21639	3.72151	3.72383	4.13893	4.17125	3.67528	3.9551	3.85454	4.16236	106	86	67	92	100	75	98	68	69	89	99	68	84	78	97	-1.15682	-1.12927	ENSMUST00000192050.1	ENSMUST00000192050.1	NC_000067.7	Cufflinks	30904585	30907619	-	NONMMUG000315.2	NONMMUT000443.2
321	NONMMUT000444.2	1.09166	0.964539	0.543413	0.862291	1.70436	1.83089	1.65227	1.78882	2.2378	1.05859	1.5871	1.60158	1.72777	1.77452	1.65034	1.86589	2.09437	2.22117	1.85622	1.29946	0.891307	1.6401	13	19	5	12	12	13	14	12	15	17	21	15	8	5	12	1.09166	-1.03677	.	.	NC_000067.7	Cufflinks	30914522	30917303	+	NONMMUG046626.2	NONMMUT000444.2
322	NONMMUT000447.2	1	1	0.99999	0.99999	0	0	0	0	0	0	0	0	0	0	0	0	0	0	0	0	0	0	0	0	0	0	0	0	0	0	0	0	0	0	0	0	0	1	1	.	.	NC_000067.7	Cufflinks	30989061	30989267	+	NONMMUG000319.2	NONMMUT000447.2
323	NONMMUT000448.2	1	1	0.99999	0.99999	0	0	0	0	0	0	0	0	0	0	0	0	0	0	0	0	0	0	0	0	0	0	0	0	0	0	0	0	0	0	0	0	0	1	1	.	.	NC_000067.7	Cufflinks	31058269	31135535	-	NONMMUG000320.3	NONMMUT000448.2
324	NONMMUT000449.2	1	1	0.99999	0.99999	0	0	0	0	0	0	0	0	0	0	0	0	0	0	0	0	0	0	0	0	0	0	0	0	0	0	0	0	0	0	0	0	0	1	1	.	.	NC_000067.7	Cufflinks	31156222	31189186	+	NONMMUG000321.2	NONMMUT000449.2
325	NONMMUT000451.2	1.03501	1.06881	0.346594	0.346594	0	0.0496391	0.0960059	0	0	0	0	0	0.232697	0	0	0	0	0	0	0.426589	0	0	0	0	0	0	0	1	0	0	0	0	0	0	2	0	0	1.03501	1.06881	.	.	NC_000067.7	Cufflinks	31368905	31372588	+	NONMMUG000322.2	NONMMUT000451.2
326	NONMMUT000454.2	1.27819	1.06962	0.000790433	0.485543	3.58385	3.93795	3.68094	3.4334	3.53903	3.64581	3.80807	3.45976	3.93867	3.88469	3.97951	3.88399	3.99902	3.94602	3.26951	3.7914	3.56325	3.74472	54	53	53	78	57	82	77	83	78	80	83	50	75	63	71	1.27819	1.06962	.	.	NC_000067.7	Cufflinks	32458497	32461191	+	NONMMUG000323.2	NONMMUT000454.2
327	NONMMUT000455.2	1.32585	1.04625	0.0381744	0.651443	3.51348	3.9204	3.57871	3.78908	3.32766	3.42052	3.3247	3.64496	3.60904	4.05181	4.01385	4.22406	3.59409	3.74732	3.66988	3.60664	3.66739	3.12043	70	45	45	54	66	64	87	85	100	59	72	68	65	68	44	1.32585	1.04625	ENSMUST00000195178.1	ENSMUST00000195178.1	NC_000067.7	Cufflinks	32512838	32514646	+	NONMMUG000324.2	NONMMUT000455.2
328	NONMMUT000456.2	1.77603	1.29289	0.00065954	0.00187097	3.46471	4.29337	3.8353	3.44485	3.43874	3.29931	3.68467	3.42837	3.76576	4.37193	4.41445	4.43931	4.37243	4.01716	3.85321	3.77925	3.76304	3.74624	54	49	41	71	56	72	110	114	117	105	88	78	74	73	71	1.77603	1.29289	.	.	NC_000067.7	Cufflinks	32532173	32534802	+	NONMMUG000325.2	NONMMUT000456.2
329	NONMMUT000457.2	1.54513	1.00494	0.00118415	0.966797	3.08648	3.71421	3.09359	3.31813	2.81282	2.67648	3.19914	3.30652	3.52379	3.6398	3.75275	3.90436	3.72279	3.39159	3.24042	2.94655	2.81349	2.99942	49	30	25	49	51	60	64	70	79	65	55	49	39	35	40	1.54513	1.00494	ENSMUST00000193099.1	ENSMUST00000193099.1	NC_000067.7	Cufflinks	32535525	32537069	+	NONMMUG000326.2	NONMMUT000457.2
330	NONMMUT000458.2	1.40743	1.02084	0.00946273	0.856166	3.7016	4.19467	3.73137	3.62696	3.43874	3.4493	4.10444	3.77929	3.97292	4.06731	4.41445	4.15412	4.31915	3.65148	3.56866	3.54419	3.81694	4.01953	62	49	46	97	73	84	88	114	95	101	67	63	62	76	87	1.40743	1.02084	.	.	NC_000067.7	Cufflinks	32562907	32565998	+	NONMMUG000327.2	NONMMUT000458.2
331	NONMMUT000459.2	1.35713	1.03877	0.0244615	0.785677	4.02382	4.46438	4.07869	4.40828	3.74669	3.47896	4.23265	4.06393	4.34587	4.50404	4.24463	4.6273	4.56566	4.1947	4.01811	3.69132	4.38614	4.01279	110	62	47	107	90	110	121	101	134	121	100	88	69	116	87	1.35713	1.03877	ENSMUST00000195761.1	ENSMUST00000195761.1	NC_000067.7	Cufflinks	32578109	32581536	+	NONMMUG000328.2	NONMMUT000459.2
332	NONMMUT000461.2	0.970253	0.857607	0.871605	0.374311	0.3457	0.302132	0.124088	0.639203	0	0	0.845082	0	0	0.525675	0	0.786779	0	0	0.535151	0	0	0	3	0	0	5	0	0	2	0	4	0	0	3	0	0	0	-1.03066	-1.16604	.	.	NC_000067.7	Cufflinks	32698663	32743507	+	NONMMUG000329.2	NONMMUT000461.2
333	NONMMUT000462.2	1	1.05645	0.99999	0.346594	0	0	0.0792247	0	0	0	0	0	0	0	0	0	0	0.358679	0	0	0	0	0	0	0	0	0	0	0	0	0	0	2	0	0	0	0	1	1.05645	.	.	NC_000067.7	Cufflinks	32698663	32744214	+	NONMMUG000329.2	NONMMUT000462.2
334	NONMMUT000463.2	0.571884	0.571884	0.0627663	0.0627663	0.806206	0	0	0	0.966581	1.50801	0	0.959517	0	0	0	0	0	0	0	0	0	0	0	5	9	0	5	0	0	0	0	0	0	0	0	0	0	-1.74861	-1.74861	.	.	NC_000067.7	Cufflinks	32698663	32744214	+	NONMMUG000329.2	NONMMUT000463.2
335	NONMMUT000464.2	1.56744	1.18882	0.159771	0.513795	0.284824	0.933237	0.534349	0.750493	0	0	0	0.49461	1.15394	0	1.04943	0	1.70171	0	0	1.3495	0	0.75976	4	0	0	0	2	7	0	6	0	12	0	0	9	0	4	1.56744	1.18882	.	.	NC_000067.7	Cufflinks	32698663	32731040	+	NONMMUG000329.2	NONMMUT000464.2
336	NONMMUT000465.2	1	1	0.99999	0.99999	0	0	0	0	0	0	0	0	0	0	0	0	0	0	0	0	0	0	0	0	0	0	0	0	0	0	0	0	0	0	0	0	0	1	1	.	.	NC_000067.7	Cufflinks	32698663	32744214	+	NONMMUG000329.2	NONMMUT000465.2
337	NONMMUT000466.2	0.700482	1.17601	0.14337	0.625673	0.513579	0	0.747484	0.981333	0	0	1.11347	0	0	0	0	0	0	0.377014	0	0	0.89639	1.69343	5	0	0	7	0	0	0	0	0	0	2	0	0	5	13	-1.42759	1.17601	.	.	NC_000067.7	Cufflinks	32698663	32743507	+	NONMMUG000329.2	NONMMUT000466.2
338	NONMMUT000467.2	0.836849	0.836849	0.157963	0.157963	0.25696	0	0	0	0	0.452538	0	0.683783	0	0	0	0	0	0	0	0	0	0	0	0	2	0	3	0	0	0	0	0	0	0	0	0	0	-1.19496	-1.19496	.	.	NC_000067.7	Cufflinks	32698663	32744214	+	NONMMUG000329.2	NONMMUT000467.2
339	NONMMUT000468.2	1.13471	1.30006	0.346594	0.157495	0	0.182327	0.378576	0	0	0	0	0	0	0.742922	0	0	0	0.650471	0.949058	0	0	0	0	0	0	0	0	0	4	0	0	0	3	5	0	0	0	1.13471	1.30006	.	.	NC_000067.7	Cufflinks	32698663	32731040	+	NONMMUG000329.2	NONMMUT000468.2
340	NONMMUT000470.2	1.25474	0.804752	0.0965513	0.0760543	2.26074	2.58813	1.94736	2.20843	2.03267	2.48096	2.09727	2.42946	2.29438	3.04397	2.50865	2.4989	2.47756	1.92851	1.83001	1.5085	2.31994	2.02968	20	15	21	20	25	22	40	26	26	24	16	15	11	23	18	1.25474	-1.24262	.	.	NC_000067.7	Cufflinks	32741900	32744179	+	NONMMUG000329.2	NONMMUT000470.2
341	NONMMUT000471.2	1.429	0.845676	0.251044	0.610681	0.777818	1.29282	0.535995	0.3113	1.78861	0	0.908458	0	1.43915	1.6454	0	1.40761	1.46331	0.880804	0.794681	0	0.742969	0	1	12	0	5	0	10	12	0	9	9	5	4	0	4	0	1.429	-1.18249	.	.	NC_000067.7	Cufflinks	32742742	32744214	+	NONMMUG000329.2	NONMMUT000471.2
342	NONMMUT000472.2	1.20998	1.11685	0.225734	0.325609	2.4999	2.77489	2.65934	2.62316	1.94416	2.62307	2.56315	2.63289	2.48861	2.86959	3.25667	2.73561	2.34539	2.51873	2.88879	2.36171	2.60207	2.8557	28	14	24	29	30	26	35	48	32	22	27	37	24	29	36	1.20998	1.11685	ENSMUST00000195241.1	ENSMUST00000195241.1	NC_000067.7	Cufflinks	32749260	32751729	+	NONMMUG000330.2	NONMMUT000472.2
343	NONMMUT000473.2	1	1.03446	0.99999	0.346594	0	0	0.0488724	0	0	0	0	0	0	0	0	0	0	0	0	0	0.229318	0	0	0	0	0	0	0	0	0	0	0	0	0	0	1	0	1	1.03446	.	.	NC_000067.7	Cufflinks	32765720	32766011	+	NONMMUG000331.2	NONMMUT000473.2
344	NONMMUT000474.2	1.01673	0.982912	0.87738	0.793048	0.376957	0.400887	0.352092	0.450247	0.488076	0.281808	0.415809	0.231909	0.610879	0.237734	0	0.771911	0.248216	0.428071	0.601592	0.229004	0.229318	0.232563	2	2	1	2	1	3	1	0	4	1	2	3	1	1	1	1.01673	-1.01738	ENSMUST00000194631.1	ENSMUST00000194631.1	NC_000067.7	Cufflinks	33006565	33011571	-	NONMMUG000332.2	NONMMUT000474.2
345	NONMMUT000477.2	1.21811	0.913326	0.217512	0.56988	0.668575	0.953215	0.537776	0.93786	0.487249	0.517462	0.585991	0.763455	1.26318	0.922726	0.776647	0.23497	1.31901	0.602069	0	0.426589	0.229318	1.15344	5	2	2	3	4	8	5	4	1	8	3	0	2	1	7	1.21811	-1.0949	.	.	NC_000067.7	Cufflinks	33413777	33431028	-	NONMMUG000333.2	NONMMUT000477.2
346	NONMMUT000478.2	0.925623	0.925623	0.346594	0.346594	0.111504	0	0	0	0.487249	0	0	0	0	0	0	0	0	0	0	0	0	0	0	2	0	0	0	0	0	0	0	0	0	0	0	0	0	-1.08035	-1.08035	.	.	NC_000067.7	Cufflinks	33430247	33431052	-	NONMMUG000333.2	NONMMUT000478.2
347	NONMMUT000480.2	1.01103	0.908048	0.962758	0.701784	1.70892	1.72474	1.56976	2.5716	1.26675	1.44665	1.00154	1.70799	1.26318	1.6552	1.80571	1.79758	2.00137	1.69786	1.25078	1.97249	1.53361	1.26265	27	7	8	6	13	8	12	14	14	16	13	8	17	11	8	1.01103	-1.10126	ENSMUST00000192891.1	ENSMUST00000192891.1	NC_000067.7	Cufflinks	33652839	33655913	-	NONMMUG000334.2	NONMMUT000480.2
348	NONMMUT000482.2	0.821402	0.743548	0.205109	0.0650972	0.523671	0.239831	0.0961691	0.450247	0.487249	1.0556	0.222833	0.231909	0.232697	0	0	0.436977	0.45993	0.229749	0	0.229004	0	0	2	2	5	1	1	1	0	0	2	2	1	0	1	0	0	-1.21743	-1.3449	ENSMUST00000193126.1	ENSMUST00000193126.1	NC_000067.7	Cufflinks	33710998	33713308	-	NONMMUG000336.2	NONMMUT000482.2
349	NONMMUT000483.2	0.786321	0.779304	0.349845	0.371196	0.824041	0.477231	0.4643	1.40971	1.33313	0	0.585991	0.231909	0	0.779516	0.776647	0.614142	0	0	1.14225	0.600344	0	0.232563	9	8	0	3	1	0	4	4	3	0	0	7	3	0	1	-1.27175	-1.2832	.	.	NC_000067.7	Cufflinks	33758333	33759397	-	NONMMUG000337.2	NONMMUT000483.2
350	NONMMUT000488.2	0.906414	0.837176	0.349647	0.134645	6.00222	5.86046	5.74582	5.60453	6.15045	6.33715	5.84777	5.96262	5.79935	6.04176	5.73982	5.75394	5.94313	5.9599	5.79411	5.45689	5.70939	5.76364	260	349	370	339	352	312	362	294	299	322	355	316	250	298	305	-1.10325	-1.19449	.	.	NC_000067.7	Cufflinks	33831216	33834552	-	NONMMUG000340.2	NONMMUT000488.2
351	NONMMUT000489.2	0.824189	0.826288	0.208358	0.210205	5.12655	4.8476	4.85127	4.89408	5.25134	5.60518	4.96222	4.75458	4.7355	5.12653	4.66146	4.57215	5.05714	5.13883	4.82432	4.75084	4.9764	4.48273	157	185	221	181	149	146	189	136	129	172	198	158	151	177	122	-1.21331	-1.21023	.	.	NC_000067.7	Cufflinks	33834256	33836935	-	NONMMUG000340.2	NONMMUT000489.2
352	NONMMUT000490.2	0.865531	0.783776	0.219602	0.0237243	6.89536	6.68702	6.54387	6.71791	7.09231	7.16977	6.63415	6.78379	6.36589	6.89093	6.56314	6.55882	6.96802	6.66648	6.49174	6.47696	6.47875	6.59523	569	674	663	589	626	465	657	525	527	662	583	516	512	512	547	-1.15536	-1.27588	.	.	NC_000067.7	Cufflinks	33836774	33839650	-	NONMMUG000340.2	NONMMUT000490.2
353	NONMMUT000493.2	0.975131	0.85798	0.906762	0.519255	3.12867	3.09234	2.90769	3.7694	2.00478	2.4673	3.50531	3.20104	3.09192	3.17971	2.95882	3.16345	3.05689	3.04448	2.8148	2.66284	2.81349	3.14916	69	15	21	62	47	43	45	38	45	39	42	35	31	35	45	-1.0255	-1.16553	ENSMUST00000195730.1	ENSMUST00000195730.1	NC_000067.7	Cufflinks	33928571	33930198	-	NONMMUG000342.2	NONMMUT000493.2
354	NONMMUT000494.2	0.990539	0.825404	0.952045	0.319134	2.47878	2.46507	2.20195	2.27992	2.07559	2.02735	2.75434	2.99561	2.36078	2.46046	2.79471	2.29223	2.35902	2.50106	2.21166	2.09373	1.53386	2.47195	21	16	14	34	40	24	25	33	22	22	27	21	19	11	26	-1.00955	-1.21153	ENSMUST00000193333.1	ENSMUST00000193333.1	NC_000067.7	Cufflinks	33961536	33963919	+	NONMMUG000343.2	NONMMUT000494.2
355	NONMMUT000496.2	1.1034	1.04177	0.47901	0.773043	3.12466	3.26661	3.1837	3.29139	3.17559	2.22256	3.22515	3.42837	3.50166	3.1509	3.43373	3.13469	3.05689	3.26776	3.43701	3.26323	2.91584	2.96752	48	40	17	50	56	59	44	55	44	39	50	57	50	38	39	1.1034	1.04177	.	.	NC_000067.7	Cufflinks	34057778	34060030	+	NONMMUG000344.2	NONMMUT000496.2
356	NONMMUT000497.2	1.09273	0.958423	0.369527	0.59801	2.85021	2.97815	2.78894	3.02499	2.79476	2.7237	2.69574	2.98036	3.26073	2.8874	2.81316	2.6647	3.1772	2.44083	2.81597	2.93481	2.72663	2.967	39	30	26	33	40	49	36	34	30	43	26	35	39	33	39	1.09273	-1.04338	ENSMUST00000194178.1	ENSMUST00000194178.1	NC_000067.7	Cufflinks	34071181	34072878	+	NONMMUG000345.2	NONMMUT000497.2
357	NONMMUT000500.2	1.03696	0.82979	0.812007	0.132455	0.269181	0.321537	0	0.242617	0	0	0.738199	0.231909	0	0.441778	0.776647	0.23497	0	0	0	0	0	0	1	0	0	4	1	0	2	4	1	0	0	0	0	0	0	1.03696	-1.20512	ENSMUST00000181692.2	ENSMUST00000181692.2	NC_000067.7	Cufflinks	34204937	34217354	-	NONMMUG000348.2	NONMMUT000500.2
358	NONMMUT000502.2	0.849397	0.966074	0.230084	0.820746	0.516199	0.280709	0.466404	0.450247	1.00319	0.517462	0	0.43165	0.232697	0.237734	0.23669	0.436977	0.248216	0.229749	0.229543	0.426589	0.427135	0.906584	2	5	2	0	2	1	1	1	2	1	1	1	2	2	5	-1.17731	-1.03512	ENSMUST00000194920.1	ENSMUST00000194920.1	NC_000067.7	Cufflinks	34308963	34310209	-	NONMMUG000349.2	NONMMUT000502.2
359	NONMMUT000503.2	0.961375	0.994451	0.346594	0.915796	0.056829	0	0.0488014	0	0.264098	0	0	0	0	0	0	0	0	0	0	0.229004	0	0	0	1	0	0	0	0	0	0	0	0	0	0	1	0	0	-1.04018	-1.00558	.	.	NC_000067.7	Cufflinks	34377262	34379503	-	NONMMUG000350.2	NONMMUT000503.2
360	NONMMUT000504.2	1.13548	0.942263	0.243759	0.549469	2.95541	3.13871	2.86962	2.7402	3.19657	3.04892	3.05132	2.67076	3.31507	3.35884	3.20909	2.90765	2.82242	2.68952	2.92832	2.62633	2.88945	3.15314	31	41	34	44	31	51	52	46	37	32	32	38	30	37	45	1.13548	-1.06128	.	.	NC_000067.7	Cufflinks	34454844	34457067	-	NONMMUG000351.2	NONMMUT000504.2
361	NONMMUT000506.2	0.860672	0.996802	0.365012	0.979929	4.06519	3.84872	4.06057	3.98496	3.95081	4.58987	3.72167	3.9189	3.82041	4.25497	3.48056	3.49303	4.03514	4.03246	4.0761	4.21309	4.16056	3.78337	81	72	107	73	81	75	101	57	58	82	89	92	102	98	73	-1.16188	-1.00321	.	.	NC_000067.7	Cufflinks	34485877	34488389	+	NONMMUG000352.2	NONMMUT000506.2
362	NONMMUT000507.2	0.937864	0.793902	0.621308	0.136436	1.92045	1.8279	1.58748	1.88773	1.87979	2.41001	1.62337	1.6556	1.84816	1.85531	2.00251	1.92185	1.45217	1.57568	1.90799	1.59509	1.14782	1.61149	15	13	20	12	12	15	15	17	16	9	11	16	12	7	12	-1.06625	-1.2596	.	.	NC_000067.7	Cufflinks	34503035	34505947	+	NONMMUG000353.2	NONMMUT000507.2
363	NONMMUT000508.2	0.818765	1.03914	0.289334	0.844083	1.73929	1.45081	1.79468	1.4912	1.89607	2.23047	1.08479	1.74261	1.68984	1.83024	1.27854	1.42795	0.823219	1.73215	1.79207	1.86975	2.30729	0.968893	10	14	17	7	13	13	14	8	10	4	13	14	15	23	5	-1.22135	1.03914	ENSMUST00000191357.2	ENSMUST00000191357.2	NC_000067.7	Cufflinks	34507915	34509515	-	NONMMUG000354.3	NONMMUT000508.2
364	NONMMUT000509.2	1	1	0.99999	0.99999	0	0	0	0	0	0	0	0	0	0	0	0	0	0	0	0	0	0	0	0	0	0	0	0	0	0	0	0	0	0	0	0	0	1	1	.	.	NC_000067.7	Cufflinks	34516453	34525246	-	NONMMUG000355.2	NONMMUT000509.2
365	NONMMUT000510.2	1	1	0.99999	0.99999	0	0	0	0	0	0	0	0	0	0	0	0	0	0	0	0	0	0	0	0	0	0	0	0	0	0	0	0	0	0	0	0	0	1	1	.	.	NC_000067.7	Cufflinks	34516453	34525246	-	NONMMUG000355.2	NONMMUT000510.2
366	NONMMUT000511.2	1	1	0.99999	0.99999	0	0	0	0	0	0	0	0	0	0	0	0	0	0	0	0	0	0	0	0	0	0	0	0	0	0	0	0	0	0	0	0	0	1	1	ENSMUST00000188292.3	ENSMUST00000188292.3	NC_000067.7	Cufflinks	34516248	34524692	-	NONMMUG000355.2	NONMMUT000511.2
367	NONMMUT000513.2	0.903963	0.842814	0.381541	0.142719	0.246713	0.10105	0	0	0	0.517462	0.585991	0	0.232697	0	0	0	0.248216	0	0	0	0	0	0	0	2	3	0	1	0	0	0	1	0	0	0	0	0	-1.10624	-1.1865	.	.	NC_000067.7	Cufflinks	34679487	34682370	-	NONMMUG000356.2	NONMMUT000513.2
368	NONMMUT000514.2	1	1.03441	0.99999	0.346594	0	0	0.0488014	0	0	0	0	0	0	0	0	0	0	0	0	0.229004	0	0	0	0	0	0	0	0	0	0	0	0	0	0	1	0	0	1	1.03441	.	.	NC_000067.7	Cufflinks	34702067	34704421	-	NONMMUG000357.2	NONMMUT000514.2
369	NONMMUT000515.2	1	1	0.99999	0.99999	0	0	0	0	0	0	0	0	0	0	0	0	0	0	0	0	0	0	0	0	0	0	0	0	0	0	0	0	0	0	0	0	0	1	1	.	.	NC_000067.7	Cufflinks	34702067	34706065	-	NONMMUG000357.2	NONMMUT000515.2
370	NONMMUT000516.2	1	1	0.99999	0.99999	0	0	0	0	0	0	0	0	0	0	0	0	0	0	0	0	0	0	0	0	0	0	0	0	0	0	0	0	0	0	0	0	0	1	1	.	.	NC_000067.7	Cufflinks	34724527	34727990	-	NONMMUG000358.2	NONMMUT000516.2
371	NONMMUT000517.2	0.952792	0.920567	0.596869	0.346594	0.119405	0.0496391	0	0	0	0.517462	0	0	0.232697	0	0	0	0	0	0	0	0	0	0	0	2	0	0	1	0	0	0	0	0	0	0	0	0	-1.04955	-1.08629	.	.	NC_000067.7	Cufflinks	34781482	34783235	-	NONMMUG000359.2	NONMMUT000517.2
372	NONMMUT000518.2	0.988954	0.899864	0.941546	0.50996	3.47833	3.4623	3.32611	3.95509	2.83512	3.09058	3.65569	3.57993	3.13084	3.53637	3.48135	3.44994	3.66122	3.10967	3.39243	3.59513	3.1612	3.3193	79	31	35	69	63	44	59	57	56	62	44	55	64	46	51	-1.01117	-1.11128	.	.	NC_000067.7	Cufflinks	34796182	34798262	+	NONMMUG000360.2	NONMMUT000518.2
373	NONMMUT000519.2	0.879867	1.0913	0.308476	0.402076	1.35807	1.17343	1.48412	1.5015	1.58921	1.0556	1.32378	1.26009	1.5486	1.17247	0.618106	1.04355	1.32302	1.25159	1.44606	1.3495	1.84165	1.45901	10	10	5	9	8	11	7	3	6	8	8	10	9	15	10	-1.13654	1.0913	ENSMUST00000193040.2	ENSMUST00000193040.2	NC_000067.7	Cufflinks	34848441	34850989	-	NONMMUG000361.2	NONMMUT000519.2
374	NONMMUT000520.2	1.20256	0.926766	0.231609	0.542227	0.380717	0.646823	0.270995	0.242617	0.680464	0.281808	0.415809	0.231909	1.03575	0.620508	0.439966	0.914115	0	0.229749	0.229543	0.755403	0	0	1	3	1	2	1	6	3	2	5	0	1	1	4	0	0	1.20256	-1.07902	ENSMUST00000192924.1	ENSMUST00000192924.1	NC_000067.7	Cufflinks	34862606	34865641	+	NONMMUG000362.2	NONMMUT000520.2
375	NONMMUT000522.2	0.933267	0.99768	0.141286	0.968423	0.0996385	0	0.0962871	0.242617	0	0	0	0.231909	0	0	0	0	0	0.229749	0.229543	0	0	0	1	0	0	0	1	0	0	0	0	0	1	1	0	0	0	-1.0715	-1.00233	.	.	NC_000067.7	Cufflinks	35185479	35186649	-	NONMMUG000364.2	NONMMUT000522.2
376	NONMMUT000524.2	1.00401	0.967675	0.936326	0.346594	0.0474053	0.0531774	0	0	0	0	0.222833	0	0	0	0	0	0.248216	0	0	0	0	0	0	0	0	1	0	0	0	0	0	1	0	0	0	0	0	1.00401	-1.0334	.	.	NC_000067.7	Cufflinks	35617863	35619628	-	NONMMUG000365.2	NONMMUT000524.2
377	NONMMUT000525.2	0.928803	0.82688	0.374703	0.149612	1.31385	1.20729	1.0396	1.06958	1.41866	1.51782	1.23668	1.2856	1.50032	1.18491	1.04919	1.10178	1.15514	0.240751	1.25172	0.976218	1.16975	1.32099	6	8	9	8	8	10	7	6	6	7	1	8	6	7	9	-1.07665	-1.20937	.	.	NC_000067.7	Cufflinks	35663406	35669585	-	NONMMUG000366.2	NONMMUT000525.2
378	NONMMUT000526.2	1	1.03446	0.99999	0.346594	0	0	0.0488724	0	0	0	0	0	0	0	0	0	0	0	0	0	0.229318	0	0	0	0	0	0	0	0	0	0	0	0	0	0	1	0	1	1.03446	.	.	NC_000067.7	Cufflinks	35664842	35666523	-	NONMMUG000366.2	NONMMUT000526.2
379	NONMMUT000527.2	0.931745	0.995859	0.346594	0.965812	0.101993	0	0.0960059	0.450247	0	0	0	0	0	0	0	0	0	0	0	0.426589	0	0	2	0	0	0	0	0	0	0	0	0	0	0	2	0	0	-1.07325	-1.00416	.	.	NC_000067.7	Cufflinks	35671208	35672943	-	NONMMUG000366.2	NONMMUT000527.2
380	NONMMUT000528.2	0.967675	1.06867	0.346594	0.386025	0.0474053	0	0.143228	0	0	0	0.222833	0	0	0	0	0	0	0	0	0.229004	0	0.432789	0	0	0	1	0	0	0	0	0	0	0	0	1	0	2	-1.0334	1.06867	.	.	NC_000067.7	Cufflinks	35671654	35675356	-	NONMMUG000366.2	NONMMUT000528.2
381	NONMMUT000530.2	1.02007	1.12742	0.890076	0.416898	0.254194	0.282856	0.427224	0.242617	0	0.517462	0	0.43165	0	0	0	0.771911	0.45993	0.427886	0.756898	0.755403	0	0	1	0	2	0	2	0	0	0	4	2	2	4	4	0	0	1.02007	1.12742	ENSMUST00000194261.1	ENSMUST00000194261.1	NC_000067.7	Cufflinks	35918926	35920200	+	NONMMUG000368.2	NONMMUT000530.2
382	NONMMUT000531.2	1.14469	1	0.0628623	0.99999	0	0.194957	0	0	0	0	0	0	0	0.237734	0.439966	0	0.248216	0	0	0	0	0	0	0	0	0	0	0	1	2	0	1	0	0	0	0	0	1.14469	1	.	.	NC_000067.7	Cufflinks	35920419	35922546	-	NONMMUG000369.2	NONMMUT000531.2
383	NONMMUT000534.2	0.994506	1.09318	0.918596	0.519758	0.058103	0.0501555	0.186633	0.269607	0	0	0	0	0	0	0	0.23497	0	0.757469	0	0	0	0	1	0	0	0	0	0	0	0	1	0	4	0	0	0	0	-1.00552	1.09318	.	.	NC_000067.7	Cufflinks	36040844	36050069	-	NONMMUG000370.2	NONMMUT000534.2
384	NONMMUT000535.2	0.913241	0.853613	0.526348	0.258541	0.277147	0.146214	0.0488014	0.774169	0	0	0	0.43165	0.232697	0.441778	0	0	0	0	0	0.229004	0	0	4	0	0	0	2	1	2	0	0	0	0	0	1	0	0	-1.095	-1.17149	.	.	NC_000067.7	Cufflinks	36042281	36043096	-	NONMMUG000370.2	NONMMUT000535.2
385	NONMMUT000536.2	1	1	0.99999	0.99999	0	0	0	0	0	0	0	0	0	0	0	0	0	0	0	0	0	0	0	0	0	0	0	0	0	0	0	0	0	0	0	0	0	1	1	ENSMUST00000192017.1	ENSMUST00000192017.1	NC_000067.7	Cufflinks	36050153	36050975	+	NONMMUG000371.2	NONMMUT000536.2
386	NONMMUT000537.2	0.955036	0.89193	0.659759	0.189976	0.164998	0.0986258	0	0	0	0.517462	0	0.231909	0	0	0	0.436977	0	0	0	0	0	0	0	0	2	0	1	0	0	0	2	0	0	0	0	0	0	-1.04708	-1.12116	ENSMUST00000195698.1	ENSMUST00000195698.1	NC_000067.7	Cufflinks	36068728	36070099	-	NONMMUG000372.2	NONMMUT000537.2
387	NONMMUT000538.2	1	1	0.99999	0.99999	0	0	0	0	0	0	0	0	0	0	0	0	0	0	0	0	0	0	0	0	0	0	0	0	0	0	0	0	0	0	0	0	0	1	1	.	.	NC_000067.7	Cufflinks	36093267	36099346	-	NONMMUG000373.2	NONMMUT000538.2
388	NONMMUT000539.2	1.24299	1.0978	0.244167	0.564206	2.46587	2.77969	2.60049	2.88718	1.88756	2.45957	1.99308	2.81624	2.75924	2.39607	2.89742	2.44855	3.23136	2.66357	2.20093	2.88142	2.44022	2.72133	35	13	21	18	35	33	24	36	25	45	31	21	37	26	32	1.24299	1.0978	.	.	NC_000067.7	Cufflinks	36131098	36132945	-	NONMMUG000374.2	NONMMUT000539.2
389	NONMMUT000540.2	1	1	0.99999	0.99999	0	0	0	0	0	0	0	0	0	0	0	0	0	0	0	0	0	0	0	0	0	0	0	0	0	0	0	0	0	0	0	0	0	1	1	.	.	NC_000067.7	Cufflinks	36163338	36164267	+	NONMMUG000375.2	NONMMUT000540.2
390	NONMMUT000541.2	1.35476	1.1829	0.211699	0.374701	0.870712	1.30875	1.11304	0	1.07936	1.3135	0.829573	0.82141	1.28676	1.89456	0.887857	1.57695	0.479877	0.875519	0.508289	1.56378	1.22406	1.17997	0	6	7	5	4	8	15	5	11	2	5	2	11	8	7	1.35476	1.1829	ENSMUST00000193983.1	ENSMUST00000193983.1	NC_000067.7	Cufflinks	36171123	36177827	+	NONMMUG000376.2	NONMMUT000541.2
391	NONMMUT000542.2	0.909166	0.761743	0.376853	0.00897364	3.57749	3.4401	3.18486	3.66585	3.65216	3.63593	3.71306	3.15057	3.37308	3.31866	3.67707	3.05905	3.67857	3.11059	3.0466	3.32417	3.21476	3.21239	64	58	53	73	45	53	50	66	41	63	44	42	52	48	47	-1.09991	-1.31278	.	.	NC_000067.7	Cufflinks	36179110	36180595	-	NONMMUG000377.2	NONMMUT000542.2
392	NONMMUT000543.2	0.974383	1.02219	0.815848	0.819147	3.83656	3.79912	3.86823	3.92277	3.83798	4.04061	3.58295	3.75756	4.14339	3.59163	3.94463	3.33078	3.84952	4.17726	3.98945	3.57523	3.66759	3.8495	77	66	72	66	72	95	62	81	51	71	99	86	63	68	77	-1.02629	1.02219	.	.	NC_000067.7	Cufflinks	36179746	36181540	-	NONMMUG000377.2	NONMMUT000543.2
393	NONMMUT000544.2	0.753435	0.800958	0.0135709	0.0419496	4.12795	3.7195	3.80775	4.21299	4.30155	4.17936	3.77035	4.12025	3.77069	3.62249	3.65627	3.45414	4.02963	3.99782	3.77522	3.88579	3.93474	3.36136	96	93	79	76	94	72	63	65	56	82	87	74	80	83	53	-1.32725	-1.2485	.	.	NC_000067.7	Cufflinks	36181293	36182736	-	NONMMUG000377.2	NONMMUT000544.2
394	NONMMUT000547.2	0.793861	0.848797	0.228774	0.198844	0.770004	0.436963	0.533495	0.450247	0.850831	0.719974	0.601002	1.13267	0	0.237734	0.439777	1.15913	0	0.603545	0.601592	0	0.585916	0.764967	2	4	3	3	7	0	1	2	7	0	3	3	0	3	4	-1.25967	-1.17814	.	.	NC_000067.7	Cufflinks	36303739	36304688	-	NONMMUG000380.2	NONMMUT000547.2
395	NONMMUT000548.2	0.814886	0.895731	0.323334	0.44419	0.659194	0.363864	0.500331	0.450247	1.00319	0	1.00154	0.607071	0	0	1.04943	0.23497	0.248216	0.427886	0.427527	0.755403	0.427135	0.432789	2	5	0	6	3	0	0	6	1	1	2	2	4	2	2	-1.22717	-1.11641	.	.	NC_000067.7	Cufflinks	36345113	36348764	-	NONMMUG000381.2	NONMMUT000548.2
396	NONMMUT000553.2	1.07166	1.06891	0.346594	0.346594	0	0.0998413	0.0961433	0	0	0	0	0	0	0.441778	0	0	0	0	0	0	0.427135	0	0	0	0	0	0	0	2	0	0	0	0	0	0	2	0	1.07166	1.06891	ENSMUST00000192234.1	ENSMUST00000192234.1	NC_000067.7	Cufflinks	36371789	36372502	+	NONMMUG000383.2	NONMMUT000553.2
397	NONMMUT000554.2	0.969457	0.866228	0.882649	0.488882	1.48026	1.43551	1.27308	2.10469	1.58921	1.1697	1.11714	1.15136	0.765636	1.17293	1.48164	1.46918	2.00279	1.69732	0.758957	1.3495	1.53412	0.769119	18	10	6	7	7	4	7	10	10	16	13	4	9	11	4	-1.03151	-1.15443	.	.	NC_000067.7	Cufflinks	36388796	36389742	-	NONMMUG000384.2	NONMMUT000554.2
398	NONMMUT000555.2	1.09212	1.00332	0.528763	0.981496	2.97375	3.10088	2.97853	3.00689	2.1004	3.10281	3.24185	3.15399	2.71165	3.2411	3.32525	3.02306	3.12752	2.67719	2.92812	3.3128	2.88249	3.01627	38	16	35	51	45	32	47	51	40	41	31	38	52	37	41	1.09212	1.00332	.	.	NC_000067.7	Cufflinks	36400705	36402695	-	NONMMUG000385.2	NONMMUT000555.2
399	NONMMUT000557.2	1.09995	1.27711	0.426797	0.0949106	1.70304	1.84047	2.05592	1.94704	1.69083	1.82431	1.33872	1.64358	1.56123	2.07829	1.6464	2.16389	1.64178	2.13755	2.31227	2.1519	2.15562	1.33566	16	11	12	9	12	11	18	12	20	11	20	23	20	20	9	1.09995	1.27711	.	.	NC_000067.7	Cufflinks	36408349	36430615	-	NONMMUG000387.2	NONMMUT000557.2
400	NONMMUT000558.2	0.780258	0.740022	0.0812131	0.0416234	5.49187	5.13389	5.05751	4.93298	5.65178	5.84419	5.49503	5.37961	5.35353	5.05072	5.11632	5.25519	4.84048	5.1929	5.17591	4.90698	4.81039	5.15858	161	245	262	264	233	228	179	189	210	147	206	204	169	157	198	-1.28163	-1.35131	.	.	NC_000067.7	Cufflinks	36457881	36461277	-	NONMMUG000388.2	NONMMUT000558.2
401	NONMMUT000559.2	0.682211	0.630989	0.0162748	0.00820131	5.57927	5.02756	4.91496	5.04358	5.83225	5.89383	5.5318	5.43883	5.08438	5.20972	4.84491	4.9289	5.04229	5.07593	4.78447	5.01385	4.99269	4.66708	175	279	271	271	243	188	201	156	167	170	190	154	182	179	140	-1.46582	-1.58481	.	.	NC_000067.7	Cufflinks	36461120	36463495	-	NONMMUG000388.2	NONMMUT000559.2
402	NONMMUT000560.2	1	1	0.99999	0.99999	0	0	0	0	0	0	0	0	0	0	0	0	0	0	0	0	0	0	0	0	0	0	0	0	0	0	0	0	0	0	0	0	0	1	1	.	.	NC_000067.7	Cufflinks	36501051	36510526	+	NONMMUG000389.2	NONMMUT000560.2
403	NONMMUT000561.2	1	1	0.99999	0.99999	0	0	0	0	0	0	0	0	0	0	0	0	0	0	0	0	0	0	0	0	0	0	0	0	0	0	0	0	0	0	0	0	0	1	1	.	.	NC_000067.7	Cufflinks	36501051	36510526	+	NONMMUG000389.2	NONMMUT000561.2
404	NONMMUT000562.2	1.06705	1.13151	0.553099	0.353858	0.0518974	0.14552	0.230147	0.242617	0	0	0	0	0	0	0	0.614142	0	0	0.756898	0	0	0.232563	1	0	0	0	0	0	0	0	3	0	0	4	0	0	1	1.06705	1.13151	.	.	NC_000067.7	Cufflinks	36504653	36508699	-	NONMMUG000390.2	NONMMUT000562.2
405	NONMMUT000563.2	1	1	0.99999	0.99999	0	0	0	0	0	0	0	0	0	0	0	0	0	0	0	0	0	0	0	0	0	0	0	0	0	0	0	0	0	0	0	0	0	1	1	.	.	NC_000067.7	Cufflinks	36504461	36510579	-	NONMMUG000390.2	NONMMUT000563.2
406	NONMMUT000564.2	0.92246	0.857142	0.424	0.21962	0.3692	0.252758	0.146806	0.233657	0	0.517897	0.744973	0.232123	0.235274	0.31206	0.238871	0.236271	0.239754	0	0.44737	0.229004	0	0	1	0	2	4	1	1	1	1	1	1	0	2	1	0	0	-1.08406	-1.16667	.	.	NC_000067.7	Cufflinks	36505723	36510578	-	NONMMUG000390.2	NONMMUT000564.2
407	NONMMUT000565.2	1.11192	1.13542	0.514818	0.522587	1.11005	1.2631	1.29327	0.63172	0.487249	1.0556	1.41696	1.62885	1.36472	0.922726	1.16864	1.37403	1.42741	1.25159	0.897098	1.84012	1.14141	1.15344	3	2	5	10	12	9	5	7	9	9	8	5	15	7	7	1.11192	1.13542	ENSMUST00000193157.1	ENSMUST00000193157.1	NC_000067.7	Cufflinks	36513033	36515191	+	NONMMUG000391.2	NONMMUT000565.2
408	NONMMUT000566.2	1.20777	1.30794	0.148128	0.268492	0.75657	1.02892	1.14387	0.792895	0.680645	0.281808	1.00154	0.921502	0.610218	0.922999	1.04943	1.3695	1.08843	1.91213	1.14225	0.426589	1.02434	0.765264	4	3	1	6	5	3	5	6	9	6	16	7	2	6	4	1.20777	1.30794	.	.	NC_000067.7	Cufflinks	36529215	36532067	+	NONMMUG000392.2	NONMMUT000566.2
409	NONMMUT000567.2	0.806437	0.824673	0.0656954	0.0436628	3.80284	3.49247	3.52473	3.78864	3.56655	4.12056	3.79294	3.68464	3.43318	3.3667	3.25667	3.47019	3.85968	3.67117	3.58948	3.501	3.36501	3.47837	70	54	76	77	68	56	52	48	57	72	68	64	60	54	58	-1.24002	-1.2126	.	.	NC_000067.7	Cufflinks	36545915	36547857	+	NONMMUG000393.2	NONMMUT000567.2
410	NONMMUT000569.2	1.12331	1.07996	0.592043	0.686659	1.64922	1.81699	1.7602	2.22118	1.26675	1.3277	1.5045	1.70799	2.11289	1.57072	0.919478	1.72224	2.35902	1.53552	2.26129	1.53221	1.2499	1.99046	20	7	7	11	13	19	11	5	13	22	11	22	11	8	17	1.12331	1.07996	.	.	NC_000067.7	Cufflinks	36553332	36554875	+	NONMMUG000394.2	NONMMUT000569.2
411	NONMMUT000571.2	0.982184	1.06867	0.912764	0.534071	1.54062	1.51469	1.63644	1.75736	1.48952	1.0556	1.5045	1.78301	2.11289	1.2828	1.04943	1.46927	1.42741	1.84377	1.35172	1.53221	1.77059	1.63182	13	9	5	11	14	19	8	6	10	9	15	9	11	14	12	-1.01814	1.06867	.	.	NC_000067.7	Cufflinks	36569275	36570385	-	NONMMUG000396.2	NONMMUT000571.2
412	NONMMUT000573.2	1	1	0.99999	0.99999	0	0	0	0	0	0	0	0	0	0	0	0	0	0	0	0	0	0	0	0	0	0	0	0	0	0	0	0	0	0	0	0	0	1	1	.	.	NC_000067.7	Cufflinks	36579898	36585790	+	NONMMUG000397.2	NONMMUT000573.2
413	NONMMUT000575.2	0.900726	1.00537	0.430129	0.97057	1.18095	1.03011	1.18867	1.5015	1.26675	1.44665	0.585991	0.904534	1.15394	0.922726	0.919478	0.914115	1.21049	1.35257	0.601592	1.24866	1.35079	1.26265	10	7	8	3	5	7	5	5	5	7	9	3	8	9	8	-1.11022	1.00537	ENSMUST00000194426.1	ENSMUST00000194426.1	NC_000067.7	Cufflinks	36596782	36598748	+	NONMMUG000398.2	NONMMUT000575.2
414	NONMMUT000576.2	0.875677	0.954474	0.326747	0.761446	0.338592	0.147063	0.271369	0	0	0.719974	0.585991	0.231909	0	0.441778	0.23669	0	0	0.229749	0.756898	0	0.229318	0	0	0	3	3	1	0	2	1	0	0	1	4	0	1	0	-1.14197	-1.0477	ENSMUST00000149224.2	ENSMUST00000149224.2	NC_000067.7	Cufflinks	36597440	36604694	+	NONMMUG000398.2	NONMMUT000576.2
415	NONMMUT000579.2	0.891766	0.85231	0.531378	0.386745	6.50628	6.34102	6.27573	6.13769	6.60622	7.1658	5.91022	6.37438	6.2921	6.3187	6.24565	6.24116	6.57924	6.20315	6.36462	6.21162	6.27919	6.31359	379	480	661	354	470	442	440	420	422	504	421	472	425	445	449	-1.12137	-1.17328	.	.	NC_000067.7	Cufflinks	36738281	36738924	-	NONMMUG000400.2	NONMMUT000579.2
416	NONMMUT000581.2	0.952606	0.833813	0.753647	0.249223	5.30863	5.23858	5.04642	5.12434	5.29161	5.87274	4.79305	5.24016	5.15607	5.03943	5.09429	5.26011	5.57733	4.89028	5.0174	5.23425	5.00047	5.0676	185	190	267	160	211	198	178	186	211	249	166	182	213	180	186	-1.04975	-1.19931	.	.	NC_000067.7	Cufflinks	36740753	36741630	-	NONMMUG000402.2	NONMMUT000581.2
417	NONMMUT000584.2	1.82161	0.837933	0.22484	0.346594	0.255093	1.12031	0	0	0	0	0.976044	0	2.02038	0	0	1.93085	0	0	0	0	0	0	0	0	0	6	0	17	0	0	16	0	0	0	0	0	0	1.82161	-1.19341	.	.	NC_000067.7	Cufflinks	36754618	36778675	-	NONMMUG000404.2	NONMMUT000584.2
418	NONMMUT000585.2	1.46765	0.648054	0.288984	0.0919013	0.999634	1.55314	0.37382	1.50038	0.818658	0.905524	0	1.33988	2.57005	1.2377	1.28963	0.859185	1.08243	0	0	0.837554	0.758626	0	10	4	4	0	9	28	8	8	5	6	0	0	5	4	0	1.46765	-1.54308	.	.	NC_000067.7	Cufflinks	36754675	36764765	-	NONMMUG000404.2	NONMMUT000585.2
419	NONMMUT000587.2	1.15155	1.11225	0.428971	0.466537	4.56551	4.76909	4.719	4.36459	4.21902	4.51941	5.11366	4.4338	5.09998	4.62045	5.15309	4.49682	4.26913	4.98113	4.85609	4.28291	4.68742	4.69512	107	88	102	201	118	190	132	194	122	97	177	162	107	144	142	1.15155	1.11225	.	.	NC_000067.7	Cufflinks	36763250	36778675	-	NONMMUG000404.2	NONMMUT000587.2
420	NONMMUT000588.2	1.68729	1.65989	0.184804	0.312094	0.413707	1.16841	1.14479	0	0	0	0	1.41171	1.75196	1.76763	0	1.30166	0	2.07538	1.94154	0	0	0	0	0	0	0	10	14	13	0	8	0	19	16	0	0	0	1.68729	1.65989	.	.	NC_000067.7	Cufflinks	36775316	36779413	-	NONMMUG000404.2	NONMMUT000588.2
421	NONMMUT000589.2	1.281	1.19919	0.277307	0.547353	2.04837	2.40564	2.31043	2.18724	0.847614	1.33882	2.20321	2.84671	2.57857	2.50042	2.5407	2.13264	2.21962	1.94497	3.09821	1.92511	2.00351	2.19543	19	4	7	22	36	28	26	27	19	19	17	44	16	17	20	1.281	1.19919	ENSMUST00000193853.1	ENSMUST00000193853.1	NC_000067.7	Cufflinks	36778129	36783873	-	NONMMUG000404.2	NONMMUT000589.2
422	NONMMUT000590.2	0.912423	1.37151	0.346594	0.30515	0.132225	0	0.58799	0	0.565513	0	0	0	0	0	0	0	0	1.50628	0	0	0.744157	0	0	2	0	0	0	0	0	0	0	0	11	0	0	4	0	-1.09598	1.37151	.	.	NC_000067.7	Cufflinks	36778860	36783838	-	NONMMUG000404.2	NONMMUT000590.2
423	NONMMUT000591.2	1	1	0.99999	0.99999	0	0	0	0	0	0	0	0	0	0	0	0	0	0	0	0	0	0	0	0	0	0	0	0	0	0	0	0	0	0	0	0	0	1	1	.	.	NC_000067.7	Cufflinks	36803944	36804253	-	NONMMUG000406.2	NONMMUT000591.2
424	NONMMUT000592.2	1	1.03498	0.99999	0.346594	0	0	0.0496085	0	0	0	0	0	0	0	0	0	0	0	0	0	0	0.232563	0	0	0	0	0	0	0	0	0	0	0	0	0	0	1	1	1.03498	.	.	NC_000067.7	Cufflinks	36804099	36804955	-	NONMMUG000406.2	NONMMUT000592.2
425	NONMMUT000593.2	1	1.06881	0.99999	0.346594	0	0	0.0960059	0	0	0	0	0	0	0	0	0	0	0	0	0.426589	0	0	0	0	0	0	0	0	0	0	0	0	0	0	2	0	0	1	1.06881	.	.	NC_000067.7	Cufflinks	36828119	36830676	-	NONMMUG000407.2	NONMMUT000593.2
426	NONMMUT000594.2	1.25816	1.14251	0.0240939	0.141637	3.90331	4.23462	4.09552	3.79381	3.67537	4.16034	4.06274	3.76306	4.0739	4.47733	4.09902	4.28283	4.20242	4.19211	3.88458	4.16889	4.25584	3.93883	70	59	78	94	72	91	119	91	104	93	100	80	99	105	82	1.25816	1.14251	.	.	NC_000067.7	Cufflinks	36944862	36949528	-	NONMMUG000408.2	NONMMUT000594.2
427	NONMMUT000595.2	5.33832	3.93318	0.0473159	0.143042	0	2.41639	1.9757	0	0	0	0	0	2.64406	3.17971	3.2295	0	0	2.95095	3.15919	0	0	0	0	0	0	0	0	30	45	47	0	0	39	46	0	0	0	5.33832	3.93318	.	.	NC_000067.7	Cufflinks	36952682	36955620	-	NONMMUG000409.2	NONMMUT000595.2
428	NONMMUT000596.2	1.19509	1.0844	0.266556	0.503951	3.09434	3.35146	3.21125	3.29139	3.46522	3.02013	2.91059	2.64078	2.96656	3.26283	3.36324	3.16951	3.84105	3.25217	3.07312	3.41054	3.3587	2.9015	48	50	33	39	30	39	48	52	45	71	49	43	56	54	37	1.19509	1.0844	ENSMUST00000194249.1	ENSMUST00000194249.1	NC_000067.7	Cufflinks	36961878	36965429	-	NONMMUG000410.2	NONMMUT000596.2
429	NONMMUT000597.2	1	1	0.99999	0.99999	0	0	0	0	0	0	0	0	0	0	0	0	0	0	0	0	0	0	0	0	0	0	0	0	0	0	0	0	0	0	0	0	0	1	1	.	.	NC_000067.7	Cufflinks	36979550	36981649	-	NONMMUG000411.2	NONMMUT000597.2
430	NONMMUT000599.2	0.884804	0.924073	0.767851	0.840734	0.759388	0.582818	0.645466	0	2.00478	0	0.275343	0.310697	1.26318	0	0.776647	0	0.45993	1.14324	0.756898	0	0.290343	0.765264	0	15	0	1	1	8	0	4	0	2	7	4	0	1	4	-1.13019	-1.08217	.	.	NC_000067.7	Cufflinks	37170262	37173836	-	NONMMUG000412.3	NONMMUT000599.2
431	NONMMUT000601.2	1	1.17218	0.99999	0.152582	0	0	0.229192	0	0	0	0	0	0	0	0	0	0	0	0	0.426589	0.60107	0	0	0	0	0	0	0	0	0	0	0	0	0	2	3	0	1	1.17218	.	.	NC_000067.7	Cufflinks	37299107	37301130	-	NONMMUG000413.2	NONMMUT000601.2
432	NONMMUT000602.2	0.823742	0.823742	0.15863	0.15863	0.279736	0	0	0	0.487249	0	0.738199	0	0	0	0	0	0	0	0	0	0	0	0	2	0	4	0	0	0	0	0	0	0	0	0	0	0	-1.21397	-1.21397	.	.	NC_000067.7	Cufflinks	37299726	37309206	-	NONMMUG000413.2	NONMMUT000602.2
433	NONMMUT000606.2	0.908635	1.0713	0.346594	0.712298	0.138227	0	0.237586	0	0	0	0	0.587615	0	0	0	0	0	0.922266	0	0	0	0	0	0	0	0	3	0	0	0	0	0	5	0	0	0	0	-1.10055	1.0713	.	.	NC_000067.7	Cufflinks	37366196	37371270	-	NONMMUG000417.2	NONMMUT000606.2
434	NONMMUT000607.2	0.772914	0.779292	0.182906	0.187067	0.860207	0.488587	0.500442	0.632913	1.1874	1.16568	1.00359	0	0.245747	0.44482	0.790097	0	0.798516	0	0.427897	0.879438	0.615905	0.439131	3	6	6	6	0	1	2	4	0	4	0	2	5	3	2	-1.2938	-1.28322	ENSMUST00000137241.1	ENSMUST00000137241.1	NC_000067.7	Cufflinks	37366196	37373253	-	NONMMUG000417.2	NONMMUT000607.2
435	NONMMUT000608.2	1	1	0.99999	0.99999	0	0	0	0	0	0	0	0	0	0	0	0	0	0	0	0	0	0	0	0	0	0	0	0	0	0	0	0	0	0	0	0	0	1	1	ENSMUST00000141402.1	ENSMUST00000141402.1	NC_000067.7	Cufflinks	37372620	37373253	-	NONMMUG000417.2	NONMMUT000608.2
436	NONMMUT000609.2	0.843288	0.845957	0.16022	0.129557	6.14971	5.90381	5.90837	6.1489	6.32461	6.43696	5.83169	5.91389	5.75112	5.92677	5.87688	5.64375	6.24617	6.09071	5.88558	5.79078	6.04706	5.68796	382	394	397	335	340	302	334	324	277	399	389	337	316	378	289	-1.18583	-1.18209	.	.	NC_000067.7	Cufflinks	37448695	37449814	+	NONMMUG000418.2	NONMMUT000609.2
437	NONMMUT000612.2	0.848249	0.798908	0.232359	0.123477	6.08336	5.84592	5.75946	5.61418	6.17621	6.58045	5.88159	5.97916	5.83755	5.90967	5.77722	5.86567	5.83627	5.73625	5.74883	5.76819	5.77483	5.76886	262	355	439	347	356	321	330	302	324	299	303	306	311	312	306	-1.1789	-1.25171	.	.	NC_000067.7	Cufflinks	37478464	37481583	-	NONMMUG000420.2	NONMMUT000612.2
438	NONMMUT000613.2	0.765849	0.777797	0.0330307	0.0437909	6.66063	6.27576	6.29809	6.38534	6.7612	7.04845	6.53703	6.4683	6.10667	6.24224	6.39677	6.28408	6.33272	6.26922	6.47222	6.10388	6.31721	6.30404	451	535	609	550	502	388	417	467	435	424	441	509	394	457	446	-1.30574	-1.28568	ENSMUST00000192316.1	ENSMUST00000192316.1	NC_000067.7	Cufflinks	37524932	37527686	-	NONMMUG000421.2	NONMMUT000613.2
439	NONMMUT000614.2	0.937375	0.937375	0.346594	0.346594	0.0933023	0	0	0	0	0	0.415809	0	0	0	0	0	0	0	0	0	0	0	0	0	0	2	0	0	0	0	0	0	0	0	0	0	0	-1.06681	-1.06681	.	.	NC_000067.7	Cufflinks	37533644	37536585	+	NONMMUG000422.2	NONMMUT000614.2
440	NONMMUT000616.2	1.22217	1.02203	0.146669	0.895363	2.07786	2.36731	2.10929	2.33028	2.14243	1.3277	2.27546	2.10882	1.99114	2.40581	2.62534	2.48516	2.24937	2.31339	2.54324	2.03438	1.97408	1.45901	22	17	7	23	19	17	24	29	26	20	23	28	18	17	10	1.22217	1.02203	.	.	NC_000067.7	Cufflinks	37548617	37552196	-	NONMMUG000424.2	NONMMUT000616.2
441	NONMMUT000619.2	1	1	0.99999	0.99999	0	0	0	0	0	0	0	0	0	0	0	0	0	0	0	0	0	0	0	0	0	0	0	0	0	0	0	0	0	0	0	0	0	1	1	ENSMUST00000160659.1	ENSMUST00000160659.1	NC_000067.7	Cufflinks	37653340	37654453	+	NONMMUG000426.2	NONMMUT000619.2
442	NONMMUT000620.2	0.995693	1.02226	0.94256	0.764108	0.154681	0.148454	0.186437	0.242617	0	0.281808	0.222833	0	0.232697	0.237734	0	0	0.248216	0.427886	0.229543	0.229004	0	0	1	0	1	1	0	1	1	0	0	1	2	1	1	0	0	-1.00433	1.02226	.	.	NC_000067.7	Cufflinks	37653355	37654583	+	NONMMUG000426.2	NONMMUT000620.2
443	NONMMUT000621.2	1	1	0.99999	0.99999	0	0	0	0	0	0	0	0	0	0	0	0	0	0	0	0	0	0	0	0	0	0	0	0	0	0	0	0	0	0	0	0	0	1	1	.	.	NC_000067.7	Cufflinks	37653355	37654583	+	NONMMUG000426.2	NONMMUT000621.2
444	NONMMUT000622.2	1	1	0.99999	0.99999	0	0	0	0	0	0	0	0	0	0	0	0	0	0	0	0	0	0	0	0	0	0	0	0	0	0	0	0	0	0	0	0	0	1	1	.	.	NC_000067.7	Cufflinks	37653544	37654463	+	NONMMUG000426.2	NONMMUT000622.2
445	NONMMUT000623.2	1.03538	1.20643	0.346594	0.346594	0	0.0501555	0.270745	0	0	0	0	0	0	0	0	0.23497	0	0	0	1.02301	0	0	0	0	0	0	0	0	0	0	1	0	0	0	6	0	0	1.03538	1.20643	.	.	NC_000067.7	Cufflinks	37692580	37708190	+	NONMMUG046672.2	NONMMUT000623.2
446	NONMMUT000624.2	1	1	0.99999	0.99999	0	0	0	0	0	0	0	0	0	0	0	0	0	0	0	0	0	0	0	0	0	0	0	0	0	0	0	0	0	0	0	0	0	1	1	.	.	NC_000067.7	Cufflinks	37699803	37701728	+	NONMMUG046672.2	NONMMUT000624.2
447	NONMMUT000625.2	0.881462	0.881462	0.185359	0.185359	0.182029	0	0	0	0.264098	0	0.557294	0	0	0	0	0	0	0	0	0	0	0	0	1	0	3	0	0	0	0	0	0	0	0	0	0	0	-1.13448	-1.13448	.	.	NC_000067.7	Cufflinks	37699833	37710011	+	NONMMUG046672.2	NONMMUT000625.2
448	NONMMUT000626.2	1	1	0.99999	0.99999	0	0	0	0	0	0	0	0	0	0	0	0	0	0	0	0	0	0	0	0	0	0	0	0	0	0	0	0	0	0	0	0	0	1	1	.	.	NC_000067.7	Cufflinks	37699833	37708095	+	NONMMUG046672.2	NONMMUT000626.2
449	NONMMUT000627.2	1	1	0.99999	0.99999	0	0	0	0	0	0	0	0	0	0	0	0	0	0	0	0	0	0	0	0	0	0	0	0	0	0	0	0	0	0	0	0	0	1	1	.	.	NC_000067.7	Cufflinks	37699852	37708190	+	NONMMUG046672.2	NONMMUT000627.2
450	NONMMUT000628.2	1	1.10442	0.99999	0.173215	0	0	0.143294	0	0	0	0	0	0	0	0	0	0	0	0	0	0.229318	0.432789	0	0	0	0	0	0	0	0	0	0	0	0	0	1	2	1	1.10442	.	.	NC_000067.7	Cufflinks	37699852	37701508	+	NONMMUG046672.2	NONMMUT000628.2
451	NONMMUT000629.2	0.937375	0.993536	0.346594	0.940638	0.0933023	0	0.0839468	0	0	0	0.415809	0	0	0	0	0	0	0	0.378033	0	0	0	0	0	0	2	0	0	0	0	0	0	0	2	0	0	0	-1.06681	-1.00651	.	.	NC_000067.7	Cufflinks	37701105	37708095	+	NONMMUG046672.2	NONMMUT000629.2
452	NONMMUT000630.2	1	1	0.99999	0.99999	0	0	0	0	0	0	0	0	0	0	0	0	0	0	0	0	0	0	0	0	0	0	0	0	0	0	0	0	0	0	0	0	0	1	1	.	.	NC_000067.7	Cufflinks	37781288	37783843	+	NONMMUG000428.2	NONMMUT000630.2
453	NONMMUT000631.2	0.662172	0.721042	0.00561167	0.0357005	2.0597	1.46498	1.58785	1.67701	2.07524	2.35011	1.87671	2.22099	1.26318	1.735	1.38105	1.37403	1.52475	1.84377	1.91051	1.24866	1.14141	1.63182	12	16	19	16	21	8	13	9	9	10	15	16	8	7	12	-1.51018	-1.38688	.	.	NC_000067.7	Cufflinks	37793653	37794521	-	NONMMUG000429.2	NONMMUT000631.2
454	NONMMUT000633.2	1.02899	0.991918	0.951613	0.986015	2.57429	2.61552	2.56259	0	3.61466	0	2.77483	3.1186	0	3.45678	2.99153	2.57355	2.24988	3.24167	0	2.40617	3.10103	2.37808	0	56	0	35	44	0	56	39	28	20	49	0	25	44	24	1.02899	-1.00815	ENSMUST00000181885.1	ENSMUST00000181885.1	NC_000067.7	Cufflinks	37904380	37910469	+	NONMMUG000431.2	NONMMUT000633.2
455	NONMMUT000636.2	0.941317	1.08734	0.605545	0.715881	1.85442	1.76717	1.97522	1.59192	1.8526	2.22256	1.66507	1.85432	1.5486	2.1387	1.56616	1.79758	1.70171	2.03821	1.35172	2.70151	2.15238	1.03529	11	13	17	13	15	11	19	11	14	12	18	9	32	20	6	-1.06234	1.08734	.	.	NC_000067.7	Cufflinks	37929647	37930187	+	NONMMUG000433.2	NONMMUT000636.2
456	NONMMUT000639.2	0.844132	0.877539	0.443234	0.547628	2.39164	2.14718	2.20317	2.40596	2.85473	2.74623	1.7552	1.8555	1.366	2.71459	2.01294	2.06564	2.25829	1.46799	2.10702	2.15129	2.2075	2.78434	23	31	26	14	15	9	31	17	18	20	10	19	20	21	34	-1.18465	-1.13955	ENSMUST00000129513.1	ENSMUST00000129513.1	NC_000067.7	Cufflinks	37972677	37993217	+	NONMMUG000435.2	NONMMUT000639.2
457	NONMMUT000641.2	1	1	0.99999	0.99999	0	0	0	0	0	0	0	0	0	0	0	0	0	0	0	0	0	0	0	0	0	0	0	0	0	0	0	0	0	0	0	0	0	1	1	.	.	NC_000067.7	Cufflinks	38013048	38013284	+	NONMMUG000437.2	NONMMUT000641.2
458	NONMMUT000642.2	0.900319	1.00759	0.51668	0.965015	2.88779	2.73629	2.89869	2.92466	3.076	3.33058	2.11785	2.71818	2.86759	2.50019	2.40023	3.01352	2.80892	2.7058	2.91716	3.00954	3.31594	2.37798	36	37	42	20	32	36	26	24	40	32	32	38	41	52	24	-1.11072	1.00759	.	.	NC_000067.7	Cufflinks	38024471	38025701	-	NONMMUG000438.2	NONMMUT000642.2
459	NONMMUT000644.2	1.32227	1.09704	0.228227	0.65092	1.67074	2.07376	1.80436	2.04031	1.48952	0.281808	2.11785	1.78301	1.36472	2.45377	2.19084	1.72224	2.35902	1.53552	1.84276	1.44374	1.84165	2.22445	17	9	1	20	14	9	25	20	13	22	11	15	10	15	21	1.32227	1.09704	.	.	NC_000067.7	Cufflinks	38054040	38055592	+	NONMMUG000440.2	NONMMUT000644.2
460	NONMMUT000645.2	0.905963	0.809544	0.43334	0.17931	3.24576	3.10328	2.94094	2.88943	3.41176	3.33058	3.54714	2.93107	2.86811	2.89705	3.25667	2.98156	3.42792	3.18803	2.26129	2.91399	2.81349	3.31048	35	48	42	64	38	36	36	48	39	52	47	22	38	35	51	-1.1038	-1.23526	.	.	NC_000067.7	Cufflinks	38092163	38094482	+	NONMMUG000441.2	NONMMUT000645.2
461	NONMMUT000646.2	0.999953	0.997958	0.99955	0.980112	0.101993	0.101925	0.0990438	0.450247	0	0	0	0	0	0	0.23669	0	0.248216	0	0.239272	0	0	0.232563	2	0	0	0	0	0	0	1	0	1	0	1	0	0	1	-1.00005	-1.00205	ENSMUST00000194892.1	ENSMUST00000194892.1	NC_000067.7	Cufflinks	38171164	38198973	+	NONMMUG000442.2	NONMMUT000646.2
462	NONMMUT000648.2	0.77956	0.777806	0.0609338	0.0380038	5.67156	5.31229	5.30904	5.54229	5.86424	5.97028	5.26353	5.61132	4.97691	5.34939	5.46419	5.14222	5.55296	5.17169	5.35188	5.27968	5.48411	5.23776	249	285	286	224	275	174	222	242	194	245	203	231	220	254	210	-1.28277	-1.28567	.	.	NC_000067.7	Cufflinks	38215072	38217508	-	NONMMUG000443.2	NONMMUT000648.2
463	NONMMUT000649.2	0.858901	0.711088	0.447592	0.16631	2.48476	2.26533	1.99286	3.12474	2.62423	1.67129	2.33995	2.27834	1.93327	2.51256	2.32943	2.44354	2.01678	2.55973	1.43368	1.77467	2.08544	1.86327	42	26	10	24	22	16	26	23	25	16	28	10	14	19	15	-1.16428	-1.4063	.	.	NC_000067.7	Cufflinks	38228568	38230125	-	NONMMUG000444.2	NONMMUT000649.2
464	NONMMUT000650.2	1	1	0.99999	0.99999	0	0	0	0	0	0	0	0	0	0	0	0	0	0	0	0	0	0	0	0	0	0	0	0	0	0	0	0	0	0	0	0	0	1	1	ENSMUST00000127620.1	ENSMUST00000127620.1	NC_000067.7	Cufflinks	38274501	38284684	+	NONMMUG000445.2	NONMMUT000650.2
465	NONMMUT000651.2	0.992554	0.992178	0.892724	0.886847	0.0609376	0.0501555	0.0496085	0	0	0.281808	0	0	0	0	0	0.23497	0	0	0	0	0	0.232563	0	0	1	0	0	0	0	0	1	0	0	0	0	0	1	-1.0075	-1.00788	.	.	NC_000067.7	Cufflinks	38284419	38285829	+	NONMMUG000445.2	NONMMUT000651.2
466	NONMMUT000652.2	0.973625	0.900544	0.823171	0.500675	2.03802	1.99946	1.88689	2.10315	2.32703	1.44665	2.00231	2.16599	2.19663	1.95092	1.94583	1.64274	2.19125	1.53552	1.91051	2.25839	1.35079	2.16941	18	20	8	18	20	20	16	16	12	19	11	16	22	9	20	-1.02709	-1.11044	.	.	NC_000067.7	Cufflinks	38287016	38288351	-	NONMMUG000446.2	NONMMUT000652.2
467	NONMMUT000653.2	1.03544	0.926992	0.803311	0.639935	3.08831	3.13855	2.97894	3.26415	2.85348	3.09594	2.50504	3.51895	3.06199	2.99755	2.92535	3.16345	3.4774	2.78019	3.04325	3.23715	2.4079	3.25868	47	31	35	28	60	42	39	37	45	54	34	42	49	25	49	1.03544	-1.07876	.	.	NC_000067.7	Cufflinks	38344547	38347511	-	NONMMUG000447.2	NONMMUT000653.2
468	NONMMUT000654.2	0.925623	0.925623	0.346594	0.346594	0.111504	0	0	0	0.487249	0	0	0	0	0	0	0	0	0	0	0	0	0	0	2	0	0	0	0	0	0	0	0	0	0	0	0	0	-1.08035	-1.08035	ENSMUST00000129696.1	ENSMUST00000129696.1	NC_000067.7	Cufflinks	38346983	38351011	+	NONMMUG000448.2	NONMMUT000654.2
469	NONMMUT000655.2	0.945111	1.20933	0.635233	0.277918	0.228286	0.146841	0.502497	0	0	0	0.415809	0.607071	0	0.237734	0.439966	0	0	0	0.427527	0.229004	0.60107	1.03529	0	0	0	2	3	0	1	2	0	0	0	2	1	3	6	-1.05808	1.20933	.	.	NC_000067.7	Cufflinks	38361330	38361580	-	NONMMUG000449.2	NONMMUT000655.2
470	NONMMUT000656.2	1.37058	1.18065	0.13777	0.41158	1.52103	1.97582	1.76061	1.5015	1.58921	1.0556	1.73912	1.62885	1.71167	1.2828	2.19084	2.57355	1.78266	1.35257	1.14225	1.44374	2.31105	2.16941	10	10	5	14	12	13	8	20	28	13	9	7	10	23	20	1.37058	1.18065	.	.	NC_000067.7	Cufflinks	38413297	38414895	-	NONMMUG000450.2	NONMMUT000656.2
471	NONMMUT000657.2	1.03583	1	0.346594	0.99999	0	0.0507841	0	0	0	0	0	0	0	0.237734	0	0	0	0	0	0	0	0	0	0	0	0	0	0	1	0	0	0	0	0	0	0	0	1.03583	1	ENSMUST00000143261.4	ENSMUST00000143261.4	NC_000067.7	Cufflinks	38424030	38433055	+	NONMMUG000451.2	NONMMUT000657.2
472	NONMMUT000658.2	1.08828	1.09775	0.413233	0.267502	0.0952928	0.217348	0.229842	0	0	0	0.222833	0.231909	0	0	0	0.436977	0.545184	0	0	0.426589	0.427135	0.232563	0	0	0	1	1	0	0	0	2	2	0	0	2	2	1	1.08828	1.09775	ENSMUST00000131663.1	ENSMUST00000131663.1	NC_000067.7	Cufflinks	38427910	38429325	+	NONMMUG000451.2	NONMMUT000658.2
473	NONMMUT000659.2	1.3019	1.21627	0.147238	0.330979	1.44787	1.82849	1.73034	1.83346	1.00319	1.19806	1.22415	1.78301	1.26318	1.95092	1.56616	2.23712	1.93209	1.61897	1.02487	2.20556	1.44509	2.05261	14	5	6	8	14	8	16	11	21	15	12	6	21	10	18	1.3019	1.21627	.	.	NC_000067.7	Cufflinks	38435352	38436148	-	NONMMUG000452.2	NONMMUT000659.2
474	NONMMUT000660.2	1.30823	1.0498	0.0945549	0.649712	2.32637	2.71398	2.39648	2.27676	2.49071	2.35017	2.22482	2.27418	2.47283	2.40581	2.67898	3.27318	2.5568	2.45638	2.03715	2.03438	2.70332	2.61442	21	23	19	22	22	26	24	30	49	26	26	18	18	32	29	1.30823	1.0498	.	.	NC_000067.7	Cufflinks	38456785	38460417	-	NONMMUG000453.2	NONMMUT000660.2
475	NONMMUT000661.2	1.15271	1.10234	0.167853	0.287501	2.994	3.19903	3.13457	3.1792	3.076	2.7707	2.77522	3.11654	3.12123	3.3157	2.78313	3.3994	3.29626	3.04448	3.15919	3.26323	2.81349	3.33569	44	37	27	35	44	44	50	33	54	47	42	46	50	35	52	1.15271	1.10234	.	.	NC_000067.7	Cufflinks	38483233	38487017	-	NONMMUG000454.2	NONMMUT000661.2
476	NONMMUT000662.2	1.12408	1.03809	0.187146	0.649625	3.42202	3.59077	3.47594	3.49258	3.26874	3.42052	3.37202	3.54073	3.78421	3.66038	3.38532	3.77984	3.26842	3.41512	3.34206	3.83248	3.31594	3.4088	56	43	45	56	61	73	65	53	72	46	56	53	77	52	55	1.12408	1.03809	.	.	NC_000067.7	Cufflinks	38569548	38571652	-	NONMMUG000455.2	NONMMUT000662.2
477	NONMMUT000663.2	1.44269	1.1399	0.0656617	0.323207	2.27809	2.80686	2.467	2.4317	2.14243	2.15429	2.50504	2.10882	2.86811	2.82593	2.40023	3.37501	2.30524	2.95095	2.26129	2.15073	2.45399	2.37798	24	17	16	28	19	36	34	24	53	21	39	22	20	26	24	1.44269	1.1399	.	.	NC_000067.7	Cufflinks	38593366	38595458	-	NONMMUG000456.2	NONMMUT000663.2
478	NONMMUT000664.2	1.23808	1.12469	0.0939851	0.207758	3.24798	3.55609	3.41751	3.42038	2.93153	3.23465	3.27578	3.33173	2.96831	3.57622	3.59141	3.66383	3.8409	3.31858	3.61	3.09915	3.38894	3.60804	53	33	39	52	52	39	61	62	66	71	52	65	44	55	64	1.23808	1.12469	.	.	NC_000067.7	Cufflinks	38632990	38635391	-	NONMMUG000457.2	NONMMUT000664.2
479	NONMMUT000665.2	1.15964	1.15395	0.0610208	0.0774482	3.99649	4.21018	4.20307	4.15774	3.93195	3.92954	3.72167	4.19096	4.15404	4.21378	4.02968	4.35453	4.27786	4.2444	4.31983	4.08733	4.31838	4.01953	92	71	66	73	99	96	98	86	110	98	104	110	93	110	87	1.15964	1.15395	.	.	NC_000067.7	Cufflinks	38657645	38662333	-	NONMMUG000458.2	NONMMUT000665.2
480	NONMMUT000666.2	1	1	0.99999	0.99999	0	0	0	0	0	0	0	0	0	0	0	0	0	0	0	0	0	0	0	0	0	0	0	0	0	0	0	0	0	0	0	0	0	1	1	ENSMUST00000192930.1	ENSMUST00000192930.1	NC_000067.7	Cufflinks	38806265	38806767	+	NONMMUG000459.2	NONMMUT000666.2
481	NONMMUT000667.2	0.877544	0.821525	0.561941	0.246232	2.03532	1.84686	1.75169	1.83717	2.28203	2.54305	1.41733	1.83181	1.53977	1.1735	1.59198	2.53254	2.00799	1.91008	1.77254	1.69674	1.45592	1.87886	14	19	22	10	15	11	7	11	27	16	16	14	13	10	15	-1.13954	-1.21725	.	.	NC_000067.7	Cufflinks	38832769	38837560	+	NONMMUG000460.2	NONMMUT000667.2
482	NONMMUT000668.2	1.05702	1.00166	0.760616	0.991759	0.726611	0.806615	0.729002	1.30164	0.680464	0	0.415809	0.904534	1.26318	0.779516	0.618106	0.614142	0.644514	0.757469	0.601592	0.755403	0.60107	0.906584	8	3	0	2	5	8	4	3	3	3	4	3	4	3	5	1.05702	1.00166	.	.	NC_000067.7	Cufflinks	38906221	38906937	-	NONMMUG000461.2	NONMMUT000668.2
483	NONMMUT000669.2	0.987899	0.926749	0.944844	0.599478	1.88375	1.86619	1.774	2.27676	1.26675	1.75417	1.73912	2.16605	2.11289	1.98207	1.38105	1.37403	2.24966	1.69786	1.53461	2.09373	1.77059	1.71296	21	7	11	14	20	19	16	9	9	20	13	11	19	14	13	-1.01225	-1.07904	.	.	NC_000067.7	Cufflinks	38926968	38929214	-	NONMMUG000462.2	NONMMUT000669.2
484	NONMMUT000670.2	1.04257	1.14954	0.891518	0.573548	0.964675	1.02482	1.16573	0.792895	1.00319	0	1.87671	0.43165	0.608894	0.922726	0.776647	1.79758	0.644514	1.02558	1.25078	1.02301	1.53361	0.906584	4	5	0	16	2	3	5	4	14	3	6	8	6	11	5	1.04257	1.14954	.	.	NC_000067.7	Cufflinks	39024671	39026768	-	NONMMUG000463.2	NONMMUT000670.2
485	NONMMUT000671.2	1.03131	1.25711	0.755585	0.0857882	2.41373	2.4582	2.74384	2.47986	2.14243	2.57568	2.50504	2.32508	2.11289	2.67224	2.62534	2.18195	2.60144	2.78019	2.58531	2.81166	3.12971	2.27746	25	17	23	28	23	19	30	29	20	27	34	29	35	45	22	1.03131	1.25711	ENSMUST00000194994.1	ENSMUST00000194994.1	NC_000067.7	Cufflinks	39031759	39033397	+	NONMMUG000464.2	NONMMUT000671.2
486	NONMMUT000672.2	0.852825	0.94194	0.346594	0.724088	0.229679	0	0.143386	0	0	0.897527	0	0	0	0	0	0	0	0.229749	0	0	0	0.432789	0	0	4	0	0	0	0	0	0	0	1	0	0	0	2	-1.17257	-1.06164	ENSMUST00000195476.1	ENSMUST00000195476.1	NC_000067.7	Cufflinks	39087729	39096718	-	NONMMUG000465.2	NONMMUT000672.2
487	NONMMUT000673.2	0.745386	0.865497	0.179031	0.463324	4.95338	4.52944	4.74498	4.51054	5.19997	5.61145	4.37217	4.68723	4.54867	4.49164	4.46191	4.37926	4.73985	4.72119	4.82892	4.94301	4.62073	4.57982	119	178	222	118	142	128	120	118	112	137	147	159	173	137	131	-1.34159	-1.15541	.	.	NC_000067.7	Cufflinks	39315364	39315646	-	NONMMUG000466.2	NONMMUT000673.2
488	NONMMUT000675.2	0.900997	0.900997	0.346594	0.346594	0.150406	0	0	0.63172	0	0	0	0	0	0	0	0	0	0	0	0	0	0	3	0	0	0	0	0	0	0	0	0	0	0	0	0	0	-1.10988	-1.10988	.	.	NC_000067.7	Cufflinks	39402297	39406937	-	NONMMUG000468.2	NONMMUT000675.2
489	NONMMUT000676.2	0.853713	0.351706	0.662987	0.0131225	3.64491	3.41673	2.13735	4.08561	3.06302	4.25429	3.01997	3.32404	2.89826	1.47597	2.87719	4.45688	3.79188	2.57995	2.8965	1.7159	0	2.10006	87	37	84	43	52	37	10	36	119	68	29	37	13	0	19	-1.17135	-2.84328	.	.	NC_000067.7	Cufflinks	39558614	39558827	+	NONMMUG000469.2	NONMMUT000676.2
490	NONMMUT000677.2	0.792403	0.784878	0.216051	0.224074	3.86052	3.52482	3.51106	3.44485	4.26907	4.3362	3.60769	3.33173	3.4792	3.23565	3.71408	3.58096	3.57153	3.16044	3.78265	3.68592	3.6086	3.20671	54	91	89	67	52	58	47	68	62	58	46	74	69	65	47	-1.26198	-1.27408	.	.	NC_000067.7	Cufflinks	39585005	39585954	+	NONMMUG000470.2	NONMMUT000677.2
491	NONMMUT000678.2	0.691063	1.21117	0.0404697	0.212018	3.39204	2.85893	3.66844	3.11438	3.31467	3.07372	3.67327	3.66714	2.38017	2.52209	2.66575	3.26564	3.22665	4.04542	3.78095	3.04659	3.62324	3.6703	42	45	34	70	67	24	26	30	49	45	90	74	42	66	67	-1.44705	1.21117	ENSMUST00000146314.1	ENSMUST00000146314.1	NC_000067.7	Cufflinks	39586651	39591083	-	NONMMUG000471.2	NONMMUT000678.2
492	NONMMUT000680.2	0.884708	0.804939	0.36321	0.133164	4.62924	4.45251	4.31619	4.14544	4.93641	4.99902	4.33212	4.5424	4.43618	4.60767	4.35306	4.54442	4.29817	4.38388	4.35787	4.33838	4.13642	4.35082	91	147	144	115	128	118	131	109	126	99	115	113	112	96	111	-1.13032	-1.24233	.	.	NC_000067.7	Cufflinks	39590384	39594620	-	NONMMUG000471.2	NONMMUT000680.2
493	NONMMUT000684.2	0.902981	1.24722	0.148725	0.195305	0.147233	0	0.465946	0.392242	0	0	0	0.29253	0	0	0	0	0	0	0.983819	0.550039	0.550207	0	2	0	0	0	1	0	0	0	0	0	0	6	3	3	0	-1.10744	1.24722	.	.	NC_000067.7	Cufflinks	39620978	39630944	-	NONMMUG000473.2	NONMMUT000684.2
494	NONMMUT000685.2	1	1	0.99999	0.99999	0	0	0	0	0	0	0	0	0	0	0	0	0	0	0	0	0	0	0	0	0	0	0	0	0	0	0	0	0	0	0	0	0	1	1	.	.	NC_000067.7	Cufflinks	39628917	39630693	-	NONMMUG000473.2	NONMMUT000685.2
495	NONMMUT000686.2	1.14496	0.878788	0.30293	0.413579	3.21281	3.40811	3.0264	2.93007	3.57418	3.35088	2.70405	3.33722	3.35883	3.16877	3.61024	3.19169	3.6412	3.34335	3.08592	3.28839	2.73551	2.50282	36	54	43	33	52	53	45	63	46	61	53	43	51	33	27	1.14496	-1.13793	ENSMUST00000181841.1	ENSMUST00000181841.1	NC_000067.7	Cufflinks	39689344	39696550	+	NONMMUG000474.2	NONMMUT000686.2
496	NONMMUT000687.2	1	1	0.99999	0.99999	0	0	0	0	0	0	0	0	0	0	0	0	0	0	0	0	0	0	0	0	0	0	0	0	0	0	0	0	0	0	0	0	0	1	1	.	.	NC_000067.7	Cufflinks	39878360	39884771	-	NONMMUG000475.2	NONMMUT000687.2
497	NONMMUT000688.2	1	1.03441	0.99999	0.346594	0	0	0.0488014	0	0	0	0	0	0	0	0	0	0	0	0	0.229004	0	0	0	0	0	0	0	0	0	0	0	0	0	0	1	0	0	1	1.03441	.	.	NC_000067.7	Cufflinks	39878424	39882072	-	NONMMUG000475.2	NONMMUT000688.2
498	NONMMUT000689.2	1	1	0.99999	0.99999	0	0	0	0	0	0	0	0	0	0	0	0	0	0	0	0	0	0	0	0	0	0	0	0	0	0	0	0	0	0	0	0	0	1	1	.	.	NC_000067.7	Cufflinks	39880925	39884771	-	NONMMUG000475.2	NONMMUT000689.2
499	NONMMUT000690.2	0.905193	0.93686	0.346594	0.545221	0.143703	0	0.0496085	0	0	0	0	0.607566	0	0	0	0	0	0	0	0	0	0.232563	0	0	0	0	3	0	0	0	0	0	0	0	0	0	1	-1.10474	-1.0674	.	.	NC_000067.7	Cufflinks	39880925	39884771	-	NONMMUG000475.2	NONMMUT000690.2
500	NONMMUT000691.2	1	1	0.99999	0.99999	0	0	0	0	0	0	0	0	0	0	0	0	0	0	0	0	0	0	0	0	0	0	0	0	0	0	0	0	0	0	0	0	0	1	1	ENSMUST00000186683.1	ENSMUST00000186683.1	NC_000067.7	Cufflinks	39881588	39886494	-	NONMMUG000475.2	NONMMUT000691.2
501	NONMMUT000692.2	1	1	0.99999	0.99999	0	0	0	0	0	0	0	0	0	0	0	0	0	0	0	0	0	0	0	0	0	0	0	0	0	0	0	0	0	0	0	0	0	1	1	ENSMUST00000191299.3	ENSMUST00000191299.3	NC_000067.7	Cufflinks	39881583	39886490	-	NONMMUG000475.2	NONMMUT000692.2
502	NONMMUT000693.2	1.03538	1.06881	0.346594	0.346594	0	0.0501555	0.0960059	0	0	0	0	0	0	0	0	0.23497	0	0	0	0.426589	0	0	0	0	0	0	0	0	0	0	1	0	0	0	2	0	0	1.03538	1.06881	.	.	NC_000067.7	Cufflinks	39883483	39884771	-	NONMMUG000475.2	NONMMUT000693.2
503	NONMMUT000694.2	1	1	0.99999	0.99999	0	0	0	0	0	0	0	0	0	0	0	0	0	0	0	0	0	0	0	0	0	0	0	0	0	0	0	0	0	0	0	0	0	1	1	.	.	NC_000067.7	Cufflinks	39890557	39891489	-	NONMMUG000475.2	NONMMUT000694.2
504	NONMMUT000695.2	1.07166	1.03453	0.346594	0.346594	0	0.0998413	0.0489701	0	0	0	0	0	0	0.441778	0	0	0	0.229749	0	0	0	0	0	0	0	0	0	0	2	0	0	0	1	0	0	0	0	1.07166	1.03453	.	.	NC_000067.7	Cufflinks	39891633	39903136	+	NONMMUG000477.2	NONMMUT000695.2
505	NONMMUT000696.2	1.00119	0.934957	0.989744	0.378264	0.146637	0.148349	0.0496085	0	0.264098	0	0.415809	0	0	0	0	0.436977	0.248216	0	0	0	0	0.232563	0	1	0	2	0	0	0	0	2	1	0	0	0	0	1	1.00119	-1.06957	.	.	NC_000067.7	Cufflinks	39891647	39904440	+	NONMMUG000477.2	NONMMUT000696.2
506	NONMMUT000697.2	1.11264	1	0.346594	0.99999	0	0.15399	0	0	0	0	0	0	0	0	0	0	0.644514	0	0	0	0	0	0	0	0	0	0	0	0	0	0	3	0	0	0	0	0	1.11264	1	.	.	NC_000067.7	Cufflinks	39902789	39903762	+	NONMMUG000477.2	NONMMUT000697.2
507	NONMMUT000698.2	1.16792	1.11162	0.43452	0.576585	2.45131	2.67525	2.60397	2.92466	1.48952	2.4673	2.32439	2.67943	2.52447	2.07878	2.58304	3.16345	2.80892	2.5444	2.91716	2.09373	2.9484	2.3286	36	9	21	24	31	27	18	28	45	32	28	38	19	39	23	1.16792	1.11162	.	.	NC_000067.7	Cufflinks	39995918	39999437	+	NONMMUG000478.2	NONMMUT000698.2
508	NONMMUT000699.2	1.14063	1.02962	0.465065	0.84443	2.95165	3.14149	2.99377	3.3014	2.38321	3.12716	3.06748	2.69731	3.60454	3.08168	2.904	3.3855	2.47415	2.9586	3.33604	2.49879	3.18244	2.85301	48	21	36	44	31	64	42	36	53	24	39	53	27	47	36	1.14063	1.02962	.	.	NC_000067.7	Cufflinks	40013623	40014896	+	NONMMUG000479.2	NONMMUT000699.2
509	NONMMUT000701.2	0.62349	0.809472	0.0730042	0.328051	5.02589	4.34432	4.72094	4.62203	4.95102	5.77951	4.8274	4.58612	4.13978	4.09782	4.23486	4.49695	4.66709	4.6634	4.39271	4.94301	4.83617	4.71086	129	149	250	164	132	95	90	100	122	130	141	116	173	160	144	-1.60388	-1.23537	.	.	NC_000067.7	Cufflinks	40064551	40065457	+	NONMMUG000481.2	NONMMUT000701.2
510	NONMMUT000705.2	0.612633	1.27888	0.306758	0.598944	1.107	0.400096	1.46188	1.16445	0	2.25245	0.818411	0	0	0	1.37739	0	0	2.4264	1.31529	0	1.96691	0	7	0	17	5	0	0	0	9	0	0	25	9	0	17	0	-1.6323	1.27888	ENSMUST00000181756.2	ENSMUST00000181756.2	NC_000067.7	Cufflinks	40115372	40125011	-	NONMMUG000483.2	NONMMUT000705.2
511	NONMMUT000706.2	1.00191	0.967675	0.968666	0.346594	0.0474053	0.0501555	0	0	0	0	0.222833	0	0	0	0	0.23497	0	0	0	0	0	0	0	0	0	1	0	0	0	0	1	0	0	0	0	0	0	1.00191	-1.0334	.	.	NC_000067.7	Cufflinks	40188083	40189376	+	NONMMUG000484.2	NONMMUT000706.2
512	NONMMUT000707.2	1	1	0.99999	0.99999	0	0	0	0	0	0	0	0	0	0	0	0	0	0	0	0	0	0	0	0	0	0	0	0	0	0	0	0	0	0	0	0	0	1	1	.	.	NC_000067.7	Cufflinks	40206624	40207268	+	NONMMUG000485.2	NONMMUT000707.2
513	NONMMUT000709.2	1.20189	1.12505	0.290705	0.352189	0.104062	0.369362	0.274052	0.242617	0.25198	0	0	0	0	0.922726	0	0	0.644514	0	0.601755	0	0	0.612054	1	1	0	0	0	0	5	0	0	3	0	3	0	0	3	1.20189	1.12505	.	.	NC_000067.7	Cufflinks	40532452	40540011	+	NONMMUG000487.2	NONMMUT000709.2
514	NONMMUT000711.2	1	1.03446	0.99999	0.346594	0	0	0.0488724	0	0	0	0	0	0	0	0	0	0	0	0	0	0.229318	0	0	0	0	0	0	0	0	0	0	0	0	0	0	1	0	1	1.03446	ENSMUST00000194262.1	ENSMUST00000194262.1	NC_000067.7	Cufflinks	40611368	40619810	-	NONMMUG000489.2	NONMMUT000711.2
515	NONMMUT000712.2	1.0355	1.0335	0.657093	0.546695	0.0495087	0.0998413	0.0970417	0	0	0	0	0.232123	0	0.441778	0	0	0	0	0	0	0.230166	0.232563	0	0	0	0	1	0	2	0	0	0	0	0	0	1	1	1.0355	1.0335	ENSMUST00000192078.1	ENSMUST00000192078.1	NC_000067.7	Cufflinks	40622057	40626001	-	NONMMUG000490.2	NONMMUT000712.2
516	NONMMUT000714.2	0.666249	0.715725	0.135378	0.181202	1.48395	0.898086	1.00143	0.93786	1.9307	2.00721	0.738199	1.36148	0.433023	0.620508	1.56616	0.614142	0.955081	0.897746	0.427527	1.02301	1.53361	0.906584	5	14	14	4	9	2	3	11	3	5	5	2	6	11	5	-1.50094	-1.39718	.	.	NC_000067.7	Cufflinks	40719741	40720619	-	NONMMUG000491.2	NONMMUT000714.2
517	NONMMUT000715.2	0.928264	1.02669	0.581259	0.865605	0.426475	0.319082	0.464475	0.63172	0	0.719974	0	0.607071	0.608894	0.237734	0.439966	0.23497	0	0.897746	0.427527	0.600344	0	0.232563	3	0	3	0	3	3	1	2	1	0	5	2	3	0	1	-1.07728	1.02669	ENSMUST00000195134.1	ENSMUST00000195134.1	NC_000067.7	Cufflinks	40810545	40824503	+	NONMMUG000492.2	NONMMUT000715.2
518	NONMMUT000717.2	0.81604	0.951605	0.0288766	0.693365	0.342928	0.0496391	0.271362	0	0.487249	0.517462	0.415809	0.231909	0.232697	0	0	0	0	0.602069	0	0	0.60107	0	0	2	2	2	1	1	0	0	0	0	3	0	0	3	0	-1.22543	-1.05086	.	.	NC_000067.7	Cufflinks	40894352	40896046	+	NONMMUG000494.2	NONMMUT000717.2
519	NONMMUT000718.2	1.07075	1.03446	0.346594	0.346594	0	0.0986258	0.0488724	0	0	0	0	0	0	0	0	0.436977	0	0	0	0	0.229318	0	0	0	0	0	0	0	0	0	2	0	0	0	0	1	0	1.07075	1.03446	.	.	NC_000067.7	Cufflinks	41019939	41020630	+	NONMMUG000495.2	NONMMUT000718.2
520	NONMMUT000719.2	1	1	0.99999	0.99999	0	0	0	0	0	0	0	0	0	0	0	0	0	0	0	0	0	0	0	0	0	0	0	0	0	0	0	0	0	0	0	0	0	1	1	.	.	NC_000067.7	Cufflinks	41038783	41040727	+	NONMMUG000496.2	NONMMUT000719.2
521	NONMMUT000720.2	1.03583	1	0.346594	0.99999	0	0.0507841	0	0	0	0	0	0	0	0.237734	0	0	0	0	0	0	0	0	0	0	0	0	0	0	1	0	0	0	0	0	0	0	0	1.03583	1	.	.	NC_000067.7	Cufflinks	41094993	41095439	-	NONMMUG000497.2	NONMMUT000720.2
522	NONMMUT000721.2	0.967675	0.967675	0.346594	0.346594	0.0474053	0	0	0	0	0	0.222833	0	0	0	0	0	0	0	0	0	0	0	0	0	0	1	0	0	0	0	0	0	0	0	0	0	0	-1.0334	-1.0334	ENSMUST00000194002.1	ENSMUST00000194002.1	NC_000067.7	Cufflinks	41206720	41220412	-	NONMMUG000498.2	NONMMUT000721.2
523	NONMMUT000722.2	0.970799	0.937375	0.691608	0.346594	0.0933023	0.0505466	0	0	0	0	0.415809	0	0	0	0.23669	0	0	0	0	0	0	0	0	0	0	2	0	0	0	1	0	0	0	0	0	0	0	-1.03008	-1.06681	.	.	NC_000067.7	Cufflinks	41535223	41572479	-	NONMMUG000499.2	NONMMUT000722.2
524	NONMMUT000723.2	0.853488	1.02393	0.126484	0.900037	0.278713	0.0501555	0.312829	0	0	0.281808	0.585991	0.43165	0	0	0	0.23497	0	1.02558	0	0	0	0.232563	0	0	1	3	2	0	0	0	1	0	6	0	0	0	1	-1.17166	1.02393	ENSMUST00000191087.1	ENSMUST00000191087.1	NC_000067.7	Cufflinks	41566091	41568703	-	NONMMUG000500.2	NONMMUT000723.2
525	NONMMUT000725.2	0.682254	0.819014	0.294799	0.500018	3.65541	3.10379	3.36737	3.42122	4.30866	3.61309	2.71646	3.77233	1.62066	0	3.42982	3.57688	4.01784	4.07092	3.72058	2.36999	3.59326	2.12839	53	94	52	33	73	12	0	55	62	81	92	71	24	64	19	-1.46573	-1.22098	.	.	NC_000067.7	Cufflinks	42300727	42324794	+	NONMMUG000502.3	NONMMUT000725.2
526	NONMMUT000726.2	1.39557	1.01179	0.0108776	0.935902	2.98428	3.46513	3.00118	2.69208	2.47297	3.19772	3.31844	3.07062	3.41045	3.55386	3.36104	3.64184	3.33395	3.34854	3.03729	2.94777	3.07876	2.45226	30	23	38	54	42	55	60	52	65	48	53	42	39	43	26	1.39557	1.01179	.	.	NC_000067.7	Cufflinks	42300942	42343010	+	NONMMUG000502.3	NONMMUT000726.2
527	NONMMUT000727.2	2.48284	1.12627	0.352538	0.867061	1.00903	2.32102	1.18058	2.59999	0	0	0	0	2.67389	3.96374	0	0	0	0	0.891476	2.69562	0	0	28	0	0	0	0	31	82	0	0	0	0	5	32	0	0	2.48284	1.12627	.	.	NC_000067.7	Cufflinks	42300942	42325009	+	NONMMUG000502.3	NONMMUT000727.2
528	NONMMUT000728.2	2.40121	1.24206	0.0244602	0.610955	1.27642	2.54018	1.58916	2.0809	0	0	2.28721	0	1.89393	2.73875	2.3696	2.2751	3.11825	2.04353	1.6595	0	2.23864	1.03035	18	0	0	23	0	16	32	23	22	41	18	13	0	22	6	2.40121	1.24206	.	.	NC_000067.7	Cufflinks	42300942	42345832	+	NONMMUG000502.3	NONMMUT000728.2
529	NONMMUT000729.2	0.478541	0.715182	0.121897	0.47861	1.06329	0	0.579668	0	0.392623	2.03906	0	1.59735	0	0	0	0	0	0	0	1.79599	0	0	0	2	14	0	12	0	0	0	0	0	0	0	14	0	0	-2.08969	-1.39825	.	.	NC_000067.7	Cufflinks	42300942	42345832	+	NONMMUG000502.3	NONMMUT000729.2
530	NONMMUT000730.2	1.79844	0.891361	0.00420898	0.539782	3.7116	4.55835	3.54569	3.67177	2.9495	4.18351	3.75035	3.74503	4.22585	4.30389	4.52859	4.89256	4.7312	3.89088	3.23081	3.32911	3.08326	3.96726	64	33	80	75	71	101	105	124	162	136	80	49	53	43	84	1.79844	-1.12188	.	.	NC_000067.7	Cufflinks	42336782	42344225	+	NONMMUG000502.3	NONMMUT000730.2
531	NONMMUT000731.2	1.2184	1.06891	0.0784251	0.346594	0	0.28499	0.0961433	0	0	0	0	0	0.232697	0	0	0.436977	0.644514	0	0	0	0.427135	0	0	0	0	0	0	1	0	0	2	3	0	0	0	2	0	1.2184	1.06891	.	.	NC_000067.7	Cufflinks	42573416	42575535	+	NONMMUG000503.2	NONMMUT000731.2
532	NONMMUT000732.2	0.824441	0.667487	0.630424	0.344272	2.22202	1.9435	1.63883	1.81496	3.302	2.39405	1.88345	0	2.09124	2.55245	2.23057	1.34107	0.90909	1.59205	2.26512	1.62621	1.49489	0.88242	14	44	20	16	0	19	27	21	9	5	12	22	12	11	5	-1.21294	-1.49816	ENSMUST00000181660.4	ENSMUST00000181660.4	NC_000067.7	Cufflinks	42629931	42733968	-	NONMMUG000504.2	NONMMUT000732.2
533	NONMMUT000734.2	1.07562	0.946644	0.750183	0.82778	3.94403	4.04919	3.86492	2.90585	4.30503	4.6908	3.69031	3.4539	3.57357	3.96443	4.233	4.18034	4.19567	4.29263	4.00383	3.87485	3.59946	3.38089	35	93	115	71	57	62	82	100	97	92	108	87	79	65	54	1.07562	-1.05636	ENSMUST00000181593.4	ENSMUST00000181593.4	NC_000067.7	Cufflinks	42687358	42732313	-	NONMMUG000504.2	NONMMUT000734.2
534	NONMMUT000735.2	0.673675	0.563315	0.195973	0.0292466	3.70548	3.13561	2.8775	3.75124	4.11081	4.05007	2.7589	3.47903	0	3.84096	2.81239	3.64869	3.17726	1.90789	3.09101	3.22817	3.00677	2.82001	68	81	72	35	58	0	74	34	65	43	16	44	49	41	35	-1.4844	-1.77521	ENSMUST00000181725.4	ENSMUST00000181725.4	NC_000067.7	Cufflinks	42687353	42732288	-	NONMMUG000504.2	NONMMUT000735.2
535	NONMMUT000736.2	0.855824	0.695866	0.492063	0.162663	4.82682	4.6022	4.3037	4.2508	4.8416	5.60928	4.48755	4.51993	4.74258	4.73346	4.22346	4.84532	4.36757	3.96303	3.97481	4.58457	4.48601	4.39393	98	138	222	128	126	147	143	99	157	105	85	85	134	124	114	-1.16846	-1.43706	ENSMUST00000176052.4	ENSMUST00000176052.4	NC_000067.7	Cufflinks	42687360	42706832	-	NONMMUG000504.2	NONMMUT000736.2
536	NONMMUT000737.2	0.843003	0.749375	0.523605	0.179904	3.60091	3.35452	3.18467	3.39378	3.38363	4.27994	3.10395	3.54785	2.97117	3.86009	2.18898	3.98927	3.05972	2.75728	3.22563	3.41576	2.9232	3.47113	52	47	85	45	61	39	75	20	84	39	33	48	56	38	58	-1.18624	-1.33445	ENSMUST00000180689.4	ENSMUST00000180689.4	NC_000067.7	Cufflinks	42687360	42733985	-	NONMMUG000504.2	NONMMUT000737.2
537	NONMMUT000738.2	1.18385	1.0059	0.206333	0.959993	0.72364	0.967128	0.732122	0.511394	0.951074	0.799908	0.809914	0.489422	1.13337	1.30295	0.49393	0.68029	1.07242	0.837279	0.957026	0.995018	0.479593	0.250917	2	5	3	5	2	7	8	2	3	6	5	5	6	2	1	1.18385	1.0059	ENSMUST00000176977.4	ENSMUST00000176977.4	NC_000067.7	Cufflinks	42687360	42690839	-	NONMMUG000504.2	NONMMUT000738.2
538	NONMMUT000739.2	0.931745	1.02904	0.346594	0.765974	0.101993	0	0.143294	0.450247	0	0	0	0	0	0	0	0	0	0	0	0	0.229318	0.432789	2	0	0	0	0	0	0	0	0	0	0	0	0	1	2	-1.07325	1.02904	ENSMUST00000191831.1	ENSMUST00000191831.1	NC_000067.7	Cufflinks	42690886	42691561	+	NONMMUG000505.2	NONMMUT000739.2
539	NONMMUT000740.2	1.24099	1.07189	0.301688	0.523648	2.25412	2.56561	2.35427	2.03154	2.43258	2.50759	1.95773	2.26122	2.11452	2.7235	2.69198	3.15649	1.71662	2.07005	2.40741	2.20271	2.33746	2.67921	17	22	22	17	22	19	31	31	45	12	19	25	21	24	31	1.24099	1.07189	.	.	NC_000067.7	Cufflinks	42732097	42742699	+	NONMMUG000506.2	NONMMUT000740.2
540	NONMMUT000741.2	1.16731	1.24255	0.0733582	0.125017	1.66026	1.88345	1.97357	1.69148	1.60835	1.66542	1.8347	1.47806	1.9338	1.81063	2.02411	2.04884	1.54309	1.70101	1.85175	2.40687	2.16906	1.57324	12	10	10	15	10	16	14	17	18	10	13	15	25	20	11	1.16731	1.24255	ENSMUST00000177136.2	ENSMUST00000177136.2	NC_000067.7	Cufflinks	42732187	42733985	-	NONMMUG000504.2	NONMMUT000741.2
541	NONMMUT000742.2	1.51893	0.850311	0.418375	0.788528	1.66949	2.27255	1.43556	2.98076	1.62414	0	0	1.55019	0	2.31327	2.14535	3.326	1.90167	0	1.23385	0.947551	0	2.85674	38	10	0	0	11	0	22	19	51	15	0	8	5	0	36	1.51893	-1.17604	.	.	NC_000067.7	Cufflinks	42733903	42736203	+	NONMMUG000507.2	NONMMUT000742.2
542	NONMMUT000743.2	0.886706	0.997992	0.811787	0.996195	1.16117	0.987694	1.15827	0	0	2.11997	1.93925	0	2.18335	0	1.2467	0	0	1.64708	0	1.6098	1.57307	0	0	0	16	17	0	20	0	8	0	0	12	0	12	11	0	-1.12777	-1.00201	.	.	NC_000067.7	Cufflinks	42733903	42736203	+	NONMMUG000507.2	NONMMUT000743.2
543	NONMMUT000744.2	0.645666	0.768771	0.0436647	0.231966	0.811757	0.180618	0.432383	0.394857	0.714596	0.513107	0.860426	1.36637	0	0	0	0.737122	0	0.405685	1.13399	0.296233	0	0	2	3	2	5	9	0	0	0	4	0	2	7	1	0	0	-1.54879	-1.30078	ENSMUST00000199521.1	ENSMUST00000199521.1	NC_000067.7	Cufflinks	42734085	42780128	+	NONMMUG000507.2	NONMMUT000744.2
544	NONMMUT000745.2	0.777836	0.779031	0.158981	0.176565	5.76442	5.40196	5.40418	5.36202	6.18969	6.16635	5.17781	5.63375	5.27507	5.3855	5.39873	5.53578	5.4028	5.57858	5.56946	5.46024	5.1887	5.16841	219	358	328	211	279	216	228	231	257	220	271	270	250	206	200	-1.28562	-1.28365	.	.	NC_000067.7	Cufflinks	42734716	42736154	+	NONMMUG000507.2	NONMMUT000745.2
545	NONMMUT000747.2	0.762383	0.736621	0.12374	0.0682077	6.23695	5.84554	5.79594	5.82106	6.4595	6.72786	5.94201	6.02473	5.48808	5.90441	5.80223	5.75304	6.18978	5.89105	5.76422	5.74551	5.83786	5.73477	303	433	487	362	368	251	329	307	299	384	338	309	306	326	299	-1.31168	-1.35755	.	.	NC_000067.7	Cufflinks	42739496	42742336	+	NONMMUG000506.2	NONMMUT000747.2
546	NONMMUT000750.2	0.963334	1.49394	0.893226	0.222185	0.403848	0.349956	0.982967	0	0	0	1.06488	0.607071	0	0	0	1.24647	0	1.03059	0	0	1.7073	1.36417	0	0	0	7	3	0	0	0	8	0	6	0	0	13	9	-1.03806	1.49394	ENSMUST00000192894.1	ENSMUST00000192894.1	NC_000067.7	Cufflinks	42746232	42747212	-	NONMMUG000508.2	NONMMUT000750.2
547	NONMMUT000751.2	2.13349	1.36139	0.0215125	0.516436	0.233761	1.32698	0.67884	0	0	0.910334	0	0	1.87443	1.24873	0	1.49123	1.42741	0	0	2.00154	0	0	0	0	4	0	0	15	8	0	10	9	0	0	17	0	0	2.13349	1.36139	.	.	NC_000067.7	Cufflinks	42746278	42752815	-	NONMMUG000508.2	NONMMUT000751.2
548	NONMMUT000752.2	0.70847	0.938239	0.205945	0.845818	0.751701	0.25448	0.659728	1.26099	1.18715	0	0.80344	0	0	0	0.974183	0	0	0.420276	1.69689	0	0.399137	0	8	6	0	4	0	0	0	5	0	0	2	13	0	2	0	-1.41149	-1.06583	.	.	NC_000067.7	Cufflinks	42746278	42751574	-	NONMMUG000508.2	NONMMUT000752.2
549	NONMMUT000753.2	0.789386	0.930212	0.155161	0.686094	0.341197	0	0.236829	0	0	0	0.860293	0.60277	0	0	0	0	0	0	0	0.327819	0	0.710953	0	0	0	5	3	0	0	0	0	0	0	0	1	0	4	-1.26681	-1.07502	ENSMUST00000180589.1	ENSMUST00000180589.1	NC_000067.7	Cufflinks	42746304	42752868	-	NONMMUG000508.2	NONMMUT000753.2
550	NONMMUT000754.2	0.715311	0.923018	0.0834792	0.574134	0.925297	0.44194	0.809728	1.11591	0.950624	1.3277	0.246994	0.764344	0.765636	0.779516	0	0	0.45993	0.897746	0.756898	1.00011	0.89639	0.432789	6	5	7	1	4	4	4	0	0	2	5	4	6	5	2	-1.39799	-1.0834	.	.	NC_000067.7	Cufflinks	42746304	42751821	-	NONMMUG000508.2	NONMMUT000754.2
551	NONMMUT000755.2	0.714649	0.611886	0.0547966	0.00306315	1.12178	0.63709	0.413119	0.792895	1.00319	1.54836	1.11714	1.03549	0.730303	0.305592	0.99756	0.914115	0	0.427886	0.427527	0.470059	0.427135	0.307885	4	5	9	7	6	4	1	6	5	0	2	2	2	2	1	-1.39929	-1.63429	.	.	NC_000067.7	Cufflinks	42750592	42752815	-	NONMMUG000508.2	NONMMUT000755.2
552	NONMMUT000756.2	1.09547	1.2328	0.837508	0.469137	2.3493	2.48086	2.65123	2.5712	3.12682	0	1.66864	2.72717	1.45674	0	3.54059	2.39051	2.86524	2.71853	2.89362	2.51923	1.8514	3.00999	27	39	0	13	32	10	0	60	24	33	32	37	28	15	40	1.09547	1.2328	.	.	NC_000067.7	Cufflinks	42753603	42785597	+	NONMMUG000507.2	NONMMUT000756.2
553	NONMMUT000758.2	1.12041	1.03012	0.480269	0.830726	3.56647	3.73049	3.60928	3.71007	3.35624	3.09594	3.92571	3.60417	3.36129	3.43997	3.61259	4.23765	3.82188	3.04448	3.92048	3.56531	3.62883	3.74624	66	46	35	85	64	53	55	63	101	70	42	82	63	66	71	1.12041	1.03012	.	.	NC_000067.7	Cufflinks	42903517	42907497	+	NONMMUG000511.2	NONMMUT000758.2
554	NONMMUT000762.2	0.867004	0.841629	0.262238	0.170266	4.38772	4.18183	4.13897	3.93401	4.73948	4.48259	4.17284	4.47739	4.43653	4.15697	4.10635	3.85231	4.29175	4.10662	4.11969	4.31635	4.26767	3.83733	78	128	99	102	122	118	94	91	76	99	94	95	110	106	76	-1.1534	-1.18817	.	.	NC_000067.7	Cufflinks	43086429	43087745	-	NONMMUG000513.2	NONMMUT000762.2
555	NONMMUT000763.2	0.813358	0.910805	0.193909	0.504048	4.82566	4.52762	4.69088	4.65387	4.8135	5.36189	4.58792	4.5436	4.31493	4.43302	4.45019	4.46264	4.90263	4.44066	4.88893	4.52477	4.75565	4.79508	132	135	186	138	128	108	115	117	119	154	120	166	128	151	153	-1.22947	-1.09793	.	.	NC_000067.7	Cufflinks	43153594	43155105	+	NONMMUG000514.2	NONMMUT000763.2
556	NONMMUT000764.2	1.1833	1.12656	0.107234	0.161925	2.22032	2.46314	2.39225	2.28914	1.92086	2.03747	2.37688	2.41316	2.45258	2.20168	2.38932	2.76658	2.44694	2.54513	2.18378	2.40809	2.4904	2.30499	21	14	14	25	25	26	20	24	33	24	28	21	25	27	23	1.1833	1.12656	.	.	NC_000067.7	Cufflinks	43164489	43167403	-	NONMMUG000515.2	NONMMUT000764.2
557	NONMMUT000765.2	1.42716	1.14528	0.122373	0.428821	2.85581	3.36896	3.05152	3.39549	2.32714	2.35011	2.58753	3.25475	2.76043	2.89705	3.66955	3.7422	3.50151	3.24167	3.10239	3.18352	2.88252	2.79645	52	20	19	30	49	33	36	66	70	55	49	44	47	37	34	1.42716	1.14528	.	.	NC_000067.7	Cufflinks	43193131	43195781	-	NONMMUG000516.2	NONMMUT000765.2
558	NONMMUT000767.2	0.881088	0.909068	0.168256	0.344864	0.280768	0.0981264	0.143228	0.242617	0.264098	0	0.222833	0.607071	0.232697	0	0	0.23497	0	0	0	0.229004	0	0.432789	1	1	0	1	3	1	0	0	1	0	0	0	1	0	2	-1.13496	-1.10003	.	.	NC_000067.7	Cufflinks	43236142	43255753	+	NONMMUG000518.2	NONMMUT000767.2
559	NONMMUT000768.2	1.03538	1	0.346594	0.99999	0	0.0501555	0	0	0	0	0	0	0	0	0	0.23497	0	0	0	0	0	0	0	0	0	0	0	0	0	0	1	0	0	0	0	0	0	1.03538	1	ENSMUST00000189899.1	ENSMUST00000189899.1	NC_000067.7	Cufflinks	43289316	43342087	-	NONMMUG000519.2	NONMMUT000768.2
560	NONMMUT000770.2	1.51628	1.27657	0.0462011	0.118674	1.8255	2.42603	2.17777	2.27676	1.00319	1.44665	2.00231	2.04928	2.42646	2.07878	2.07353	2.88123	2.5093	2.15465	2.09653	2.20556	2.4079	1.99046	21	5	8	18	18	25	18	18	36	25	20	19	21	25	17	1.51628	1.27657	.	.	NC_000067.7	Cufflinks	43493293	43493875	+	NONMMUG000521.2	NONMMUT000770.2
561	NONMMUT000772.2	1.18881	1.15434	0.197892	0.152706	3.41284	3.66236	3.61991	3.35312	3.15881	3.42131	3.36992	3.70612	3.54551	3.38134	4.12817	3.66857	3.46042	3.42404	3.91767	3.44563	3.67169	3.58333	50	39	45	56	69	61	53	92	66	53	56	82	58	68	63	1.18881	1.15434	ENSMUST00000194710.1	ENSMUST00000194710.1	NC_000067.7	Cufflinks	43527607	43530669	+	NONMMUG000522.2	NONMMUT000772.2
562	NONMMUT000773.2	1.18077	0.982052	0.187075	0.801114	3.30139	3.54112	3.27526	3.05693	3.44341	3.30177	3.30109	3.37503	3.47189	3.02968	3.48061	3.93805	3.63833	3.29339	3.50622	3.01065	3.29076	3.23207	40	49	41	53	54	58	40	57	81	61	51	60	41	51	48	1.18077	-1.01828	.	.	NC_000067.7	Cufflinks	43588323	43592253	+	NONMMUG000523.2	NONMMUT000773.2
563	NONMMUT000774.2	1.1311	0.975793	0.324493	0.813812	3.16307	3.34079	3.12771	3.26415	2.72787	3.26734	3.1182	3.3565	3.09192	3.1509	3.08543	3.64355	3.61639	2.816	3.13107	3.43369	3.18542	2.99942	47	28	40	46	53	43	44	42	65	60	35	45	57	47	40	1.1311	-1.02481	.	.	NC_000067.7	Cufflinks	43596008	43598112	+	NONMMUG000524.2	NONMMUT000774.2
564	NONMMUT000775.2	1.06425	1.07449	0.722837	0.662217	2.21022	2.30005	2.31387	2.27676	1.38243	2.15429	2.37172	2.59866	2.0533	1.6552	2.44815	2.43884	2.68804	2.0976	2.54324	2.70151	2.09536	1.99046	21	8	16	25	29	18	12	25	25	29	19	28	32	19	17	1.06425	1.07449	ENSMUST00000193169.1	ENSMUST00000193169.1	NC_000067.7	Cufflinks	43599433	43600725	+	NONMMUG000525.2	NONMMUT000775.2
565	NONMMUT000776.2	0.928648	0.958562	0.386347	0.620608	0.157343	0.0505466	0.0962871	0	0.487249	0	0	0.231909	0	0	0.23669	0	0	0.229749	0.229543	0	0	0	0	2	0	0	1	0	0	1	0	0	1	1	0	0	0	-1.07683	-1.04323	.	.	NC_000067.7	Cufflinks	43697846	43706897	-	NONMMUG000526.2	NONMMUT000776.2
566	NONMMUT000777.2	1.05803	1.19965	0.631896	0.116506	3.43888	3.52026	3.70149	3.89044	3.15364	3.38378	3.37183	3.27843	3.80844	3.43063	3.32828	3.37776	3.60131	3.63215	3.95977	3.63317	3.69577	3.55124	76	39	44	56	50	74	55	51	53	59	66	84	66	69	61	1.05803	1.19965	.	.	NC_000067.7	Cufflinks	43797114	43798909	-	NONMMUG000527.2	NONMMUT000777.2
567	NONMMUT000778.2	1.27725	1.30187	0.074745	0.0252626	2.29096	2.644	2.67155	2.43141	2.54456	2.17628	1.74172	2.42665	2.49441	2.27293	2.68835	2.71275	2.96046	2.64542	2.63978	2.46448	2.68151	2.89375	24	24	16	14	25	26	21	31	31	36	30	30	26	31	37	1.27725	1.30187	.	.	NC_000067.7	Cufflinks	43798683	43800161	-	NONMMUG000527.2	NONMMUT000778.2
568	NONMMUT000779.2	1.2019	1.16434	0.210545	0.293696	3.30177	3.56709	3.52128	3.72145	3.35678	2.74223	3.15533	3.36043	3.3138	3.50845	3.31034	3.93903	3.66439	3.76419	3.78476	3.35027	3.47811	3.12064	67	46	26	47	53	51	58	50	81	62	73	74	53	59	44	1.2019	1.16434	.	.	NC_000067.7	Cufflinks	43854806	43857387	-	NONMMUG000528.2	NONMMUT000779.2
569	NONMMUT000780.2	1	1	0.99999	0.99999	0	0	0	0	0	0	0	0	0	0	0	0	0	0	0	0	0	0	0	0	0	0	0	0	0	0	0	0	0	0	0	0	0	1	1	.	.	NC_000067.7	Cufflinks	43920506	43927204	-	NONMMUG000529.2	NONMMUT000780.2
570	NONMMUT000785.2	0.792569	0.717566	0.0938645	0.0397084	2.38004	2.04465	1.90122	2.27676	2.26808	2.7707	2.00231	2.46834	1.71167	1.88248	2.01109	2.3415	2.19125	1.84377	1.91051	1.44374	1.84165	2.3286	21	19	27	18	26	13	15	17	23	19	15	16	10	15	23	-1.26172	-1.3936	.	.	NC_000067.7	Cufflinks	44125130	44126988	-	NONMMUG000531.2	NONMMUT000785.2
571	NONMMUT000788.2	0.886391	0.878692	0.377174	0.358447	4.44252	4.26853	4.25595	4.12782	4.75029	4.81662	4.14587	4.20467	4.42482	4.26845	3.96527	4.1825	4.44883	4.0017	4.40451	4.50305	4.2547	4.05032	90	129	126	100	100	117	102	82	97	111	87	117	126	105	89	-1.12817	-1.13805	.	.	NC_000067.7	Cufflinks	44159128	44166820	+	NONMMUG000532.2	NONMMUT000788.2
572	NONMMUT000790.2	0.896744	0.881636	0.292786	0.247073	4.87645	4.71922	4.6947	4.64333	5.20783	5.05994	4.80171	4.56501	4.54867	4.77259	4.63752	4.82867	4.78966	4.54036	4.82892	4.7536	4.51599	4.80414	131	179	150	161	130	128	147	134	155	142	129	159	151	127	154	-1.11515	-1.13425	.	.	NC_000067.7	Cufflinks	44182348	44183675	+	NONMMUG000533.2	NONMMUT000790.2
573	NONMMUT000793.2	0.839865	0.895162	0.047304	0.177346	0.302317	0.0505466	0.142538	0.450247	0.264098	0.517462	0.222833	0	0	0	0.23669	0	0	0	0	0.229004	0.229318	0.232563	2	1	2	1	0	0	0	1	0	0	0	0	1	1	1	-1.19067	-1.11712	.	.	NC_000067.7	Cufflinks	44218013	44218266	+	NONMMUG000535.2	NONMMUT000793.2
574	NONMMUT000794.2	1.12576	1.11917	0.535268	0.46982	1.50642	1.67731	1.66884	1.55004	0.877263	1.3277	1.80969	1.77583	1.85823	2.2485	1.10095	1.37403	1.52466	1.95477	1.08358	1.93546	1.6352	1.57086	11	4	7	15	14	15	21	6	9	10	17	6	16	12	11	1.12576	1.11917	ENSMUST00000190951.1	ENSMUST00000190951.1	NC_000067.7	Cufflinks	44431969	44433607	+	NONMMUG000536.2	NONMMUT000794.2
575	NONMMUT000795.2	1.00075	1.26912	0.987911	0.181415	0.0494601	0.0505466	0.393283	0	0	0	0	0.231909	0	0	0.23669	0	0	0.229749	0.229543	0	0.229318	1.03529	0	0	0	0	1	0	0	1	0	0	1	1	0	1	6	1.00075	1.26912	.	.	NC_000067.7	Cufflinks	44505772	44507885	-	NONMMUG000537.2	NONMMUT000795.2
576	NONMMUT000797.2	1.00712	0.794001	0.972919	0.315146	1.97353	1.98376	1.64074	1.82342	1.27875	2.18315	1.43766	2.68272	2.14384	1.79797	1.52045	2.21046	2.13174	1.79587	1.86636	1.63703	1.55423	1.27855	14	7	16	10	31	20	14	10	21	18	14	15	12	11	8	1.00712	-1.25944	.	.	NC_000067.7	Cufflinks	44576510	44579054	-	NONMMUG000538.2	NONMMUT000797.2
577	NONMMUT000798.2	0.630516	0.871981	0.033356	0.376572	2.92499	2.2596	2.72736	2.49381	3.18524	2.68405	3.32624	2.76305	2.74126	2.61846	1.58814	2.12587	1.90464	2.92364	2.55044	3.06699	2.66668	2.30351	25	40	25	54	33	32	29	11	19	15	38	28	43	31	23	-1.586	-1.14681	.	.	NC_000067.7	Cufflinks	44592254	44596203	+	NONMMUG000539.2	NONMMUT000798.2
578	NONMMUT000799.2	0.698809	1.05352	0.0286248	0.651596	3.17157	2.65454	3.24678	2.96521	3.54187	3.29931	3.25079	2.63961	2.93567	2.71222	2.70639	2.39099	2.46093	3.0193	3.31732	3.18837	3.23911	3.43675	37	53	41	51	30	38	31	31	24	24	41	52	47	49	56	-1.43101	1.05352	ENSMUST00000194332.1	ENSMUST00000194332.1	NC_000067.7	Cufflinks	44600045	44604607	+	NONMMUG000540.2	NONMMUT000799.2
579	NONMMUT000800.2	0.667852	1.00623	0.154619	0.973994	2.01758	1.43518	2.02655	1.83346	2.72936	1.84369	1.41696	1.92228	1.92651	2.05123	0.777248	0.771911	1.10666	2.41934	1.84317	1.84067	2.01855	1.92625	14	28	12	10	16	16	18	4	4	6	25	15	15	18	16	-1.49734	1.00623	.	.	NC_000067.7	Cufflinks	44612065	44614517	+	NONMMUG000541.2	NONMMUT000800.2
580	NONMMUT000801.2	0.798401	1.02661	0.197699	0.899517	2.83852	2.5137	2.8764	2.2292	3.19638	3.16228	2.94253	2.39749	2.64604	2.30126	2.8378	2.43172	2.2694	2.02052	2.85211	2.79427	2.87861	3.47855	20	41	37	40	24	30	22	34	25	20	18	36	35	37	58	-1.2525	1.02661	.	.	NC_000067.7	Cufflinks	44629786	44633643	+	NONMMUG000542.2	NONMMUT000801.2
581	NONMMUT000802.2	0.900731	0.900731	0.0410537	0.0410537	0.150831	0	0	0.242617	0.264098	0	0.222833	0	0	0	0	0	0	0	0	0	0	0	1	1	0	1	0	0	0	0	0	0	0	0	0	0	0	-1.11021	-1.11021	ENSMUST00000186732.1	ENSMUST00000186732.1	NC_000067.7	Cufflinks	44778835	44784109	-	NONMMUG000543.2	NONMMUT000802.2
582	NONMMUT000805.2	1.19938	1.08133	0.556781	0.366259	0.838143	1.10043	0.950952	1.19027	0.680464	0.897527	0.738199	0.607071	0.433023	0.441778	0.776647	2.12458	0.955081	0.757469	1.02487	1.02301	1.02409	0.906584	7	3	4	4	3	2	2	4	19	5	4	6	6	6	5	1.19938	1.08133	.	.	NC_000067.7	Cufflinks	45413491	45414193	-	NONMMUG000546.2	NONMMUT000805.2
583	NONMMUT000812.2	0.870398	0.955988	0.507259	0.836242	3.04964	2.84938	2.9847	1.83346	3.41176	3.58515	2.66556	3.14526	2.64406	3.02955	2.92535	2.81024	2.80892	2.74347	3.26651	3.21058	2.45399	3.09112	14	48	51	32	45	30	40	37	34	32	33	50	48	26	43	-1.1489	-1.04604	.	.	NC_000067.7	Cufflinks	45806900	45809362	+	NONMMUG000551.2	NONMMUT000812.2
584	NONMMUT000814.2	1	1	0.99999	0.99999	0	0	0	0	0	0	0	0	0	0	0	0	0	0	0	0	0	0	0	0	0	0	0	0	0	0	0	0	0	0	0	0	0	1	1	.	.	NC_000067.7	Cufflinks	45812122	45812324	+	NONMMUG000552.2	NONMMUT000814.2
585	NONMMUT000818.2	0.842527	0.892181	0.344211	0.515814	4.84136	4.59415	4.67677	3.80764	5.09365	5.31575	4.84428	4.73525	4.76842	4.51443	4.72764	4.36695	4.55634	4.39404	4.66205	4.73508	4.89583	4.65186	71	165	180	166	147	150	122	143	111	120	116	141	149	167	138	-1.1869	-1.12085	.	.	NC_000067.7	Cufflinks	46050707	46051426	-	NONMMUG000555.2	NONMMUT000818.2
586	NONMMUT000822.2	0.791515	0.804206	0.105677	0.101949	6.28739	5.95008	5.97303	6.35983	6.46573	6.59662	5.88974	5.99896	5.53396	6.14698	5.80509	5.90026	6.25329	6.26599	6.07094	5.75905	5.82392	5.88479	443	435	444	349	361	259	390	308	332	401	440	384	309	323	332	-1.2634	-1.24346	.	.	NC_000067.7	Cufflinks	46846704	46847463	-	NONMMUG000556.2	NONMMUT000822.2
587	NONMMUT000824.2	1.12451	1.073	0.347934	0.579688	3.37555	3.54485	3.47721	3.68974	3.68394	2.85914	3.27578	3.20104	3.56704	3.61891	3.2295	3.49303	3.76324	3.56994	3.48225	3.38701	3.15784	3.72731	65	59	29	52	47	62	63	47	58	67	63	59	55	46	70	1.12451	1.073	ENSMUST00000189404.1	ENSMUST00000189404.1	NC_000067.7	Cufflinks	46888689	46889639	-	NONMMUG000557.2	NONMMUT000824.2
588	NONMMUT000825.2	0.763285	1.20198	0.218434	0.292747	1.81446	1.42475	2.07987	2.04095	1.39031	0.901531	2.37181	1.92824	1.72096	1.38529	1.17618	1.64291	1.09212	2.31354	1.84338	2.16408	1.9148	2.11319	17	8	4	25	16	13	9	7	12	6	23	15	20	16	19	-1.31013	1.20198	ENSMUST00000195118.1	ENSMUST00000195118.1	NC_000067.7	Cufflinks	46916363	46920232	-	NONMMUG000558.2	NONMMUT000825.2
589	NONMMUT000826.2	1.03501	1.10327	0.346594	0.171886	0	0.0496391	0.141781	0	0	0	0	0	0.232697	0	0	0	0	0	0	0.426589	0.229318	0	0	0	0	0	0	1	0	0	0	0	0	0	2	1	0	1.03501	1.10327	ENSMUST00000195733.1	ENSMUST00000195733.1	NC_000067.7	Cufflinks	47472983	47474924	-	NONMMUG000559.2	NONMMUT000826.2
590	NONMMUT000828.2	1	1	0.99999	0.99999	0	0	0	0	0	0	0	0	0	0	0	0	0	0	0	0	0	0	0	0	0	0	0	0	0	0	0	0	0	0	0	0	0	1	1	.	.	NC_000067.7	Cufflinks	47790458	47790727	-	NONMMUG000560.2	NONMMUT000828.2
591	NONMMUT000829.2	1	1	0.99999	0.99999	0	0	0	0	0	0	0	0	0	0	0	0	0	0	0	0	0	0	0	0	0	0	0	0	0	0	0	0	0	0	0	0	0	1	1	.	.	NC_000067.7	Cufflinks	48255739	48257262	-	NONMMUG000561.2	NONMMUT000829.2
592	NONMMUT000831.2	0.995212	1.06442	0.978805	0.671439	0.510264	0.503339	0.600327	0.825315	0	0.788241	0.698363	0	0	0.755989	0.630952	0	0.887585	0.296769	0.900834	0.620339	0.401209	0.702138	4	0	3	4	0	0	4	3	0	5	1	5	3	2	4	-1.00481	1.06442	.	.	NC_000067.7	Cufflinks	49005127	49006531	-	NONMMUG000562.2	NONMMUT000831.2
593	NONMMUT000832.2	1	1	0.99999	0.99999	0	0	0	0	0	0	0	0	0	0	0	0	0	0	0	0	0	0	0	0	0	0	0	0	0	0	0	0	0	0	0	0	0	1	1	.	.	NC_000067.7	Cufflinks	49134603	49135044	+	NONMMUG000563.2	NONMMUT000832.2
594	NONMMUT000833.2	1.01775	1.04643	0.87691	0.559489	4.32662	4.35201	4.39211	4.38836	4.5622	4.30549	4.03664	4.29088	3.83785	4.42478	4.50989	4.65872	4.19284	4.44511	4.457	4.47876	4.45302	4.09084	109	113	87	92	107	76	114	122	137	92	120	122	124	121	92	1.01775	1.04643	ENSMUST00000186016.1	ENSMUST00000186016.1	NC_000067.7	Cufflinks	50146629	50148121	+	NONMMUG000564.2	NONMMUT000833.2
595	NONMMUT000834.2	1	1	0.99999	0.99999	0	0	0	0	0	0	0	0	0	0	0	0	0	0	0	0	0	0	0	0	0	0	0	0	0	0	0	0	0	0	0	0	0	1	1	.	.	NC_000067.7	Cufflinks	50598921	50599234	+	NONMMUG000565.2	NONMMUT000834.2
596	NONMMUT000835.2	1	1	0.99999	0.99999	0	0	0	0	0	0	0	0	0	0	0	0	0	0	0	0	0	0	0	0	0	0	0	0	0	0	0	0	0	0	0	0	0	1	1	.	.	NC_000067.7	Cufflinks	50782546	50783154	-	NONMMUG000566.2	NONMMUT000835.2
597	NONMMUT000836.2	1	1	0.99999	0.99999	0	0	0	0	0	0	0	0	0	0	0	0	0	0	0	0	0	0	0	0	0	0	0	0	0	0	0	0	0	0	0	0	0	1	1	.	.	NC_000067.7	Cufflinks	50851634	50856860	+	NONMMUG000567.2	NONMMUT000836.2
598	NONMMUT000839.2	0.903584	1.03339	0.464747	0.853355	0.42908	0.282811	0.476466	0.243733	0.76168	0.753035	0.222833	0	0.433397	0	0.440345	0	0.45993	0	0.232511	0.264974	1.03881	0.60941	1	3	3	1	0	2	0	2	0	2	0	1	1	6	3	-1.1067	1.03339	ENSMUST00000185627.1	ENSMUST00000185627.1	NC_000067.7	Cufflinks	50943603	50945077	+	NONMMUG000569.2	NONMMUT000839.2
599	NONMMUT000840.2	0.958949	1.22395	0.626451	0.0253608	4.41768	4.3572	4.70922	4.5214	4.0239	4.3998	4.57781	4.50071	4.50178	4.05827	4.402	4.47752	4.30316	4.47089	4.70365	4.71451	4.84115	4.7888	120	76	93	137	124	124	87	113	120	100	123	145	147	161	152	-1.04281	1.22395	.	.	NC_000067.7	Cufflinks	51048693	51050969	+	NONMMUG000570.2	NONMMUT000840.2
600	NONMMUT000842.2	1.18863	1.44383	0.313877	0.0320572	3.46529	3.71459	3.99519	3.51586	3.10997	3.09594	4.04729	3.33173	3.85572	3.3157	3.61259	4.11046	3.54857	3.90526	3.72736	4.04285	3.88581	4.33923	57	38	35	93	52	77	50	63	92	57	81	71	90	80	110	1.18863	1.44383	.	.	NC_000067.7	Cufflinks	51117051	51118033	+	NONMMUG000571.2	NONMMUT000842.2
601	NONMMUT000843.2	1.20572	1.2873	0.0730289	0.0250352	5.11561	5.3855	5.47996	5.16909	4.75029	4.98331	5.52077	5.04058	5.34187	5.37453	5.48156	5.48758	5.22578	5.29734	5.45757	5.64465	5.4447	5.53308	191	129	142	269	183	226	226	245	248	194	222	249	285	247	259	1.20572	1.2873	.	.	NC_000067.7	Cufflinks	51127565	51131490	+	NONMMUG000572.2	NONMMUT000843.2
602	NONMMUT000846.2	1.02783	0.876646	0.900517	0.501015	0.4836	0.523206	0.293665	0.452758	0.487249	0	0	1.15102	0	0	0.945488	0.914115	0.45993	0	0.601592	0	0.335165	0.432789	2	2	0	0	7	0	0	5	5	2	0	3	0	2	2	1.02783	-1.14071	ENSMUST00000189867.1	ENSMUST00000189867.1	NC_000067.7	Cufflinks	51257545	51372938	-	NONMMUG000575.2	NONMMUT000846.2
603	NONMMUT000847.2	0.967675	1.00109	0.346594	0.981948	0.0474053	0	0.0489701	0	0	0	0.222833	0	0	0	0	0	0	0.229749	0	0	0	0	0	0	0	1	0	0	0	0	0	0	1	0	0	0	0	-1.0334	1.00109	.	.	NC_000067.7	Cufflinks	51259557	51288916	-	NONMMUG000575.2	NONMMUT000847.2
604	NONMMUT000848.2	1	1.10344	0.99999	0.172087	0	0	0.14201	0	0	0	0	0	0	0	0	0	0	0	0.427527	0	0.229318	0	0	0	0	0	0	0	0	0	0	0	0	2	0	1	0	1	1.10344	.	.	NC_000067.7	Cufflinks	51372530	51382438	+	NONMMUG000576.2	NONMMUT000848.2
605	NONMMUT000849.2	1	1.03441	0.99999	0.346594	0	0	0.0488014	0	0	0	0	0	0	0	0	0	0	0	0	0.229004	0	0	0	0	0	0	0	0	0	0	0	0	0	0	1	0	0	1	1.03441	.	.	NC_000067.7	Cufflinks	51496212	51497972	-	NONMMUG000577.2	NONMMUT000849.2
606	NONMMUT000850.2	1	1	0.99999	0.99999	0	0	0	0	0	0	0	0	0	0	0	0	0	0	0	0	0	0	0	0	0	0	0	0	0	0	0	0	0	0	0	0	0	1	1	ENSMUST00000189460.1	ENSMUST00000189460.1	NC_000067.7	Cufflinks	51497091	51498090	-	NONMMUG000577.2	NONMMUT000850.2
607	NONMMUT000852.2	0.913985	0.853553	0.452452	0.253587	4.58409	4.45433	4.35564	4.34884	4.46454	5.04767	4.44378	4.5005	4.32712	4.42101	4.64781	4.60893	4.2209	4.30468	4.7479	4.2396	4.31838	4.0782	106	105	149	124	124	109	114	135	132	94	109	150	104	110	91	-1.09411	-1.17157	.	.	NC_000067.7	Cufflinks	51509460	51517558	-	NONMMUG000578.2	NONMMUT000852.2
608	NONMMUT000853.2	0.547201	0.567434	0.109912	0.10397	2.06461	1.19476	1.24714	1.51967	2.38776	2.03101	2.35721	1.84986	2.56242	0	0	1.34389	0	1.86546	0	0	0	2.38534	10	21	14	25	15	28	0	0	9	0	15	0	0	0	24	-1.82748	-1.76232	.	.	NC_000067.7	Cufflinks	51509721	51510571	-	NONMMUG000578.2	NONMMUT000853.2
609	NONMMUT000855.2	1.15188	0.954024	0.253033	0.569974	0.209843	0.413831	0.141941	0.242617	0	0.51768	0.224072	0	0.463193	0	0.23669	0.771911	0.482011	0	0.229543	0.229004	0.22953	0	1	0	2	1	0	2	0	1	4	2	0	1	1	1	0	1.15188	-1.04819	ENSMUST00000190169.1	ENSMUST00000190169.1	NC_000067.7	Cufflinks	51546245	51551488	-	NONMMUG000579.2	NONMMUT000855.2
610	NONMMUT000856.2	0.909986	0.87757	0.497442	0.346594	0.188414	0.0523302	0	0	0	0	0	0.763455	0	0.244512	0	0	0	0	0	0	0	0	0	0	0	0	4	0	1	0	0	0	0	0	0	0	0	-1.09892	-1.13951	ENSMUST00000189410.1	ENSMUST00000189410.1	NC_000067.7	Cufflinks	51546245	51635877	-	NONMMUG000579.2	NONMMUT000856.2
611	NONMMUT000857.2	1	1	0.99999	0.99999	0	0	0	0	0	0	0	0	0	0	0	0	0	0	0	0	0	0	0	0	0	0	0	0	0	0	0	0	0	0	0	0	0	1	1	.	.	NC_000067.7	Cufflinks	51548702	51552298	-	NONMMUG000579.2	NONMMUT000857.2
612	NONMMUT000858.2	1.17317	1.12749	0.237515	0.0859739	0.056829	0.287244	0.22994	0	0.264098	0	0	0	0.236132	0	0.795739	0	0.248216	0.229749	0.427527	0.229004	0.23186	0	0	1	0	0	0	1	0	4	0	1	1	2	1	1	0	1.17317	1.12749	ENSMUST00000194442.1	ENSMUST00000194442.1	NC_000067.7	Cufflinks	51566164	51568528	-	NONMMUG000580.2	NONMMUT000858.2
613	NONMMUT000864.2	1.3382	1.38749	0.191916	0.11668	0.553003	0.9733	1.02549	0.93786	0	1.0556	0.222833	0.231909	1.26318	0.779516	1.47657	0.436977	0.644514	1.02558	1.44606	1.24866	0.60107	0.608583	5	0	5	1	1	8	4	10	2	3	6	10	8	3	3	1.3382	1.38749	ENSMUST00000186428.1	ENSMUST00000186428.1	NC_000067.7	Cufflinks	51886999	51888277	-	NONMMUG000584.2	NONMMUT000864.2
614	NONMMUT000865.2	1.22089	1.11569	0.194787	0.302416	0.793623	1.08156	0.951565	0.792895	1.00319	0.281808	0.738199	1.03304	0.907005	1.38529	1.27875	0.436977	1.21049	1.02558	1.02487	0.600344	1.02409	1.03529	4	5	1	4	6	5	9	8	2	7	6	6	3	6	6	1.22089	1.11569	ENSMUST00000186817.1	ENSMUST00000186817.1	NC_000067.7	Cufflinks	51916269	51918767	-	NONMMUG000585.2	NONMMUT000865.2
615	NONMMUT000869.2	1.09973	0.966254	0.398336	0.735853	4.27854	4.41568	4.22901	4.36397	4.33008	3.93633	4.15964	4.53301	4.11394	4.25676	4.28633	4.61034	4.71942	4.50354	4.09222	4.3927	3.96083	4.12485	107	95	66	101	127	93	101	104	132	135	126	93	116	85	94	1.09973	-1.03492	.	.	NC_000067.7	Cufflinks	52216535	52217853	-	NONMMUG000587.2	NONMMUT000869.2
616	NONMMUT000870.2	0.906187	1.10478	0.401524	0.407402	0.246785	0.104666	0.390538	0.63172	0	0.282576	0.222833	0	0	0	0	0	0.460718	0	0.601592	0.426589	0.602217	0.232563	3	0	1	1	0	0	0	0	0	2	0	3	2	3	1	-1.10352	1.10478	.	.	NC_000067.7	Cufflinks	52224222	52226002	+	NONMMUG000588.2	NONMMUT000870.2
617	NONMMUT000871.2	0.932515	0.8786	0.566322	0.117508	5.64315	5.54235	5.45643	5.4486	5.90597	5.76239	5.61281	5.42719	4.98323	5.43552	5.60824	5.90878	5.62199	5.45327	5.40569	5.55774	5.32576	5.52762	233	294	247	287	241	175	236	268	334	257	248	240	268	227	258	-1.07237	-1.13817	.	.	NC_000067.7	Cufflinks	52224849	52226076	-	NONMMUG000589.2	NONMMUT000871.2
618	NONMMUT000875.2	1.15925	1.14416	0.103385	0.121167	5.19318	5.40638	5.38747	5.36131	4.86482	5.24353	5.17407	5.27399	5.20481	5.40535	5.28585	5.41353	5.67695	5.59545	5.31133	5.13186	5.36611	5.48965	219	140	171	210	216	205	231	213	235	267	274	224	198	234	251	1.15925	1.14416	.	.	NC_000067.7	Cufflinks	52251704	52253636	-	NONMMUG000592.2	NONMMUT000875.2
619	NONMMUT000877.2	1.07731	0.90775	0.49654	0.288276	5.37337	5.48081	5.23374	5.68778	5.38473	5.28415	5.12539	5.32419	5.10562	5.45921	5.32354	5.75662	5.66535	5.12249	5.04027	5.28606	5.22308	5.46043	276	203	176	203	224	191	240	219	300	265	196	185	221	211	246	1.07731	-1.10162	.	.	NC_000067.7	Cufflinks	52265682	52268710	-	NONMMUG000593.2	NONMMUT000877.2
620	NONMMUT000878.2	0.842355	0.884283	0.34999	0.439003	0.653732	0.406232	0.476312	0.792895	0.680464	0.897527	0.738199	0	0.907005	0	0	0	0.808138	0.229749	0.287567	0.755403	0	0.906584	4	3	4	4	0	5	0	0	0	4	1	1	4	0	5	-1.18715	-1.13086	.	.	NC_000067.7	Cufflinks	52370983	52377324	+	NONMMUG000594.2	NONMMUT000878.2
621	NONMMUT000880.2	1.48371	1.0149	0.20003	0.935771	0.370822	0.940031	0.392167	0.93786	0	0.281808	0.415809	0	1.26318	0.441778	0.618106	1.72224	0	0	0.756898	0	0.229318	0.765264	5	0	1	2	0	8	2	3	13	0	0	4	0	1	4	1.48371	1.0149	.	.	NC_000067.7	Cufflinks	52494359	52495567	-	NONMMUG000595.2	NONMMUT000880.2
622	NONMMUT000882.2	1.18284	1.02324	0.0439259	0.749832	4.24364	4.48589	4.27678	4.43211	3.94162	4.21913	4.42558	4.14167	4.55171	4.28441	4.59992	4.53111	4.44134	4.23658	4.25359	4.32039	4.14305	4.41594	112	72	82	123	95	128	103	130	125	110	103	105	110	97	116	1.18284	1.02324	.	.	NC_000067.7	Cufflinks	52523500	52527900	-	NONMMUG000597.2	NONMMUT000882.2
623	NONMMUT000884.2	1.4836	1.39935	0.210342	0.00405127	0.745801	1.31491	1.23056	1.06958	1.00319	0.517462	0.585991	0.43165	2.22516	0.620508	1.16864	1.27206	0.644514	1.35257	1.25078	1.24866	1.13678	1.15344	6	5	2	3	2	21	3	7	8	3	9	8	8	7	7	1.4836	1.39935	.	.	NC_000067.7	Cufflinks	52549879	52552031	+	NONMMUG000599.2	NONMMUT000884.2
624	NONMMUT000885.2	0.919196	0.919196	0.346594	0.346594	0.121556	0	0	0	0.525604	0	0	0	0	0	0	0	0	0	0	0	0	0	0	2	0	0	0	0	0	0	0	0	0	0	0	0	0	-1.08791	-1.08791	.	.	NC_000067.7	Cufflinks	52552540	52559687	+	NONMMUG000600.2	NONMMUT000885.2
625	NONMMUT000886.2	1	1.06905	0.99999	0.346594	0	0	0.0963323	0	0	0	0	0	0	0	0	0	0	0.427886	0	0	0	0	0	0	0	0	0	0	0	0	0	0	2	0	0	0	0	1	1.06905	.	.	NC_000067.7	Cufflinks	52552540	52559687	+	NONMMUG000600.2	NONMMUT000886.2
626	NONMMUT000887.2	1.44881	1.11343	0.101414	0.573972	0.354522	0.889386	0.509532	0	0	0.761505	0	0.763455	0.907005	0	1.30199	1.19424	0.707404	0.757469	0.897098	0.646259	0	0	0	0	3	0	4	5	0	8	7	3	4	5	3	0	0	1.44881	1.11343	.	.	NC_000067.7	Cufflinks	52552540	52554467	+	NONMMUG000600.2	NONMMUT000887.2
627	NONMMUT000888.2	1.32348	1.08822	0.295603	0.74156	2.30932	2.71365	2.43129	1.7833	2.98145	2.57881	0	2.69334	3.06287	2.08482	2.48169	2.96221	2.77014	2.70155	2.54473	2.39366	2.07804	2.36501	13	34	23	0	31	42	18	26	38	31	32	28	25	19	24	1.32348	1.08822	.	.	NC_000067.7	Cufflinks	52552967	52562809	+	NONMMUG000600.2	NONMMUT000888.2
628	NONMMUT000889.2	0.846425	0.884535	0.346594	0.486378	0.240545	0	0.0635367	0	0.931453	0	0	0	0	0	0	0	0	0	0	0	0	0.292926	0	5	0	0	0	0	0	0	0	0	0	0	0	0	1	-1.18144	-1.13054	ENSMUST00000189527.1	ENSMUST00000189527.1	NC_000067.7	Cufflinks	52562061	52621838	+	NONMMUG000600.2	NONMMUT000889.2
629	NONMMUT000890.2	1.03886	0.966298	0.640187	0.346594	0.0494601	0.104464	0	0	0	0	0	0.231909	0	0	0	0	0.45993	0	0	0	0	0	0	0	0	0	1	0	0	0	0	2	0	0	0	0	0	1.03886	-1.03488	.	.	NC_000067.7	Cufflinks	52607738	52621828	+	NONMMUG000600.2	NONMMUT000890.2
630	NONMMUT000891.2	1.14076	1.17249	0.141121	0.152612	0	0.190002	0.229576	0	0	0	0	0	0.433023	0	0	0.436977	0	0.602069	0	0	0.427135	0	0	0	0	0	0	2	0	0	2	0	3	0	0	2	0	1.14076	1.17249	ENSMUST00000188544.1	ENSMUST00000188544.1	NC_000067.7	Cufflinks	52609173	52619451	-	NONMMUG000601.2	NONMMUT000891.2
631	NONMMUT000893.2	1.06391	1.04438	0.510885	0.586188	4.39321	4.48258	4.45586	4.34739	4.25589	4.52937	4.09124	4.67052	4.3649	4.53122	4.59362	4.20285	4.672	4.48206	4.43464	4.4191	4.60597	4.3226	106	90	102	96	140	112	123	130	98	130	124	120	119	136	109	1.06391	1.04438	ENSMUST00000191873.1	ENSMUST00000191873.1	NC_000067.7	Cufflinks	52692967	52695051	-	NONMMUG000603.2	NONMMUT000893.2
632	NONMMUT000894.2	0.764158	0.731295	0.0393061	0.0248983	6.03905	5.65099	5.58757	5.95384	6.17219	6.43336	5.78439	5.73178	5.65416	5.58837	5.7051	5.53238	5.76334	5.53611	5.6777	5.40212	5.72401	5.57602	333	354	396	324	299	282	263	287	256	284	263	291	240	301	267	-1.30863	-1.36744	.	.	NC_000067.7	Cufflinks	52695470	52696719	-	NONMMUG000604.2	NONMMUT000894.2
633	NONMMUT000895.2	0.967218	0.890168	0.702918	0.323824	2.75473	2.70664	2.58688	2.65786	2.96903	2.40989	2.81	2.86353	2.60309	2.86193	2.85599	2.43884	2.72947	2.41028	2.88384	2.84658	2.49865	2.16941	29	34	20	36	36	29	35	35	25	30	25	37	36	27	20	-1.03389	-1.12338	ENSMUST00000190228.1	ENSMUST00000190228.1	NC_000067.7	Cufflinks	52741431	52743921	-	NONMMUG000605.2	NONMMUT000895.2
634	NONMMUT000896.2	0.791582	0.810321	0.0541668	0.0703321	5.55636	5.21917	5.25293	5.44611	5.51089	5.92369	5.60293	5.20131	5.0501	5.15299	5.33681	5.09822	5.42193	5.18852	5.0201	5.35251	5.2831	5.39056	233	222	277	285	205	184	193	221	188	223	205	182	232	220	234	-1.26329	-1.23408	.	.	NC_000067.7	Cufflinks	52823851	52827992	-	NONMMUG000606.2	NONMMUT000896.2
635	NONMMUT000899.2	1.06346	0.934358	0.749768	0.743561	1.65129	1.74006	1.55334	1.30164	1.14098	1.55653	2.37172	1.54511	1.63243	1.38529	1.94583	1.55861	2.06748	1.25159	2.03715	1.53221	1.44509	1.36417	8	6	9	25	11	12	9	16	11	17	8	18	11	10	9	1.06346	-1.07025	.	.	NC_000067.7	Cufflinks	52844514	52846330	-	NONMMUG000608.2	NONMMUT000899.2
636	NONMMUT000904.2	0.85347	1.00392	0.394953	0.984319	0.421799	0.193212	0.427442	0	0	0.897527	0.875871	0	0.232697	0	0	0.436977	0.248216	0.427886	0.756898	0	0.756273	0	0	0	4	5	0	1	0	0	2	1	2	4	0	4	0	-1.17169	1.00392	.	.	NC_000067.7	Cufflinks	52912296	52913157	-	NONMMUG000613.2	NONMMUT000904.2
637	NONMMUT000907.2	0.961375	0.961375	0.346594	0.346594	0.056829	0	0	0	0.264098	0	0	0	0	0	0	0	0	0	0	0	0	0	0	1	0	0	0	0	0	0	0	0	0	0	0	0	0	-1.04018	-1.04018	.	.	NC_000067.7	Cufflinks	53234092	53236991	+	NONMMUG000615.2	NONMMUT000907.2
638	NONMMUT000908.2	1.07131	1.1039	0.346594	0.170806	0	0.0993821	0.142605	0	0	0	0	0	0	0	0.439966	0	0	0	0	0	0.427135	0.232563	0	0	0	0	0	0	0	2	0	0	0	0	0	2	1	1.07131	1.1039	ENSMUST00000191402.1	ENSMUST00000191402.1	NC_000067.7	Cufflinks	53235272	53236854	+	NONMMUG000615.2	NONMMUT000908.2
639	NONMMUT000910.2	0.511585	0.606571	0.0322765	0.0707897	3.12025	2.15329	2.399	3.39104	3.09983	3.77212	2.68649	2.10882	2.17359	2.41432	1.87747	1.98941	2.24943	2.40333	2.56959	2.15067	2.26515	2.56017	52	38	59	33	19	20	24	15	17	20	25	29	20	22	28	-1.95471	-1.64861	.	.	NC_000067.7	Cufflinks	53303792	53304333	-	NONMMUG000616.2	NONMMUT000910.2
640	NONMMUT000915.2	0.93055	0.927532	0.617414	0.599901	0.250541	0.146697	0.14201	0.792895	0	0.281808	0	0	0	0.441778	0	0.23497	0	0	0.427527	0	0.229318	0	4	0	1	0	0	0	2	0	1	0	0	2	0	1	0	-1.07463	-1.07813	.	.	NC_000067.7	Cufflinks	53365773	53366707	-	NONMMUG000619.2	NONMMUT000915.2
641	NONMMUT000922.2	0.899075	0.91889	0.636179	0.754673	2.08648	1.93299	1.96444	1.59192	1.9307	2.62696	2.58753	1.15102	2.27818	2.07878	1.87747	1.86918	1.42741	2.5444	0.897098	2.35857	1.69584	1.78613	11	14	24	30	7	22	18	15	15	9	28	5	24	13	14	-1.11225	-1.08827	.	.	NC_000067.7	Cufflinks	53737204	53745970	-	NONMMUG000621.2	NONMMUT000922.2
642	NONMMUT000924.2	1.01297	1.00316	0.960064	0.988353	0.990662	1.00925	0.995211	0.675057	0	1.75648	1.06477	0.901709	0.681542	1.55585	0.902929	1.28981	0.269719	0.815651	1.2092	0.679181	1.17845	1.02155	3	0	11	7	5	3	11	5	8	1	4	8	3	7	6	1.01297	1.00316	ENSMUST00000194911.1	ENSMUST00000194911.1	NC_000067.7	Cufflinks	53830360	53831814	+	NONMMUG000623.2	NONMMUT000924.2
643	NONMMUT000925.2	0.774307	0.888822	0.0464184	0.225691	5.76432	5.39529	5.59428	5.79636	5.96046	5.97524	5.41805	5.59273	5.55022	5.27124	5.53796	4.91579	5.59425	5.37741	5.67283	5.63968	5.46736	5.77809	298	305	287	250	271	262	210	255	165	252	235	290	284	251	308	-1.29148	-1.12508	.	.	NC_000067.7	Cufflinks	53846041	53848789	-	NONMMUG000624.2	NONMMUT000925.2
644	NONMMUT000926.2	0.756241	0.792011	0.0922258	0.142149	1.36188	0.958795	1.02547	1.5015	1.68245	1.0556	1.22415	1.26009	0.433023	0.779516	0.776647	1.04355	1.52475	0.757469	0.601592	1.53221	1.2499	0.765264	10	11	5	8	8	2	4	4	6	10	4	3	11	8	4	-1.32233	-1.26261	.	.	NC_000067.7	Cufflinks	53862090	53863019	-	NONMMUG000625.2	NONMMUT000926.2
645	NONMMUT000928.2	1.18986	1.23688	0.188113	0.176475	2.17015	2.42095	2.47686	2.4317	1.68245	2.5225	1.94088	2.10882	2.11289	2.50019	2.44815	2.29025	2.68804	2.20953	2.66593	1.97249	2.66464	2.72191	24	11	22	17	19	19	26	25	22	29	21	31	17	31	32	1.18986	1.23688	.	.	NC_000067.7	Cufflinks	54108252	54110123	-	NONMMUG000626.2	NONMMUT000928.2
646	NONMMUT000929.2	0.991243	1.2169	0.954293	0.174966	3.71094	3.69825	3.99415	4.29241	3.62301	3.16249	3.54656	3.69162	3.55024	3.46628	3.84157	3.63544	3.94217	4.01462	3.72556	4.14744	4.02514	4.02521	102	56	37	64	68	61	56	75	65	77	88	71	97	89	87	-1.00883	1.2169	ENSMUST00000192858.1	ENSMUST00000192858.1	NC_000067.7	Cufflinks	54191556	54194255	-	NONMMUG000627.2	NONMMUT000929.2
647	NONMMUT000930.2	0.840759	1.09973	0.489569	0.598084	1.97398	1.72374	2.11112	2.6587	1.38288	1.8436	1.73985	1.92254	0.766972	1.37626	2.29991	1.54232	2.13094	2.26307	1.8429	2.40645	1.84179	2.11359	29	8	12	14	16	4	9	22	11	18	22	15	25	15	19	-1.1894	1.09973	.	.	NC_000067.7	Cufflinks	54206510	54207044	-	NONMMUG000628.2	NONMMUT000930.2
648	NONMMUT000931.2	1.17006	1.03875	0.315453	0.796766	3.38073	3.60731	3.43558	3.74989	3.41176	3.75613	2.77522	2.93107	3.54558	3.5097	3.69434	3.29926	3.9146	3.18803	3.29214	3.58612	3.5247	3.54475	68	48	58	35	38	61	58	67	50	75	47	51	64	61	61	1.17006	1.03875	.	.	NC_000067.7	Cufflinks	54207960	54209078	-	NONMMUG000629.2	NONMMUT000931.2
649	NONMMUT000932.2	0.915618	0.823576	0.611671	0.131568	1.24903	1.12185	0.969	1.19374	1.44743	1.05934	1.43855	1.05306	1.26874	0.279214	0.843967	1.09176	1.73634	1.31092	0.763655	0.979242	0.428244	1.19636	7	9	5	10	6	8	1	4	6	12	9	4	6	2	7	-1.09216	-1.21422	.	.	NC_000067.7	Cufflinks	54240086	54241439	-	NONMMUG000630.2	NONMMUT000932.2
650	NONMMUT000933.2	0.876495	0.725397	0.338596	0.0145788	0.535909	0.345726	0.0727508	0.576802	0.746731	0.659786	0.584867	0	0	0	0.674632	0.25692	0.644168	0.33182	0	0	0	0	3	3	3	3	0	0	0	3	1	3	1	0	0	0	0	-1.14091	-1.37856	.	.	NC_000067.7	Cufflinks	54281583	54282254	-	NONMMUG000631.2	NONMMUT000933.2
651	NONMMUT000936.2	0.844713	0.90782	0.24535	0.457142	5.6868	5.44333	5.54727	5.33537	5.92751	6.12544	5.5318	5.33046	5.47273	5.61498	5.52131	5.12038	5.44058	5.67907	5.50765	5.55247	5.56509	5.41974	215	298	319	271	225	248	268	252	191	226	291	258	267	269	239	-1.18383	-1.10154	.	.	NC_000067.7	Cufflinks	54514517	54516757	-	NONMMUG000632.2	NONMMUT000936.2
652	NONMMUT000937.2	0.838001	1.0114	0.226607	0.925306	4.91313	4.65815	4.92948	4.51054	5.13547	5.28415	4.90183	4.5756	4.55942	4.98335	4.59558	4.29077	4.76994	4.88186	4.75713	4.87697	4.88745	5.20393	119	170	176	173	131	129	171	130	105	140	165	151	165	166	205	-1.19332	1.0114	.	.	NC_000067.7	Cufflinks	54517523	54518751	-	NONMMUG000633.2	NONMMUT000937.2
653	NONMMUT000938.2	1	1	0.99999	0.99999	0	0	0	0	0	0	0	0	0	0	0	0	0	0	0	0	0	0	0	0	0	0	0	0	0	0	0	0	0	0	0	0	0	1	1	ENSMUST00000190007.3	ENSMUST00000190007.3	NC_000067.7	Cufflinks	54720888	54775975	+	NONMMUG000634.2	NONMMUT000938.2
654	NONMMUT000939.2	1	1	0.99999	0.99999	0	0	0	0	0	0	0	0	0	0	0	0	0	0	0	0	0	0	0	0	0	0	0	0	0	0	0	0	0	0	0	0	0	1	1	.	.	NC_000067.7	Cufflinks	54720923	54775934	+	NONMMUG000634.2	NONMMUT000939.2
655	NONMMUT000940.2	1	1	0.99999	0.99999	0	0	0	0	0	0	0	0	0	0	0	0	0	0	0	0	0	0	0	0	0	0	0	0	0	0	0	0	0	0	0	0	0	1	1	.	.	NC_000067.7	Cufflinks	54720923	54729661	+	NONMMUG000634.2	NONMMUT000940.2
656	NONMMUT000941.2	1	1	0.99999	0.99999	0	0	0	0	0	0	0	0	0	0	0	0	0	0	0	0	0	0	0	0	0	0	0	0	0	0	0	0	0	0	0	0	0	1	1	.	.	NC_000067.7	Cufflinks	54720932	54768568	+	NONMMUG000634.2	NONMMUT000941.2
657	NONMMUT000942.2	1	1	0.99999	0.99999	0	0	0	0	0	0	0	0	0	0	0	0	0	0	0	0	0	0	0	0	0	0	0	0	0	0	0	0	0	0	0	0	0	1	1	.	.	NC_000067.7	Cufflinks	54720932	54775986	+	NONMMUG000634.2	NONMMUT000942.2
658	NONMMUT000943.2	0.963462	0.963462	0.346594	0.346594	0.0536996	0	0	0	0	0.250496	0	0	0	0	0	0	0	0	0	0	0	0	0	0	1	0	0	0	0	0	0	0	0	0	0	0	0	-1.03792	-1.03792	.	.	NC_000067.7	Cufflinks	54720932	54805037	+	NONMMUG000634.2	NONMMUT000943.2
659	NONMMUT000944.2	0.957115	1.02016	0.478732	0.855118	0.113392	0.0501555	0.142189	0	0	0.312455	0.222833	0	0	0	0	0.23497	0	0.602069	0	0	0	0	0	0	1	1	0	0	0	0	1	0	3	0	0	0	0	-1.04481	1.02016	ENSMUST00000188243.1	ENSMUST00000188243.1	NC_000067.7	Cufflinks	54729655	54806683	+	NONMMUG000634.2	NONMMUT000944.2
660	NONMMUT000945.2	0.814257	0.953374	0.215829	0.750172	2.00733	1.71089	1.93845	1.40503	2.38366	1.84343	2.17232	2.04928	1.15394	1.95092	1.65051	1.55861	2.06748	1.53552	1.91051	2.35857	1.97408	1.78613	9	21	12	21	18	7	16	12	11	17	11	16	24	17	14	-1.22811	-1.04891	ENSMUST00000191996.1	ENSMUST00000191996.1	NC_000067.7	Cufflinks	54776325	54777734	-	NONMMUG000635.2	NONMMUT000945.2
661	NONMMUT000947.2	0.941006	0.870163	0.668605	0.471569	2.28791	2.20019	2.08727	2.27676	1.58921	2.35011	2.66556	2.35597	2.17012	1.81063	2.40023	2.06484	2.46093	1.02558	2.45524	1.84012	2.40565	2.27746	21	10	19	32	24	20	14	24	18	24	6	26	15	25	22	-1.06269	-1.14921	.	.	NC_000067.7	Cufflinks	54953004	54955753	-	NONMMUG000636.2	NONMMUT000947.2
662	NONMMUT000949.2	0.862711	0.888789	0.265668	0.273755	7.07138	6.85833	6.9013	6.76643	7.3174	7.39572	6.98985	6.76284	6.44484	6.84239	6.78748	6.98801	7.13816	6.98695	6.90896	6.89702	6.86329	6.84609	589	789	776	755	617	492	635	614	712	745	729	691	687	670	652	-1.15914	-1.12513	.	.	NC_000067.7	Cufflinks	55024320	55026546	-	NONMMUG000637.2	NONMMUT000949.2
663	NONMMUT000951.2	1.0489	0.785182	0.857817	0.36876	1.64252	1.7114	1.29362	1.67701	1.68245	2.40989	0.738199	1.15102	1.71167	0.620508	1.80571	1.64274	2.30524	1.61897	1.77167	0.895403	0.89639	1.03529	12	11	20	4	7	13	3	14	12	21	12	14	5	5	6	1.0489	-1.27359	.	.	NC_000067.7	Cufflinks	55092030	55092827	+	NONMMUG000638.2	NONMMUT000951.2
664	NONMMUT000952.2	1.20745	1.55132	0.191698	0.0119735	2.43069	2.70266	3.06419	2.67501	2.23854	1.99258	2.31933	2.7827	2.67729	2.44881	2.77338	2.42242	3.08678	3.35328	3.02405	3.156	3.14446	2.51338	29	19	14	24	34	31	25	33	25	40	53	41	46	46	27	1.20745	1.55132	.	.	NC_000067.7	Cufflinks	55107506	55110218	+	NONMMUG000639.2	NONMMUT000952.2
665	NONMMUT000954.2	0.782556	0.775152	0.0584636	0.0123724	5.87551	5.52177	5.50806	5.74802	5.93226	5.99	5.59797	6.06057	5.59792	5.62549	5.6135	4.7923	5.78781	5.61953	5.63828	5.37845	5.61158	5.25092	288	299	290	284	377	271	270	269	151	289	279	283	236	278	212	-1.27786	-1.29007	.	.	NC_000067.7	Cufflinks	55166456	55167446	+	NONMMUG000641.2	NONMMUT000954.2
666	NONMMUT000957.2	0.781287	0.855149	0.190004	0.366437	5.45763	5.10156	5.23188	5.03848	5.73345	6.02071	4.9065	5.27574	5.02521	5.18535	5.17089	4.92253	5.18456	5.12186	5.28968	5.21848	5.30291	5.21932	174	260	296	174	216	180	198	196	166	188	196	221	211	223	207	-1.27994	-1.16939	.	.	NC_000067.7	Cufflinks	55192959	55194011	+	NONMMUG000644.2	NONMMUT000957.2
667	NONMMUT000960.2	0.554846	0.744061	0.00178523	0.0171796	3.13851	2.28867	2.712	3.31096	3.12343	3.22623	2.7682	3.20495	2.76263	1.80937	2.30621	2.5516	1.73569	2.84894	2.54316	3.04229	2.64455	2.38881	49	38	39	35	47	33	14	22	27	12	36	28	42	30	24	-1.8023	-1.34398	ENSMUST00000181563.1	ENSMUST00000181563.1	NC_000067.7	Cufflinks	55265240	55274698	+	NONMMUG000646.3	NONMMUT000960.2
668	NONMMUT000961.2	0.925329	1.01385	0.437056	0.893271	4.04999	3.93803	4.06983	4.22992	4.23869	4.20736	3.82729	3.64496	3.72815	3.97172	3.82713	4.08061	4.05157	4.30865	4.13393	3.91706	4.10386	3.83733	97	89	81	79	66	70	82	74	90	83	109	96	82	94	76	-1.0807	1.01385	.	.	NC_000067.7	Cufflinks	55281361	55282974	+	NONMMUG000647.2	NONMMUT000961.2
669	NONMMUT000962.2	0.778273	0.802958	0.0717868	0.117281	3.93908	3.57743	3.62248	4.37704	3.77144	3.96982	3.68467	3.77929	3.3365	3.88691	3.56991	3.58096	3.45287	3.63153	3.56866	3.38701	3.45842	3.98807	108	63	68	71	73	52	77	61	62	53	66	63	55	58	85	-1.2849	-1.24539	.	.	NC_000067.7	Cufflinks	55283508	55285013	+	NONMMUG000648.2	NONMMUT000962.2
670	NONMMUT000963.2	1.10967	0.916074	0.579912	0.586709	1.23281	1.38293	1.10634	1.35157	1.12963	1.08466	1.51237	1.02688	1.23545	0.607167	1.20078	1.4791	2.02705	1.33669	0.518399	1.13867	0.596146	1.62921	8	6	5	11	6	8	3	7	10	16	9	3	7	3	12	1.10967	-1.09162	.	.	NC_000067.7	Cufflinks	55290730	55293231	+	NONMMUG000649.3	NONMMUT000963.2
671	NONMMUT000965.2	1.14039	1	0.206352	0.99999	0	0.189533	0	0	0	0	0	0	0.608894	0	0	0.23497	0	0	0	0	0	0	0	0	0	0	0	3	0	0	1	0	0	0	0	0	0	1.14039	1	.	.	NC_000067.7	Cufflinks	55443387	55444511	-	NONMMUG000650.2	NONMMUT000965.2
672	NONMMUT000966.2	1.11226	1.30836	0.237916	0.0386907	4.11072	4.26421	4.49848	3.8812	4.31348	3.84544	4.29623	4.14903	4.00473	4.35939	4.40234	4.35453	4.1616	4.37016	4.13393	4.59833	4.82744	4.47023	75	94	62	112	96	86	109	113	110	90	114	96	135	159	121	1.11226	1.30836	.	.	NC_000067.7	Cufflinks	55459703	55461620	+	NONMMUG000651.2	NONMMUT000966.2
673	NONMMUT000967.2	1.01918	1.22292	0.894833	0.124253	4.11221	4.13962	4.40253	4.3897	3.89347	3.61085	4.10444	4.40796	3.85572	3.72044	4.19328	4.48561	4.30552	4.16332	4.22987	4.58805	4.64079	4.3267	109	69	52	97	116	77	68	97	121	100	98	103	134	139	109	1.01918	1.22292	.	.	NC_000067.7	Cufflinks	55464210	55466111	+	NONMMUG000652.2	NONMMUT000967.2
674	NONMMUT000968.2	0.963114	1.02639	0.757928	0.851582	4.45712	4.4029	4.49471	4.84984	4.34234	4.41125	4.19931	4.39606	4.15404	4.05181	4.6167	4.68726	4.39835	3.87163	4.59156	4.80777	4.30587	4.71086	152	96	94	104	115	96	87	132	140	107	79	134	157	109	144	-1.0383	1.02639	.	.	NC_000067.7	Cufflinks	55468504	55470524	+	NONMMUG000653.2	NONMMUT000968.2
675	NONMMUT000972.2	1	1	0.99999	0.99999	0	0	0	0	0	0	0	0	0	0	0	0	0	0	0	0	0	0	0	0	0	0	0	0	0	0	0	0	0	0	0	0	0	1	1	.	.	NC_000067.7	Cufflinks	55495362	55508844	-	NONMMUG000656.2	NONMMUT000972.2
676	NONMMUT000973.2	1.10985	1.05795	0.244238	0.205852	5.98814	6.1385	6.06942	5.9751	5.94377	5.94555	6.19465	5.85918	5.72368	6.14086	6.19879	6.37739	6.17482	6.08913	6.02498	6.1105	6.04274	6.07806	338	301	281	433	327	296	388	406	464	379	389	372	396	377	381	1.10985	1.05795	.	.	NC_000067.7	Cufflinks	55585820	55588656	+	NONMMUG000657.2	NONMMUT000973.2
677	NONMMUT000974.2	1.08644	1.21239	0.348593	0.0204571	3.51148	3.63109	3.78934	3.29139	3.51677	3.68532	3.70329	3.30652	3.56704	3.43997	3.84514	3.77984	3.4774	3.63153	3.74603	3.79721	3.93539	3.81957	48	52	55	72	51	62	55	75	72	54	66	72	75	83	75	1.08644	1.21239	ENSMUST00000193032.1	ENSMUST00000193032.1	NC_000067.7	Cufflinks	55598619	55600214	+	NONMMUG000658.2	NONMMUT000974.2
678	NONMMUT000975.2	0.957274	1.16313	0.786521	0.225429	2.86872	2.80572	3.08673	2.4705	2.65258	3.05912	3.12053	2.93712	2.73376	3.01066	2.37323	3.32603	2.33335	3.036	2.67706	3.39236	3.0253	3.20772	25	26	34	46	38	32	39	23	51	22	42	31	55	41	47	-1.04463	1.16313	.	.	NC_000067.7	Cufflinks	55682168	55684899	+	NONMMUG000659.2	NONMMUT000975.2
679	NONMMUT000976.2	1	1	0.99999	0.99999	0	0	0	0	0	0	0	0	0	0	0	0	0	0	0	0	0	0	0	0	0	0	0	0	0	0	0	0	0	0	0	0	0	1	1	.	.	NC_000067.7	Cufflinks	55913674	55916309	-	NONMMUG000660.2	NONMMUT000976.2
680	NONMMUT000977.2	0.942244	1.11021	0.626513	0.259238	0.451928	0.366101	0.602766	0.792895	0.264098	0.281808	0.222833	0.607071	0.608894	0.237734	0	0.23497	0.644514	0.757469	0.427527	0.600344	0.60107	0.608583	4	1	1	1	3	3	1	0	1	3	4	2	3	3	3	-1.0613	1.11021	.	.	NC_000067.7	Cufflinks	55931236	55955004	+	NONMMUG000661.2	NONMMUT000977.2
681	NONMMUT000978.2	0.961375	0.961375	0.346594	0.346594	0.056829	0	0	0	0.264098	0	0	0	0	0	0	0	0	0	0	0	0	0	0	1	0	0	0	0	0	0	0	0	0	0	0	0	0	-1.04018	-1.04018	.	.	NC_000067.7	Cufflinks	55957073	55981300	-	NONMMUG000662.2	NONMMUT000978.2
682	NONMMUT000979.2	1	1	0.99999	0.99999	0	0	0	0	0	0	0	0	0	0	0	0	0	0	0	0	0	0	0	0	0	0	0	0	0	0	0	0	0	0	0	0	0	1	1	.	.	NC_000067.7	Cufflinks	55959107	55981578	-	NONMMUG000662.2	NONMMUT000979.2
683	NONMMUT000980.2	0.997472	1.12847	0.963035	0.234318	0.056829	0.0531774	0.231203	0	0.264098	0	0	0	0	0	0	0	0.248216	0	0	0.229004	0.229318	0.608583	0	1	0	0	0	0	0	0	0	1	0	0	1	1	3	-1.00253	1.12847	ENSMUST00000189293.1	ENSMUST00000189293.1	NC_000067.7	Cufflinks	55970400	56011487	+	NONMMUG000663.2	NONMMUT000980.2
684	NONMMUT000981.2	0.992199	0.958641	0.887176	0.346594	0.0609376	0.0496391	0	0	0	0.281808	0	0	0.232697	0	0	0	0	0	0	0	0	0	0	0	1	0	0	1	0	0	0	0	0	0	0	0	0	-1.00786	-1.04314	ENSMUST00000186048.1	ENSMUST00000186048.1	NC_000067.7	Cufflinks	56057518	56059358	+	NONMMUG000664.2	NONMMUT000981.2
685	NONMMUT000982.2	1.07166	1.06893	0.346594	0.141114	0	0.0998413	0.0961691	0	0	0	0	0	0	0.441778	0	0	0	0.229749	0	0.229004	0	0	0	0	0	0	0	0	2	0	0	0	1	0	1	0	0	1.07166	1.06893	ENSMUST00000190280.1	ENSMUST00000190280.1	NC_000067.7	Cufflinks	56057589	56059362	+	NONMMUG000664.2	NONMMUT000982.2
686	NONMMUT000983.2	0.965519	0.864877	0.719251	0.141413	0.209434	0.15881	0	0.46257	0.488696	0	0	0	0.280465	0.237953	0	0	0.248444	0	0	0	0	0	2	2	0	0	0	1	1	0	0	1	0	0	0	0	0	-1.03571	-1.15623	.	.	NC_000067.7	Cufflinks	56304753	56305700	-	NONMMUG000665.2	NONMMUT000983.2
687	NONMMUT000984.2	0.935841	0.997059	0.40521	0.974845	0.146211	0.0505466	0.141962	0.450247	0	0	0.222833	0	0	0	0.23669	0	0	0	0.229543	0	0.427135	0	2	0	0	1	0	0	0	1	0	0	0	1	0	2	0	-1.06856	-1.00295	ENSMUST00000187560.1	ENSMUST00000187560.1	NC_000067.7	Cufflinks	56570983	56573035	+	NONMMUG000666.2	NONMMUT000984.2
688	NONMMUT000985.2	1.02832	0.904993	0.914375	0.67193	5.00644	5.04674	4.86242	5.59794	5.15187	4.52376	3.84417	5.29885	4.44812	5.33025	4.97668	4.41559	5.65479	5.31621	5.07759	4.78094	4.51599	4.42396	259	172	102	80	220	119	219	171	115	263	225	190	154	127	117	1.02832	-1.10498	.	.	NC_000067.7	Cufflinks	56833141	56835042	-	NONMMUG000667.2	NONMMUT000985.2
689	NONMMUT000986.2	1.18958	1.07278	0.62232	0.757416	3.57761	3.82807	3.67896	4.26549	3.41473	2.99111	2.90046	3.84604	2.94075	3.60668	3.538	3.36746	4.86868	3.49289	3.69781	4.18728	3.07378	3.7189	100	48	32	39	77	38	62	60	53	150	59	69	100	43	70	1.18958	1.07278	.	.	NC_000067.7	Cufflinks	57010628	57014355	+	NONMMUG000668.2	NONMMUT000986.2
690	NONMMUT000987.2	0.992154	0.883792	0.97452	0.665667	3.49657	3.4852	3.31835	4.3151	3.12957	3.07556	2.77751	3.64269	2.64705	3.69032	3.43032	3.75204	3.6513	3.91926	3.56455	2.18966	3.27398	3.11776	103	39	34	35	66	30	66	55	71	62	82	63	21	50	44	-1.00791	-1.13149	ENSMUST00000135238.3	ENSMUST00000135238.3	NC_000067.7	Cufflinks	57010571	57014356	+	NONMMUG000668.2	NONMMUT000987.2
691	NONMMUT000988.2	1.32015	0.996148	0.233493	0.986561	3.07335	3.47405	3.06778	3.68432	3.22877	2.10696	2.13084	3.48137	3.41954	3.26552	3.35026	3.24075	3.96278	2.95391	3.00288	3.32701	3.26436	2.70389	65	42	15	20	58	55	48	52	48	78	39	41	53	50	32	1.32015	-1.00387	ENSMUST00000185204.1	ENSMUST00000185204.1	NC_000067.7	Cufflinks	57010639	57081674	+	NONMMUG000668.2	NONMMUT000988.2
692	NONMMUT000989.2	1.43667	1.34966	0.0902025	0.116769	1.34034	1.86307	1.77294	1.90576	0.850831	0.897527	1.32378	1.45622	1.5486	1.57072	1.94583	1.64274	2.41087	1.97626	1.91051	2.09373	1.35079	1.36417	15	4	4	9	10	11	11	16	12	23	17	16	19	9	9	1.43667	1.34966	ENSMUST00000195287.1	ENSMUST00000195287.1	NC_000067.7	Cufflinks	57015962	57017799	+	NONMMUG000669.2	NONMMUT000989.2
693	NONMMUT000991.2	1	1	0.99999	0.99999	0	0	0	0	0	0	0	0	0	0	0	0	0	0	0	0	0	0	0	0	0	0	0	0	0	0	0	0	0	0	0	0	0	1	1	ENSMUST00000185283.1	ENSMUST00000185283.1	NC_000067.7	Cufflinks	57166499	57168560	+	NONMMUG000670.2	NONMMUT000991.2
694	NONMMUT000992.2	0.914283	1.00538	0.531152	0.975565	0.750176	0.62089	0.757924	0.450247	1.14098	0.719974	0.738199	0.607071	0.433023	0	0.919478	0.914115	0.644514	0.757469	0	1.3495	0.60107	0.765264	2	6	3	4	3	2	0	5	5	3	4	0	9	3	4	-1.09375	1.00538	ENSMUST00000190488.1	ENSMUST00000190488.1	NC_000067.7	Cufflinks	57239804	57254155	-	NONMMUG000671.2	NONMMUT000992.2
695	NONMMUT000993.2	1	1	0.99999	0.99999	0	0	0	0	0	0	0	0	0	0	0	0	0	0	0	0	0	0	0	0	0	0	0	0	0	0	0	0	0	0	0	0	0	1	1	.	.	NC_000067.7	Cufflinks	57365937	57366955	-	NONMMUG000672.2	NONMMUT000993.2
696	NONMMUT000995.2	0.967675	1.03494	0.346594	0.52338	0.0474053	0	0.0969502	0	0	0	0.222833	0	0	0	0	0	0	0.229749	0	0	0	0.232563	0	0	0	1	0	0	0	0	0	0	1	0	0	0	1	-1.0334	1.03494	.	.	NC_000067.7	Cufflinks	57396134	57397012	-	NONMMUG000673.2	NONMMUT000995.2
697	NONMMUT000996.2	1.14151	1.17376	0.346594	0.153418	0	0.190939	0.231141	0	0	0	0	0	0	0	0	0.771911	0	0	0	0.426589	0	0.608583	0	0	0	0	0	0	0	0	4	0	0	0	2	0	3	1.14151	1.17376	ENSMUST00000181949.2	ENSMUST00000181949.2	NC_000067.7	Cufflinks	57398368	57416710	-	NONMMUG000674.2	NONMMUT000996.2
698	NONMMUT000997.2	1.03668	1.00109	0.643129	0.981948	0.0474053	0.0993821	0.0489701	0	0	0	0.222833	0	0	0	0.439966	0	0	0.229749	0	0	0	0	0	0	0	1	0	0	0	2	0	0	1	0	0	0	0	1.03668	1.00109	.	.	NC_000067.7	Cufflinks	57398431	57416039	-	NONMMUG000674.2	NONMMUT000997.2
699	NONMMUT000998.2	1	1	0.99999	0.99999	0	0	0	0	0	0	0	0	0	0	0	0	0	0	0	0	0	0	0	0	0	0	0	0	0	0	0	0	0	0	0	0	0	1	1	.	.	NC_000067.7	Cufflinks	57398431	57416680	-	NONMMUG000674.2	NONMMUT000998.2
700	NONMMUT001001.2	1.13081	1.04636	0.301495	0.688396	4.58148	4.75884	4.64686	4.54455	4.53514	4.06831	4.75042	4.88244	4.92405	4.3219	4.87568	4.84463	4.75063	4.62183	4.81403	4.54628	4.33932	4.85309	122	110	73	155	163	168	106	159	157	138	137	157	130	112	160	1.13081	1.04636	ENSMUST00000194005.1	ENSMUST00000194005.1	NC_000067.7	Cufflinks	57559990	57562801	-	NONMMUG000675.2	NONMMUT001001.2
701	NONMMUT001002.2	0.966298	0.966298	0.346594	0.346594	0.0494601	0	0	0	0	0	0	0.231909	0	0	0	0	0	0	0	0	0	0	0	0	0	0	1	0	0	0	0	0	0	0	0	0	0	-1.03488	-1.03488	.	.	NC_000067.7	Cufflinks	57728937	57797874	-	NONMMUG000676.2	NONMMUT001002.2
702	NONMMUT001008.2	1.40903	1.52342	0.114336	0.0407416	2.23093	2.72563	2.83824	2.61538	1.48952	2.35011	2.66556	1.62885	2.56092	2.99755	2.92535	1.93739	2.95579	3.13231	3.10239	2.81166	2.4079	2.60234	28	9	19	32	12	28	39	37	16	36	45	44	35	25	29	1.40903	1.52342	.	.	NC_000067.7	Cufflinks	57842378	57845796	+	NONMMUG000678.2	NONMMUT001008.2
703	NONMMUT001010.2	1	1	0.99999	0.99999	0	0	0	0	0	0	0	0	0	0	0	0	0	0	0	0	0	0	0	0	0	0	0	0	0	0	0	0	0	0	0	0	0	1	1	ENSMUST00000172128.1	ENSMUST00000172128.1	NC_000067.7	Cufflinks	57948994	57956270	-	NONMMUG000679.2	NONMMUT001010.2
704	NONMMUT001011.2	0.809993	0.989307	0.194069	0.916855	2.94903	2.64502	2.93352	2.95904	3.20731	3.20121	2.66556	2.59866	2.0533	2.19622	2.82002	2.94889	2.95579	2.88505	3.01275	3.00954	2.66464	3.0612	37	41	38	32	29	18	20	34	38	36	37	41	41	31	42	-1.23458	-1.01081	.	.	NC_000067.7	Cufflinks	57994262	57995419	-	NONMMUG000680.2	NONMMUT001011.2
705	NONMMUT001014.2	0.71047	0.723117	0.0906007	0.109447	2.25666	1.7635	1.78896	1.96664	2.68345	2.57568	2.17232	1.62885	2.17012	1.2828	1.73019	1.54031	1.93209	2.03821	1.69689	2.03438	1.02409	1.92552	16	27	23	21	12	20	8	13	11	15	18	13	18	6	16	-1.40752	-1.3829	.	.	NC_000067.7	Cufflinks	58056086	58065057	+	NONMMUG000683.2	NONMMUT001014.2
706	NONMMUT001016.2	0.93592	0.897502	0.574408	0.346594	0.156014	0.0604702	0	0.651702	0	0	0	0	0	0	0	0.279802	0	0	0	0	0	0	3	0	0	0	0	0	0	0	1	0	0	0	0	0	0	-1.06847	-1.1142	.	.	NC_000067.7	Cufflinks	58063941	58064177	+	NONMMUG000683.2	NONMMUT001016.2
707	NONMMUT001020.2	0.749313	0.721691	0.154287	0.157611	0.969679	0.553319	0.499132	0.93786	0.680464	0.281808	1.5045	1.15102	0.907005	0.237734	0.23669	0.436977	0.808138	0.602069	0.229543	1.14024	0.229318	0	5	3	1	11	7	5	1	1	2	4	3	1	7	1	0	-1.33456	-1.38563	.	.	NC_000067.7	Cufflinks	58239971	58241365	+	NONMMUG000685.2	NONMMUT001020.2
708	NONMMUT001023.2	1.04528	1.07059	0.786244	0.500258	0.21453	0.278414	0.312937	0.242617	0.488283	0.281808	0	0	0	0	0.238653	0.914115	0	0	0.229543	0.229004	0.60107	0.432789	1	2	1	0	0	0	0	1	5	0	0	1	1	3	2	1.04528	1.07059	ENSMUST00000161126.1	ENSMUST00000161126.1	NC_000067.7	Cufflinks	58293276	58354815	-	NONMMUG000687.2	NONMMUT001023.2
709	NONMMUT001024.2	1.19178	0.776066	0.506228	0.304107	3.09268	3.34579	2.72693	3.01568	3.67178	2.58005	3.4071	2.388	3.62269	3.3046	3.7255	3.6359	1.57353	3.01104	2.51444	2.75841	1.7235	3.21073	39	58	23	58	24	65	50	69	65	11	41	27	34	13	47	1.19178	-1.28855	.	.	NC_000067.7	Cufflinks	58363601	58369629	+	NONMMUG000688.2	NONMMUT001024.2
710	NONMMUT001025.2	0.93097	0.93982	0.475922	0.403946	5.58137	5.47818	5.49183	5.56028	5.81694	5.23387	5.54771	5.68472	5.33326	5.58721	5.66168	5.63283	5.09788	5.52444	5.50739	5.44933	5.58507	5.38487	252	276	170	274	289	225	263	278	275	177	261	258	248	273	233	-1.07415	-1.06403	ENSMUST00000194925.1	ENSMUST00000194925.1	NC_000067.7	Cufflinks	58422671	58425293	-	NONMMUG000689.2	NONMMUT001025.2
711	NONMMUT001026.2	1.01053	1.08266	0.952463	0.593947	1.39519	1.41031	1.50977	1.83346	1.28364	0.916283	1.4308	1.36148	1.48218	0.915071	1.73019	1.8169	0.823219	1.16206	1.54913	1.76908	1.11135	1.8095	14	7	4	10	9	10	5	13	14	4	7	11	14	7	14	1.01053	1.08266	.	.	NC_000067.7	Cufflinks	58427629	58432488	-	NONMMUG000690.2	NONMMUT001026.2
712	NONMMUT001027.2	1.15259	1	0.346594	0.99999	0	0.20488	0	0	0	0	0	0	0	0.817993	0	0	0	0	0	0	0	0	0	0	0	0	0	0	4	0	0	0	0	0	0	0	0	1.15259	1	.	.	NC_000067.7	Cufflinks	58427848	58432488	-	NONMMUG000690.2	NONMMUT001027.2
713	NONMMUT001028.2	1.09367	1.04031	0.600007	0.809294	3.26905	3.39822	3.32605	2.73925	3.40792	3.05553	3.56401	3.4287	2.88953	3.69665	3.86292	3.15677	3.14908	3.03934	3.64833	3.15594	3.74461	2.82087	31	48	34	65	56	37	67	76	45	42	42	67	46	72	35	1.09367	1.04031	.	.	NC_000067.7	Cufflinks	58430097	58432488	-	NONMMUG000690.2	NONMMUT001028.2
714	NONMMUT001029.2	0.785308	0.800874	0.140814	0.165237	8.01187	7.6632	7.69152	7.73132	8.22066	8.52672	7.71385	7.65119	7.5173	7.63624	7.55886	7.72924	7.84922	7.5648	7.62272	7.85388	7.64491	7.75272	1155	1480	1705	1251	1147	1041	1105	1052	1194	1223	1091	1137	1339	1156	1227	-1.27339	-1.24864	.	.	NC_000067.7	Cufflinks	58444573	58446512	+	NONMMUG000691.2	NONMMUT001029.2
715	NONMMUT001033.2	0.874229	0.996831	0.0955504	0.947034	6.2841	6.09018	6.27952	6.34366	6.0706	6.37862	6.28227	6.32531	6.17467	6.00531	5.91148	6.37985	5.92364	6.13755	6.32587	6.39028	6.2469	6.28475	438	330	381	460	454	407	353	332	465	318	402	459	482	435	440	-1.14387	-1.00318	.	.	NC_000067.7	Cufflinks	58453755	58456088	-	NONMMUG000693.2	NONMMUT001033.2
716	NONMMUT001038.2	0.895923	0.899591	0.534665	0.43386	1.80446	1.64591	1.6518	1.19027	1.8526	1.92764	2.22482	1.62885	1.45959	2.07878	1.27875	1.97527	1.21049	1.53552	1.84276	1.61556	1.77059	1.45901	7	13	13	22	12	10	18	8	17	7	11	15	12	14	10	-1.11617	-1.11162	.	.	NC_000067.7	Cufflinks	58501435	58502692	+	NONMMUG000696.2	NONMMUT001038.2
717	NONMMUT001041.2	1.08387	1.06914	0.822539	0.84431	1.24655	1.36273	1.343	2.03857	0.530829	0.85944	1.80577	0	1.06187	0.835044	1.94322	2.05013	0	1.5715	0	1.86172	1.82232	0.62373	17	2	4	15	0	6	4	16	18	0	11	0	15	15	3	1.08387	1.06914	.	.	NC_000067.7	Cufflinks	58544303	58546590	+	NONMMUG000698.3	NONMMUT001041.2
718	NONMMUT001042.2	1.06426	1.03663	0.868528	0.934387	1.15656	1.24641	1.20846	1.30164	0	1.89169	1.37652	0.458447	1.3356	0	1.38105	2.24311	0	2.31334	0	0	1.84165	0	8	0	13	10	2	9	0	9	21	0	23	0	0	15	0	1.06426	1.03663	ENSMUST00000160947.1	ENSMUST00000160947.1	NC_000067.7	Cufflinks	58544307	58551775	+	NONMMUG000698.3	NONMMUT001042.2
719	NONMMUT001043.2	0.922078	1.29409	0.850977	0.440387	1.17271	1.05567	1.54464	1.40503	0	2.1311	1.16542	0	0	0.922726	2.19084	0.950091	0	1.84384	2.03266	1.5899	1.53361	0	9	0	16	7	0	0	5	20	5	0	15	18	12	11	0	-1.08451	1.29409	ENSMUST00000129740.2	ENSMUST00000129740.2	NC_000067.7	Cufflinks	58544311	58556689	+	NONMMUG000698.3	NONMMUT001043.2
720	NONMMUT001044.2	1.69331	1.16044	0.141437	0.346594	0	0.75985	0.214668	0	0	0	0	0	0	1.48098	0	0	1.41964	0	0	0	0	0.849747	0	0	0	0	0	0	10	0	0	9	0	0	0	0	5	1.69331	1.16044	ENSMUST00000139825.1	ENSMUST00000139825.1	NC_000067.7	Cufflinks	58544314	58562389	+	NONMMUG000698.3	NONMMUT001044.2
721	NONMMUT001045.2	0.941501	1.12798	0.710915	0.463553	2.07742	1.99045	2.25116	2.43263	1.93388	1.44927	2.42209	1.92327	1.40695	1.88556	2.01198	2.24106	2.25114	1.84868	1.84359	2.49298	2.41085	2.50215	24	14	8	26	16	9	15	17	21	20	15	15	27	25	27	-1.06213	1.12798	.	.	NC_000067.7	Cufflinks	58561735	58564831	+	NONMMUG000698.3	NONMMUT001045.2
722	NONMMUT001046.2	0.820864	0.798736	0.194451	0.133168	7.79667	7.51188	7.47246	7.55021	8.067	8.21202	7.6976	7.24809	7.22485	7.60067	7.43499	7.66524	7.59143	7.44836	7.45132	7.44618	7.40936	7.59937	1018	1330	1370	1237	866	849	1078	965	1142	1022	1006	1009	1008	981	1103	-1.21823	-1.25198	.	.	NC_000067.7	Cufflinks	58562083	58564674	-	NONMMUG000699.2	NONMMUT001046.2
723	NONMMUT001047.2	0.820266	0.738282	0.238163	0.0807553	6.15723	5.8714	5.71948	5.88397	6.52672	6.58045	5.84852	5.70791	5.5556	5.98505	5.70016	5.98328	6.06789	5.68876	5.64824	5.70774	5.76572	5.78268	317	454	439	339	294	263	348	286	352	352	293	285	298	310	309	-1.21912	-1.3545	.	.	NC_000067.7	Cufflinks	58565448	58566242	-	NONMMUG000700.2	NONMMUT001047.2
724	NONMMUT001052.2	1.09794	1.24627	0.66385	0.247796	2.66613	2.80093	2.98375	2.98129	2.91326	1.69215	2.51308	2.88096	2.1979	3.4453	2.51177	2.68758	2.85161	3.49018	2.93858	2.59435	2.71279	3.00961	38	33	10	28	37	20	55	26	31	33	59	39	29	32	40	1.09794	1.24627	.	.	NC_000067.7	Cufflinks	58619793	58621159	-	NONMMUG000702.2	NONMMUT001052.2
725	NONMMUT001053.2	0.984722	1.0135	0.880417	0.911199	0.167248	0.145037	0.186591	0.242617	0	0.517462	0	0	0.232697	0	0	0.436977	0	0.602069	0.229543	0	0	0	1	0	2	0	0	1	0	0	2	0	3	1	0	0	0	-1.01551	1.0135	.	.	NC_000067.7	Cufflinks	58634805	58635469	-	NONMMUG000703.2	NONMMUT001053.2
726	NONMMUT001054.2	0.806455	0.906477	0.251176	0.604213	2.30994	1.99961	2.16828	1.66914	2.49143	2.81652	2.50521	1.70822	2.03388	2.08123	2.07359	2.07233	1.70171	2.26271	2.03715	1.61597	2.40795	2.37817	12	23	28	28	13	18	18	18	18	12	22	18	12	25	24	-1.23999	-1.10317	.	.	NC_000067.7	Cufflinks	58691796	58696757	+	NONMMUG000704.2	NONMMUT001054.2
727	NONMMUT001061.2	0.799343	1.03354	0.197262	0.835652	1.16131	0.838195	1.20891	1.59192	0.680464	1.3277	0.875871	1.15102	0.907005	0.237734	1.27875	0.771911	0.808138	0.897746	1.25078	1.3495	1.617	0.765264	11	3	7	5	7	5	1	8	4	4	5	8	9	12	4	-1.25103	1.03354	.	.	NC_000067.7	Cufflinks	58756091	58757122	+	NONMMUG000705.2	NONMMUT001061.2
728	NONMMUT001062.2	0.628965	0.710204	0.11145	0.196861	5.12555	4.4566	4.63185	4.44554	5.31321	5.90091	4.96917	4.45445	4.09395	4.56419	4.7494	4.45997	4.33234	4.55843	4.84168	4.63438	4.35123	4.72688	114	193	272	182	120	92	126	145	119	102	131	160	139	113	146	-1.58991	-1.40805	.	.	NC_000067.7	Cufflinks	58796216	58798039	+	NONMMUG000706.2	NONMMUT001062.2
729	NONMMUT001063.2	1.5681	1.4144	0.0533251	0.127709	1.46084	2.10986	1.96103	2.10315	1.14098	0.562201	1.11725	1.85432	2.06336	2.30482	2.03451	2.46796	1.50198	2.2353	1.61803	2.03438	1.45637	2.27746	18	6	2	7	15	18	22	17	26	10	21	12	18	10	22	1.5681	1.4144	.	.	NC_000067.7	Cufflinks	58798455	58802532	-	NONMMUG000707.2	NONMMUT001063.2
730	NONMMUT001064.2	1.22176	1.20611	0.101512	0.112543	3.69807	3.98703	3.96844	3.88111	3.72844	3.24922	3.87559	3.66878	3.6814	4.14536	3.79695	4.2886	3.93694	4.16855	3.75735	3.8546	3.74493	4.23955	75	61	39	82	67	68	93	72	105	76	98	73	78	72	102	1.22176	1.20611	.	.	NC_000067.7	Cufflinks	58802908	58806313	-	NONMMUG000708.2	NONMMUT001064.2
731	NONMMUT001065.2	1.03568	1.1876	0.842528	0.336261	1.74872	1.79929	1.99677	1.75993	1.41573	1.4874	2.31919	1.56259	1.31738	1.39829	1.88285	2.00367	2.19415	1.71526	1.45951	2.2795	1.99324	2.34627	13	8	8	24	11	9	9	15	17	19	13	10	22	17	23	1.03568	1.1876	ENSMUST00000194726.1	ENSMUST00000194726.1	NC_000067.7	Cufflinks	58836942	58840782	+	NONMMUG000709.2	NONMMUT001065.2
732	NONMMUT001066.2	0.637591	0.792188	0.0479236	0.328843	0.649296	0	0.313211	1.1192	0	0	0.769069	0.974959	0	0	0	0	0	0	0	0	0.25766	1.01208	6	0	0	4	6	0	0	0	0	0	0	0	0	1	6	-1.5684	-1.26233	.	.	NC_000067.7	Cufflinks	58924868	58931488	-	NONMMUG000710.2	NONMMUT001066.2
733	NONMMUT001067.2	1	1.03449	0.99999	0.346594	0	0	0.0489234	0	0	0	0	0	0	0	0	0	0	0	0.229543	0	0	0	0	0	0	0	0	0	0	0	0	0	0	1	0	0	0	1	1.03449	.	.	NC_000067.7	Cufflinks	58924868	58935080	-	NONMMUG000710.2	NONMMUT001067.2
734	NONMMUT001068.2	0.690459	0.862071	0.0647677	0.345552	7.12201	6.58764	6.90789	6.75669	7.23322	7.69055	6.75572	6.9454	6.26937	6.5236	6.41195	6.69969	6.93845	6.89369	7.03952	7.01301	6.87181	6.69597	585	744	953	641	701	435	508	472	582	648	683	757	745	674	587	-1.44831	-1.16	.	.	NC_000067.7	Cufflinks	58939610	58940939	-	NONMMUG000711.2	NONMMUT001068.2
735	NONMMUT001076.2	0.959078	0.98358	0.674322	0.873232	0.254529	0.194249	0.230644	0.450247	0	0.517462	0.222833	0	0	0.237734	0	0.436977	0.248216	0	0.427527	0.229004	0	0.432789	2	0	2	1	0	0	1	0	2	1	0	2	1	0	2	-1.04267	-1.01669	ENSMUST00000190598.1	ENSMUST00000190598.1	NC_000067.7	Cufflinks	59190206	59208479	+	NONMMUG000717.2	NONMMUT001076.2
736	NONMMUT001077.2	1.07337	0.897601	0.68776	0.427863	0.298459	0.400604	0.142605	0.792895	0.264098	0.281808	0	0	0.907005	0.620508	0	0	0.248216	0	0	0	0.427135	0.232563	4	1	1	0	0	5	3	0	0	1	0	0	0	2	1	1.07337	-1.11408	.	.	NC_000067.7	Cufflinks	59276452	59278173	+	NONMMUG000718.2	NONMMUT001077.2
737	NONMMUT001078.2	1.1415	1	0.0633879	0.99999	0	0.190927	0	0	0	0	0	0	0.433023	0.237734	0.23669	0	0	0	0	0	0	0	0	0	0	0	0	2	1	1	0	0	0	0	0	0	0	1.1415	1	.	.	NC_000067.7	Cufflinks	59276460	59276912	-	NONMMUG000719.2	NONMMUT001078.2
738	NONMMUT001081.2	1	1	0.99999	0.99999	0	0	0	0	0	0	0	0	0	0	0	0	0	0	0	0	0	0	0	0	0	0	0	0	0	0	0	0	0	0	0	0	0	1	1	.	.	NC_000067.7	Cufflinks	59425864	59430753	+	NONMMUG000722.3	NONMMUT001081.2
739	NONMMUT001082.2	1.17048	1.00378	0.444889	0.988821	0.928728	1.15582	0.934171	1.33103	1.03083	0	1.0635	0.902247	1.29058	1.35783	0	1.49068	1.21481	1.72614	1.12421	0	1.04665	0	8	5	0	7	5	8	9	0	10	7	13	7	0	6	0	1.17048	1.00378	.	.	NC_000067.7	Cufflinks	59430346	59440823	+	NONMMUG000722.3	NONMMUT001082.2
740	NONMMUT001084.2	1	1	0.99999	0.99999	0	0	0	0	0	0	0	0	0	0	0	0	0	0	0	0	0	0	0	0	0	0	0	0	0	0	0	0	0	0	0	0	0	1	1	.	.	NC_000067.7	Cufflinks	59447656	59458083	-	NONMMUG000724.3	NONMMUT001084.2
741	NONMMUT001085.2	1.07066	1.06948	0.141138	0.141128	0	0.0985048	0.096905	0	0	0	0	0	0.232697	0	0.23669	0	0	0	0.229543	0	0	0.232563	0	0	0	0	0	1	0	1	0	0	0	1	0	0	1	1.07066	1.06948	ENSMUST00000195013.1	ENSMUST00000195013.1	NC_000067.7	Cufflinks	59487024	59488661	-	NONMMUG000725.2	NONMMUT001085.2
742	NONMMUT001086.2	1	1	0.99999	0.99999	0	0	0	0	0	0	0	0	0	0	0	0	0	0	0	0	0	0	0	0	0	0	0	0	0	0	0	0	0	0	0	0	0	1	1	.	.	NC_000067.7	Cufflinks	59495637	59496432	-	NONMMUG000726.2	NONMMUT001086.2
743	NONMMUT001087.2	0.84984	0.996035	0.157925	0.98249	0.234736	0	0.229004	0.63172	0	0	0.415809	0	0	0	0	0	0	0	0	0.895403	0	0	3	0	0	2	0	0	0	0	0	0	0	0	5	0	0	-1.17669	-1.00398	ENSMUST00000180778.1	ENSMUST00000180778.1	NC_000067.7	Cufflinks	59527639	59531764	-	NONMMUG000727.2	NONMMUT001087.2
744	NONMMUT001088.2	1	1	0.99999	0.99999	0	0	0	0	0	0	0	0	0	0	0	0	0	0	0	0	0	0	0	0	0	0	0	0	0	0	0	0	0	0	0	0	0	1	1	.	.	NC_000067.7	Cufflinks	59543024	59546378	+	NONMMUG000728.3	NONMMUT001088.2
745	NONMMUT001090.2	1.03192	0.96806	0.798545	0.742272	0.189528	0.23486	0.142696	0	0.264098	0	0.585991	0	0.232697	0	0.23669	0.614142	0	0.229749	0	0	0.229318	0.232563	0	1	0	3	0	1	0	1	3	0	1	0	0	1	1	1.03192	-1.03299	.	.	NC_000067.7	Cufflinks	59554955	59555794	-	NONMMUG000729.2	NONMMUT001090.2
746	NONMMUT001091.2	1	1	0.99999	0.99999	0	0	0	0	0	0	0	0	0	0	0	0	0	0	0	0	0	0	0	0	0	0	0	0	0	0	0	0	0	0	0	0	0	1	1	ENSMUST00000191318.3	ENSMUST00000191318.3	NC_000067.7	Cufflinks	59572150	59587947	-	NONMMUG000730.2	NONMMUT001091.2
747	NONMMUT001092.2	1	1	0.99999	0.99999	0	0	0	0	0	0	0	0	0	0	0	0	0	0	0	0	0	0	0	0	0	0	0	0	0	0	0	0	0	0	0	0	0	1	1	.	.	NC_000067.7	Cufflinks	59572154	59576365	-	NONMMUG000730.2	NONMMUT001092.2
748	NONMMUT001093.2	1	1.03449	0.99999	0.346594	0	0	0.0489234	0	0	0	0	0	0	0	0	0	0	0	0.229543	0	0	0	0	0	0	0	0	0	0	0	0	0	0	1	0	0	0	1	1.03449	ENSMUST00000186973.1	ENSMUST00000186973.1	NC_000067.7	Cufflinks	59573970	59576388	-	NONMMUG000730.2	NONMMUT001093.2
749	NONMMUT001094.2	1.03357	0.995008	0.69257	0.924746	0.056829	0.104464	0.0496085	0	0.264098	0	0	0	0	0	0	0	0.45993	0	0	0	0	0.232563	0	1	0	0	0	0	0	0	0	2	0	0	0	0	1	1.03357	-1.00502	.	.	NC_000067.7	Cufflinks	59625417	59631435	-	NONMMUG000731.2	NONMMUT001094.2
750	NONMMUT001096.2	0.782033	0.73368	0.167761	0.0964139	6.58145	6.22675	6.13467	6.38646	6.85336	7.10667	6.17406	6.11922	6.13144	6.27189	6.03408	6.2461	6.4204	6.23381	6.0225	6.21437	6.18531	6.00043	451	571	634	426	393	395	426	362	423	451	430	371	426	417	360	-1.27872	-1.36299	.	.	NC_000067.7	Cufflinks	59678605	59709957	-	NONMMUG000732.2	NONMMUT001096.2
751	NONMMUT001098.2	0.887387	0.98423	0.456014	0.897419	1.98925	1.81689	1.96632	1.71863	1.99114	2.15408	2.12295	1.91769	1.59146	1.89282	2.45792	1.31094	1.54281	1.55456	1.54419	2.30232	2.21325	2.04089	13	15	16	20	16	12	15	25	8	10	11	11	23	21	18	-1.1269	-1.01602	.	.	NC_000067.7	Cufflinks	59683155	59690174	+	NONMMUG000733.2	NONMMUT001098.2
752	NONMMUT001099.2	0.881049	0.965742	0.346594	0.820406	0.182706	0	0.132416	0	0	0	0	0.744209	0	0	0	0	0	0	0	0.566221	0	0	0	0	0	0	4	0	0	0	0	0	0	0	3	0	0	-1.13501	-1.03547	.	.	NC_000067.7	Cufflinks	59685359	59687230	-	NONMMUG000734.2	NONMMUT001099.2
753	NONMMUT001100.2	0.813778	0.803932	0.0557152	0.127122	2.46824	2.17095	2.15339	2.34553	2.72822	2.28857	2.42092	2.5157	2.4283	2.2637	2.11063	2.23359	1.72655	2.32611	1.71406	2.50019	2.42007	1.55515	22	28	18	26	27	25	21	19	21	12	23	13	27	25	11	-1.22884	-1.24389	.	.	NC_000067.7	Cufflinks	59690198	59693955	+	NONMMUG000735.2	NONMMUT001100.2
754	NONMMUT001107.2	0.833616	0.798944	0.312121	0.21739	4.31171	4.04917	3.98788	3.74282	4.36652	4.8697	4.23762	4.10246	3.58976	3.84184	4.09163	4.18985	4.39885	4.06229	3.82855	3.56252	4.03218	4.33927	68	98	131	107	93	63	74	90	98	107	91	77	63	89	110	-1.19959	-1.25165	.	.	NC_000067.7	Cufflinks	59755697	59758203	+	NONMMUG000736.2	NONMMUT001107.2
755	NONMMUT001109.2	1.27648	0.921738	0.318007	0.636845	0.814577	1.16674	0.697006	0.63172	1.38243	0.517462	0.415809	0.904534	1.92618	1.053	0.919478	0.771911	0.808138	1.02558	0.897098	0.755403	0.427135	0.232563	3	8	2	2	5	16	6	5	4	4	6	5	4	2	1	1.27648	-1.08491	.	.	NC_000067.7	Cufflinks	59801374	59803007	-	NONMMUG000737.2	NONMMUT001109.2
756	NONMMUT001110.2	1.03566	1.17434	0.346594	0.234177	0	0.0505466	0.231852	0	0	0	0	0	0	0	0.23669	0	0	0	0	0.229004	0	0.765264	0	0	0	0	0	0	0	1	0	0	0	0	1	0	4	1.03566	1.17434	.	.	NC_000067.7	Cufflinks	59802191	59803430	-	NONMMUG000737.2	NONMMUT001110.2
757	NONMMUT001111.2	1.36163	1.3031	0.0724447	0.115608	2.96573	3.41106	3.34768	2.99299	2.85348	2.22256	2.81	3.60789	3.63013	3.12261	3.38532	3.49303	3.37669	3.49209	3.19281	3.28918	3.54629	3.17736	38	31	17	36	64	65	43	53	58	50	59	47	51	62	46	1.36163	1.3031	ENSMUST00000194136.1	ENSMUST00000194136.1	NC_000067.7	Cufflinks	59840422	59843859	+	NONMMUG000738.2	NONMMUT001111.2
758	NONMMUT001112.2	0.756251	0.75897	0.0848499	0.0744058	8.66875	8.26569	8.27087	8.39135	8.9276	9.11512	8.37594	8.3459	7.93556	8.3366	8.26181	8.39693	8.35193	8.30007	8.29234	8.20537	8.28781	8.26672	1828	2419	2566	1983	1860	1393	1799	1716	1900	1735	1820	1812	1710	1808	1755	-1.32231	-1.31758	.	.	NC_000067.7	Cufflinks	59912628	59915015	+	NONMMUG000739.2	NONMMUT001112.2
759	NONMMUT001113.2	0.807863	0.811309	0.137	0.145249	6.5782	6.27038	6.27652	6.41041	6.80592	7.01275	6.15279	6.33129	6.06956	6.32193	6.26919	6.30388	6.36922	6.41352	6.31548	6.08937	6.21707	6.32622	459	552	594	420	456	378	441	427	441	435	488	456	390	426	453	-1.23783	-1.23258	.	.	NC_000067.7	Cufflinks	59916030	59918173	+	NONMMUG000740.2	NONMMUT001113.2
760	NONMMUT001115.2	1.0462	0.843179	0.600114	0.134804	2.50823	2.57338	2.26214	2.57666	2.31805	2.36384	2.76139	2.47664	2.39815	2.78842	2.69361	2.32311	2.61043	1.80737	2.43808	2.32632	2.55595	2.06008	27	20	19	35	26	24	33	31	23	27	14	26	23	28	18	1.0462	-1.18599	.	.	NC_000067.7	Cufflinks	59926128	60826015	-	NONMMUG000741.2	NONMMUT001115.2
761	NONMMUT001117.2	0.796864	0.894477	0.122728	0.374515	5.02551	4.69791	4.86463	4.67471	5.11889	5.49896	4.96492	4.70663	4.42482	4.79138	4.86638	4.6162	4.74995	4.89028	4.92214	4.85998	4.91243	4.73001	134	168	205	181	144	117	149	158	133	138	166	170	163	169	146	-1.25492	-1.11797	.	.	NC_000067.7	Cufflinks	60020816	60021521	+	NONMMUG000743.2	NONMMUT001117.2
762	NONMMUT001118.2	0.796086	0.790242	0.085959	0.0671599	6.28473	5.95573	5.9451	6.05267	6.52672	6.64095	5.98413	6.09042	5.69871	5.99724	5.94943	5.93821	6.15788	5.80469	5.8729	6.02223	5.98954	6.02283	357	454	458	373	385	291	351	341	341	375	318	334	372	363	366	-1.25615	-1.26544	.	.	NC_000067.7	Cufflinks	60022723	60024505	+	NONMMUG000744.2	NONMMUT001118.2
763	NONMMUT001119.2	1.32253	1.3873	0.0204904	0.0219298	2.81824	3.22154	3.29052	2.77837	2.63761	2.6404	3.17267	2.79269	3.51109	2.93357	3.20182	3.19166	3.21108	3.57668	3.26656	3.501	3.04003	2.96752	32	26	24	48	34	59	37	46	46	44	63	50	60	42	39	1.32253	1.3873	.	.	NC_000067.7	Cufflinks	60078070	60142782	+	NONMMUG000745.2	NONMMUT001119.2
764	NONMMUT001120.2	0.854336	0.779051	0.0408811	0.0161804	3.50632	3.27919	3.14611	3.51586	3.41247	3.53234	3.58861	3.47636	3.14997	3.31661	3.08543	3.19166	3.59413	3.07435	2.62622	3.12783	3.41277	3.36106	57	48	49	66	58	45	50	42	46	59	43	30	45	56	53	-1.1705	-1.28361	.	.	NC_000067.7	Cufflinks	60110259	60112258	-	NONMMUG000746.3	NONMMUT001120.2
765	NONMMUT001121.2	0.730705	0.710753	0.294693	0.253199	0.926914	0.474275	0.434335	0	1.04157	1.51019	1.378	0	0	0.986594	0	0	0.974233	0	1.00157	0	0	0.810859	0	5	9	10	0	0	5	0	0	5	0	6	0	0	4	-1.36854	-1.40696	.	.	NC_000067.7	Cufflinks	60109874	60110165	-	NONMMUG000746.3	NONMMUT001121.2
766	NONMMUT001127.2	0.835096	0.854686	0.203901	0.279806	4.8812	4.62122	4.65467	4.57846	5.13547	5.26809	4.63716	4.63756	4.41302	4.55897	4.43837	4.94093	4.68826	4.6634	4.63226	4.55676	4.30587	5.02173	125	170	174	143	137	116	126	116	168	132	141	138	131	109	180	-1.19747	-1.17002	.	.	NC_000067.7	Cufflinks	60191581	60193110	+	NONMMUG000751.2	NONMMUT001127.2
767	NONMMUT001131.2	1.06166	1.53324	0.623259	0.000546802	2.19831	2.28463	2.81489	2.54029	1.8598	2.1938	2.02966	2.27569	2.34516	2.47606	1.80652	2.15441	2.52788	2.88384	2.64197	2.80514	2.78953	2.9368	26	13	17	18	22	23	25	14	20	25	37	30	35	34	38	1.06166	1.53324	.	.	NC_000067.7	Cufflinks	60323978	60325355	+	NONMMUG000755.2	NONMMUT001131.2
768	NONMMUT001132.2	0.789517	0.860517	0.265926	0.459702	3.41688	3.07593	3.20016	2.8163	3.20731	4.08433	3.62732	2.96368	3.25949	2.93133	2.99153	2.88123	3.26842	3.29339	2.8148	3.41054	3.29023	3.12043	33	41	74	68	39	49	37	39	36	46	51	35	56	51	44	-1.2666	-1.16209	.	.	NC_000067.7	Cufflinks	60369199	60370587	+	NONMMUG000756.2	NONMMUT001132.2
769	NONMMUT001133.2	0.845131	0.918008	0.100254	0.414287	5.08966	4.8469	4.96624	4.94726	5.24652	5.33901	5.00299	4.8531	4.71173	5.09342	4.65804	4.99795	4.71943	5.00331	4.71985	5.22101	4.66058	5.14096	163	184	183	186	160	144	185	136	175	135	180	147	211	141	196	-1.18325	-1.08932	.	.	NC_000067.7	Cufflinks	60375452	60377477	+	NONMMUG000757.2	NONMMUT001133.2
770	NONMMUT001134.2	1.05387	1.12095	0.782721	0.386782	0.437625	0.51332	0.602351	0.242617	0	0.281808	0.585991	0.904534	0.232697	0.237734	0.439966	1.16232	0.248216	0.602069	0.897098	0.426589	0.60107	0.432789	1	0	1	3	5	1	1	2	7	1	3	5	2	3	2	1.05387	1.12095	ENSMUST00000191764.1	ENSMUST00000191764.1	NC_000067.7	Cufflinks	60392278	60393335	+	NONMMUG000758.2	NONMMUT001134.2
771	NONMMUT001135.2	0.99968	0.957569	0.99837	0.753559	3.24182	3.24136	3.17927	3.60542	2.73023	2.98962	3.17523	3.52565	2.54301	3.17971	3.48084	3.44489	3.37029	3.43576	3.29244	3.25885	2.93159	2.9015	61	28	32	48	60	28	45	57	56	50	57	51	50	38	37	-1.00032	-1.04431	.	.	NC_000067.7	Cufflinks	60490083	60492360	+	NONMMUG000759.2	NONMMUT001135.2
772	NONMMUT001136.2	1.15335	0.857731	0.277699	0.287445	1.77732	1.98315	1.55592	2.04255	1.14216	2.00969	1.74129	1.78337	1.85962	2.1987	1.56711	2.07032	2.13261	1.61897	1.02487	1.53332	1.61999	1.85855	17	6	14	14	14	15	20	11	18	18	12	6	11	12	15	1.15335	-1.16587	.	.	NC_000067.7	Cufflinks	60518889	60519830	-	NONMMUG000760.2	NONMMUT001136.2
773	NONMMUT001137.2	0.807301	0.790721	0.21066	0.131478	6.96357	6.65474	6.62481	6.71193	7.23513	7.41403	6.52392	6.72766	6.18851	6.58669	6.65845	6.69701	7.02203	6.66247	6.69989	6.42302	6.60179	6.71767	567	745	786	545	602	411	531	561	581	687	581	597	493	558	596	-1.23869	-1.26467	.	.	NC_000067.7	Cufflinks	60519314	60520001	+	NONMMUG000761.2	NONMMUT001137.2
774	NONMMUT001138.2	0.85487	0.776095	0.255721	0.0475336	3.7756	3.54938	3.40991	4.05203	3.89629	3.85549	3.73219	3.20699	3.45607	3.73714	3.13033	3.42031	3.88429	3.58062	3.2286	3.32069	3.45425	3.44022	85	69	62	74	47	57	69	44	55	73	64	49	52	58	56	-1.16977	-1.2885	.	.	NC_000067.7	Cufflinks	60521469	60523124	-	NONMMUG000762.2	NONMMUT001138.2
775	NONMMUT001139.2	0.967824	0.768468	0.850508	0.172018	4.36539	4.3182	3.98544	4.20572	4.73122	4.64367	4.02025	4.07231	4.18843	4.39966	4.51988	3.44451	4.73197	4.54348	4.18874	3.35202	3.56331	3.96429	95	127	111	91	91	98	112	123	56	136	129	100	54	63	84	-1.03325	-1.30129	.	.	NC_000067.7	Cufflinks	60522662	60524674	-	NONMMUG000762.2	NONMMUT001139.2
776	NONMMUT001141.2	0.128578	0.591106	0.0123389	0.2561	2.95929	0	2.20078	3.7774	2.9291	0	2.67351	3.34746	0	0	0	0	0	0	0	2.88155	3.00464	2.48314	69	33	0	32	53	0	0	0	0	0	0	0	37	41	26	-7.7774	-1.69174	.	.	NC_000067.7	Cufflinks	60522808	60525042	-	NONMMUG000762.2	NONMMUT001141.2
777	NONMMUT001142.2	0.885785	0.678143	0.306413	0.0160359	4.77561	4.60064	4.21527	4.7569	4.94801	4.88448	4.38435	4.83925	4.61776	4.78108	4.43156	4.11392	4.9246	4.67344	4.09813	3.48253	4.32572	4.24786	142	149	132	119	158	135	148	115	92	156	142	94	59	111	103	-1.12894	-1.47462	.	.	NC_000067.7	Cufflinks	60524041	60525544	-	NONMMUG000762.2	NONMMUT001142.2
778	NONMMUT001145.2	1.20187	1.14891	0.0442783	0.203551	4.16532	4.4306	4.36558	4.31473	4.15172	4.03248	3.9118	4.36617	4.25785	4.65133	4.47809	4.27298	4.45573	4.75526	4.24924	4.22206	4.20058	4.32184	103	84	71	84	113	104	135	119	104	112	151	104	103	101	109	1.20187	1.14891	.	.	NC_000067.7	Cufflinks	60552968	60555597	-	NONMMUG000764.2	NONMMUT001145.2
779	NONMMUT001146.2	1.26937	1.26515	0.0983874	0.0171151	3.92378	4.26789	4.26309	4.01007	3.93231	3.6505	3.87693	4.10893	4.2351	4.63299	4.30288	3.60883	4.37444	4.42388	4.40859	4.28229	4.19652	3.95493	83	71	54	82	93	102	133	105	63	105	119	117	107	101	83	1.26937	1.26515	.	.	NC_000067.7	Cufflinks	60556064	60558112	-	NONMMUG000765.2	NONMMUT001146.2
780	NONMMUT001147.2	1.16511	1.10718	0.247773	0.486389	3.08602	3.30648	3.2329	3.49258	2.89304	2.94247	2.54688	3.3565	3.43318	3.06086	3.48056	3.16345	3.35038	3.56994	3.34206	2.88068	3.10103	3.17733	56	32	31	29	53	56	41	57	45	49	63	53	37	44	46	1.16511	1.10718	.	.	NC_000067.7	Cufflinks	60559973	60561450	-	NONMMUG000766.2	NONMMUT001147.2
781	NONMMUT001148.2	1.14484	0.969271	0.448733	0.887649	1.18686	1.38202	1.14184	1.18354	1.75654	0.894684	0.847092	1.05282	1.49011	1.74622	0.913619	0.952466	1.60823	1.22744	1.85553	0.96736	0.526936	0.745531	7	12	4	5	6	10	13	5	5	11	8	15	6	3	4	1.14484	-1.0317	.	.	NC_000067.7	Cufflinks	60561998	60562225	-	NONMMUG000767.2	NONMMUT001148.2
782	NONMMUT001149.2	0.995819	0.961375	0.937591	0.346594	0.056829	0.0507841	0	0	0.264098	0	0	0	0	0.237734	0	0	0	0	0	0	0	0	0	1	0	0	0	0	1	0	0	0	0	0	0	0	0	-1.0042	-1.04018	.	.	NC_000067.7	Cufflinks	60576179	60576595	+	NONMMUG000768.2	NONMMUT001149.2
783	NONMMUT001150.2	0.903762	1.05743	0.509872	0.670132	2.6339	2.48791	2.71445	2.85333	2.49066	2.00721	2.54688	3.05733	2.17012	2.30482	2.49453	2.53003	2.84706	2.88499	2.54324	2.81166	2.77769	2.51673	34	23	14	29	42	20	22	26	27	33	37	28	35	34	27	-1.10649	1.05743	.	.	NC_000067.7	Cufflinks	60583098	60584871	-	NONMMUG000769.2	NONMMUT001150.2
784	NONMMUT001151.2	0.866535	0.977555	0.419829	0.902312	1.95885	1.75218	1.9261	2.04031	1.00319	2.00721	2.46195	1.92228	1.63243	1.48098	1.65051	2.06484	1.8593	2.0976	2.31227	1.84012	1.35079	1.8575	17	5	14	27	16	12	10	12	18	14	19	23	15	9	15	-1.15402	-1.02296	.	.	NC_000067.7	Cufflinks	60603965	60604918	-	NONMMUG000770.2	NONMMUT001151.2
785	NONMMUT001152.2	0.90816	1.08858	0.345474	0.49888	0.189528	0.0505466	0.311975	0	0.264098	0	0.585991	0	0	0	0.23669	0	0	0.427886	0.427527	0	0.60107	0	0	1	0	3	0	0	0	1	0	0	2	2	0	3	0	-1.10113	1.08858	ENSMUST00000195569.1	ENSMUST00000195569.1	NC_000067.7	Cufflinks	60633966	60635395	-	NONMMUG000771.2	NONMMUT001152.2
786	NONMMUT001153.2	1.03755	1.06905	0.346594	0.346594	0	0.0531774	0.0963323	0	0	0	0	0	0	0	0	0	0.248216	0.427886	0	0	0	0	0	0	0	0	0	0	0	0	0	1	2	0	0	0	0	1.03755	1.06905	.	.	NC_000067.7	Cufflinks	60637344	60638612	-	NONMMUG000772.2	NONMMUT001153.2
787	NONMMUT001155.2	1	1.03498	0.99999	0.346594	0	0	0.0496085	0	0	0	0	0	0	0	0	0	0	0	0	0	0	0.232563	0	0	0	0	0	0	0	0	0	0	0	0	0	0	1	1	1.03498	.	.	NC_000067.7	Cufflinks	60740031	60741096	+	NONMMUG000773.2	NONMMUT001155.2
788	NONMMUT001158.2	0.997472	1.06172	0.963035	0.448521	0.056829	0.0531774	0.143228	0	0.264098	0	0	0	0	0	0	0	0.248216	0	0	0.229004	0	0.432789	0	1	0	0	0	0	0	0	0	1	0	0	1	0	2	-1.00253	1.06172	.	.	NC_000067.7	Cufflinks	60798031	60800401	+	NONMMUG000775.2	NONMMUT001158.2
789	NONMMUT001159.2	1	1	0.99999	0.99999	0	0	0	0	0	0	0	0	0	0	0	0	0	0	0	0	0	0	0	0	0	0	0	0	0	0	0	0	0	0	0	0	0	1	1	ENSMUST00000145502.1	ENSMUST00000145502.1	NC_000067.7	Cufflinks	60815824	60820993	-	NONMMUG000776.2	NONMMUT001159.2
790	NONMMUT001160.2	1	1.03446	0.99999	0.346594	0	0	0.0488724	0	0	0	0	0	0	0	0	0	0	0	0	0	0.229318	0	0	0	0	0	0	0	0	0	0	0	0	0	0	1	0	1	1.03446	.	.	NC_000067.7	Cufflinks	60816448	60817442	+	NONMMUG000777.2	NONMMUT001160.2
791	NONMMUT001161.2	1	1	0.99999	0.99999	0	0	0	0	0	0	0	0	0	0	0	0	0	0	0	0	0	0	0	0	0	0	0	0	0	0	0	0	0	0	0	0	0	1	1	ENSMUST00000130082.1	ENSMUST00000130082.1	NC_000067.7	Cufflinks	60818002	60842949	+	NONMMUG000778.2	NONMMUT001161.2
792	NONMMUT001162.2	0.762042	1.02791	0.162676	0.847582	0.845871	0.453814	0.885586	0.956632	1.02728	0.317709	0.995391	0.821979	0.449759	0	0.268428	1.18775	0	0.906143	1.3561	0.493341	0.550377	0.949685	5	5	1	6	4	2	0	1	7	0	5	9	2	3	5	-1.31226	1.02791	ENSMUST00000195593.1	ENSMUST00000195593.1	NC_000067.7	Cufflinks	60818511	60820417	+	NONMMUG000779.2	NONMMUT001162.2
793	NONMMUT001164.2	1.07131	1.06905	0.346594	0.346594	0	0.0993821	0.0963323	0	0	0	0	0	0	0	0.439966	0	0	0.427886	0	0	0	0	0	0	0	0	0	0	0	2	0	0	2	0	0	0	0	1.07131	1.06905	.	.	NC_000067.7	Cufflinks	60831649	60832991	+	NONMMUG000780.2	NONMMUT001164.2
794	NONMMUT001165.2	1.01921	1.07207	0.882788	0.645956	0.206154	0.233607	0.306552	0.450247	0.487249	0	0	0	0.608894	0	0	0.436977	0	0	0.730298	0	0	0.608583	2	2	0	0	0	3	0	0	2	0	0	4	0	0	3	1.01921	1.07207	.	.	NC_000067.7	Cufflinks	60850251	60854626	+	NONMMUG000781.3	NONMMUT001165.2
795	NONMMUT001166.2	0.908321	0.896919	0.393864	0.306371	0.253282	0.114556	0.0963323	0	0	0.517462	0.436967	0.231909	0	0	0	0	0.498976	0.427886	0	0	0	0	0	0	2	2	1	0	0	0	0	2	2	0	0	0	0	-1.10093	-1.11493	.	.	NC_000067.7	Cufflinks	60850251	60919463	+	NONMMUG000781.3	NONMMUT001166.2
796	NONMMUT001167.2	1	1	0.99999	0.99999	0	0	0	0	0	0	0	0	0	0	0	0	0	0	0	0	0	0	0	0	0	0	0	0	0	0	0	0	0	0	0	0	0	1	1	.	.	NC_000067.7	Cufflinks	60865001	60885830	-	NONMMUG000782.3	NONMMUT001167.2
797	NONMMUT001168.2	1.0238	0.816843	0.886749	0.24891	0.588515	0.622442	0.296646	0.481996	0.612712	0.517462	0	1.11187	0.907005	0	0.776647	0.771911	0.487045	0.699911	0.229543	0	0.427135	0	2	3	2	0	7	5	0	4	4	2	4	1	0	2	0	1.0238	-1.22422	ENSMUST00000193735.1	ENSMUST00000193735.1	NC_000067.7	Cufflinks	60919497	60920897	+	NONMMUG000781.3	NONMMUT001168.2
798	NONMMUT001169.2	0.942188	1.00982	0.538329	0.945363	0.163101	0.077188	0.177206	0	0	0.517462	0.222833	0	0	0.35027	0	0	0	0	0	0	0.725488	0	0	0	2	1	0	0	2	0	0	0	0	0	0	4	0	-1.06136	1.00982	.	.	NC_000067.7	Cufflinks	60960404	60965873	+	NONMMUG000784.2	NONMMUT001169.2
799	NONMMUT001170.2	1	1	0.99999	0.99999	0	0	0	0	0	0	0	0	0	0	0	0	0	0	0	0	0	0	0	0	0	0	0	0	0	0	0	0	0	0	0	0	0	1	1	.	.	NC_000067.7	Cufflinks	60966261	60982631	+	NONMMUG000784.2	NONMMUT001170.2
800	NONMMUT001171.2	1	1.03441	0.99999	0.346594	0	0	0.0488014	0	0	0	0	0	0	0	0	0	0	0	0	0.229004	0	0	0	0	0	0	0	0	0	0	0	0	0	0	1	0	0	1	1.03441	.	.	NC_000067.7	Cufflinks	60966261	60969938	+	NONMMUG000784.2	NONMMUT001171.2
801	NONMMUT001172.2	1.00155	0.967675	0.97441	0.346594	0.0474053	0.0496391	0	0	0	0	0.222833	0	0.232697	0	0	0	0	0	0	0	0	0	0	0	0	1	0	1	0	0	0	0	0	0	0	0	0	1.00155	-1.0334	.	.	NC_000067.7	Cufflinks	60973130	60982631	+	NONMMUG000784.2	NONMMUT001172.2
802	NONMMUT001173.2	0.933637	0.868924	0.679708	0.361056	3.53213	3.43306	3.32943	2.92466	3.85392	3.86693	3.09018	3.66494	3.06199	3.55438	3.38532	3.21932	3.82188	3.31858	3.48225	3.38701	3.38894	3.03064	36	67	63	45	67	42	60	53	47	70	52	59	55	55	41	-1.07108	-1.15085	.	.	NC_000067.7	Cufflinks	60987389	60987624	-	NONMMUG000786.2	NONMMUT001173.2
803	NONMMUT001174.2	1.03566	1	0.346594	0.99999	0	0.0505466	0	0	0	0	0	0	0	0	0.23669	0	0	0	0	0	0	0	0	0	0	0	0	0	0	1	0	0	0	0	0	0	0	1.03566	1	.	.	NC_000067.7	Cufflinks	60989862	60990589	-	NONMMUG000787.2	NONMMUT001174.2
804	NONMMUT001175.2	1.05536	1	0.346594	0.99999	0	0.077741	0	0	0	0	0	0	0	0	0	0.352557	0	0	0	0	0	0	0	0	0	0	0	0	0	0	2	0	0	0	0	0	0	1.05536	1	.	.	NC_000067.7	Cufflinks	61012928	61017033	+	NONMMUG000788.2	NONMMUT001175.2
805	NONMMUT001176.2	1.12242	1.06881	0.149434	0.346594	0	0.166614	0.0960059	0	0	0	0	0	0	0.441778	0	0.326338	0	0	0	0.426589	0	0	0	0	0	0	0	0	2	0	1	0	0	0	2	0	0	1.12242	1.06881	.	.	NC_000067.7	Cufflinks	61013026	61014623	+	NONMMUG000788.2	NONMMUT001176.2
806	NONMMUT001177.2	1.03542	1.00153	0.649595	0.974752	0.0474053	0.0976269	0.0496085	0	0	0	0.222833	0	0.433023	0	0	0	0	0	0	0	0	0.232563	0	0	0	1	0	2	0	0	0	0	0	0	0	0	1	1.03542	1.00153	.	.	NC_000067.7	Cufflinks	61160537	61163163	-	NONMMUG000789.2	NONMMUT001177.2
807	NONMMUT001178.2	1.07001	1.06905	0.346594	0.346594	0	0.0976269	0.0963323	0	0	0	0	0	0.433023	0	0	0	0	0.427886	0	0	0	0	0	0	0	0	0	2	0	0	0	0	2	0	0	0	0	1.07001	1.06905	.	.	NC_000067.7	Cufflinks	61235700	61236401	-	NONMMUG000790.2	NONMMUT001178.2
808	NONMMUT001179.2	1	1	0.99999	0.99999	0	0	0	0	0	0	0	0	0	0	0	0	0	0	0	0	0	0	0	0	0	0	0	0	0	0	0	0	0	0	0	0	0	1	1	ENSMUST00000128274.2	ENSMUST00000128274.2	NC_000067.7	Cufflinks	61341068	61346905	+	NONMMUG000791.2	NONMMUT001179.2
809	NONMMUT001181.2	1	1.10358	0.99999	0.172006	0	0	0.142192	0	0	0	0	0	0	0	0	0	0	0.229749	0.427897	0	0	0	0	0	0	0	0	0	0	0	0	0	1	2	0	0	0	1	1.10358	ENSMUST00000141000.1	ENSMUST00000141000.1	NC_000067.7	Cufflinks	61417591	61435063	+	NONMMUG000792.2	NONMMUT001181.2
810	NONMMUT001182.2	1	1	0.99999	0.99999	0	0	0	0	0	0	0	0	0	0	0	0	0	0	0	0	0	0	0	0	0	0	0	0	0	0	0	0	0	0	0	0	0	1	1	ENSMUST00000141758.1	ENSMUST00000141758.1	NC_000067.7	Cufflinks	61479260	61508634	+	NONMMUG000793.2	NONMMUT001182.2
811	NONMMUT001184.2	1	1	0.99999	0.99999	0	0	0	0	0	0	0	0	0	0	0	0	0	0	0	0	0	0	0	0	0	0	0	0	0	0	0	0	0	0	0	0	0	1	1	.	.	NC_000067.7	Cufflinks	61580324	61586284	+	NONMMUG000794.2	NONMMUT001184.2
812	NONMMUT001185.2	0.966298	0.966298	0.346594	0.346594	0.0494601	0	0	0	0	0	0	0.231909	0	0	0	0	0	0	0	0	0	0	0	0	0	0	1	0	0	0	0	0	0	0	0	0	0	-1.03488	-1.03488	ENSMUST00000128588.1	ENSMUST00000128588.1	NC_000067.7	Cufflinks	61656102	61660308	-	NONMMUG000795.2	NONMMUT001185.2
813	NONMMUT001187.2	1.06008	1.02772	0.832356	0.859835	1.14876	1.23294	1.1882	0.792895	1.26675	1.0556	1.66507	0.763455	1.45959	0.237734	2.07353	1.16232	0.45993	0.897746	1.35172	1.53221	0.89639	1.15344	4	7	5	13	4	10	1	18	7	2	5	9	11	5	7	1.06008	1.02772	ENSMUST00000194820.1	ENSMUST00000194820.1	NC_000067.7	Cufflinks	61693582	61696308	+	NONMMUG000797.2	NONMMUT001187.2
814	NONMMUT001188.2	0.820133	0.907557	0.175754	0.27546	2.04349	1.75742	1.90355	1.76165	2.22024	2.16404	1.94426	2.08114	1.08443	2.0595	1.45168	2.17913	1.74485	1.69294	1.70027	2.16353	1.95234	1.95374	13	18	16	17	19	6	18	10	20	13	13	13	20	17	16	-1.21931	-1.10186	ENSMUST00000193022.1	ENSMUST00000193022.1	NC_000067.7	Cufflinks	61716408	61719436	+	NONMMUG000798.2	NONMMUT001188.2
815	NONMMUT001189.2	1.26188	1.4377	0.144749	0.041856	0.531517	0.867092	1.05528	1.00338	0.487456	0.555652	0.433759	0	1.26318	0.922726	0.777548	0.437354	0.812	0.759824	1.02573	0.897669	0.947805	1.52074	5	2	2	2	0	8	5	4	2	4	4	6	5	5	11	1.26188	1.4377	ENSMUST00000194715.1	ENSMUST00000194715.1	NC_000067.7	Cufflinks	61741686	61743050	+	NONMMUG000799.2	NONMMUT001189.2
816	NONMMUT001190.2	1	1	0.99999	0.99999	0	0	0	0	0	0	0	0	0	0	0	0	0	0	0	0	0	0	0	0	0	0	0	0	0	0	0	0	0	0	0	0	0	1	1	.	.	NC_000067.7	Cufflinks	61806574	61890621	-	NONMMUG000800.2	NONMMUT001190.2
817	NONMMUT001191.2	1.03501	1.10322	0.346594	0.346594	0	0.0496391	0.141715	0	0	0	0	0	0.232697	0	0	0	0	0	0	0.600344	0	0	0	0	0	0	0	1	0	0	0	0	0	0	3	0	0	1.03501	1.10322	ENSMUST00000138535.4	ENSMUST00000138535.4	NC_000067.7	Cufflinks	61806574	61890621	-	NONMMUG000800.2	NONMMUT001191.2
818	NONMMUT001192.2	1	1	0.99999	0.99999	0	0	0	0	0	0	0	0	0	0	0	0	0	0	0	0	0	0	0	0	0	0	0	0	0	0	0	0	0	0	0	0	0	1	1	ENSMUST00000130699.1	ENSMUST00000130699.1	NC_000067.7	Cufflinks	61825903	61890699	-	NONMMUG000800.2	NONMMUT001192.2
819	NONMMUT001193.2	1.01107	1.11898	0.958128	0.548815	1.78949	1.80537	1.95167	1.90576	1.48952	1.19806	2.41754	1.62885	1.92618	2.1387	2.13338	1.55861	0.955081	1.53552	2.26129	2.25839	1.69584	1.8575	15	9	6	26	12	16	19	19	11	5	11	22	22	13	15	1.01107	1.11898	.	.	NC_000067.7	Cufflinks	61833424	61835469	+	NONMMUG000801.2	NONMMUT001193.2
820	NONMMUT001194.2	0.764531	0.886984	0.316741	0.585535	1.48629	1.09893	1.31327	1.40513	0.680825	1.19806	1.87671	1.92228	1.71167	0	0.953347	1.64274	0.45993	1.77156	1.69689	0.600344	1.2499	0.906584	9	3	6	16	16	13	0	5	12	2	14	13	3	8	5	-1.30799	-1.12742	ENSMUST00000191979.1	ENSMUST00000191979.1	NC_000067.7	Cufflinks	61844380	61845299	+	NONMMUG000802.2	NONMMUT001194.2
821	NONMMUT001195.2	0.898333	0.891269	0.539473	0.581225	1.53914	1.38446	1.37307	1.9746	1.38243	1.0556	1.66507	1.45622	0.907005	1.735	1.80571	1.27206	0.955081	1.91153	0.427527	1.76908	0.89639	1.36417	16	8	5	13	10	5	13	14	8	5	16	2	14	5	9	-1.11317	-1.122	.	.	NC_000067.7	Cufflinks	61919464	61921665	+	NONMMUG000803.2	NONMMUT001195.2
822	NONMMUT001196.2	0.971665	1.15089	0.767867	0.0454342	3.11612	3.07465	3.31888	2.91876	3.01259	3.23078	3.28967	3.09659	3.23406	2.91213	3.03376	3.38801	2.70704	3.43311	3.34199	3.40051	3.12048	3.27749	36	35	39	53	43	48	36	40	54	29	57	53	56	45	50	-1.02916	1.15089	.	.	NC_000067.7	Cufflinks	61942410	61946267	+	NONMMUG000804.2	NONMMUT001196.2
823	NONMMUT001197.2	0.899056	0.868939	0.33967	0.213742	0.251644	0.0981264	0.0489701	0.242617	0.680464	0	0.222833	0	0.232697	0	0	0.23497	0	0.229749	0	0	0	0	1	3	0	1	0	1	0	0	1	0	1	0	0	0	0	-1.11228	-1.15083	ENSMUST00000127498.2	ENSMUST00000127498.2	NC_000067.7	Cufflinks	62170354	62175268	-	NONMMUG000805.2	NONMMUT001197.2
824	NONMMUT001198.2	1	1	0.99999	0.99999	0	0	0	0	0	0	0	0	0	0	0	0	0	0	0	0	0	0	0	0	0	0	0	0	0	0	0	0	0	0	0	0	0	1	1	.	.	NC_000067.7	Cufflinks	62170354	62175268	-	NONMMUG000805.2	NONMMUT001198.2
825	NONMMUT001199.2	0.946483	1.2203	0.753341	0.31528	0.441039	0.361687	0.728274	0	0.264098	1.0556	0.415809	0.231909	0	0.620508	0.439966	0.614142	0	0.427886	0.756898	1.24866	0.229318	0.765264	0	1	5	2	1	0	3	2	3	0	2	4	8	1	4	-1.05654	1.2203	.	.	NC_000067.7	Cufflinks	62286312	62288829	+	NONMMUG000806.2	NONMMUT001199.2
826	NONMMUT001200.2	1.08097	1.30724	0.662827	0.120774	0.402597	0.514923	0.789121	0.24284	0.264098	0.281808	0.875871	0.231909	0	0.780119	0.23669	1.04355	0.248216	0.897746	0.427527	0.755403	0.427135	1.26265	1	1	1	5	1	0	4	1	6	1	5	2	4	2	8	1.08097	1.30724	.	.	NC_000067.7	Cufflinks	62429063	62431347	+	NONMMUG000807.2	NONMMUT001200.2
827	NONMMUT001201.2	1	1	0.99999	0.99999	0	0	0	0	0	0	0	0	0	0	0	0	0	0	0	0	0	0	0	0	0	0	0	0	0	0	0	0	0	0	0	0	0	1	1	ENSMUST00000147177.1	ENSMUST00000147177.1	NC_000067.7	Cufflinks	62495884	62538426	-	NONMMUG000808.2	NONMMUT001201.2
828	NONMMUT001202.2	0.938291	0.799238	0.788184	0.358816	0.713729	0.621836	0.390426	0.63172	0.264098	1.55653	0.415809	0.231909	0.907005	0.620508	0	0.614142	0.808138	0.427886	0.601592	0.426589	0.229318	0.232563	3	1	9	2	1	5	3	0	3	4	2	3	2	1	1	-1.06577	-1.25119	.	.	NC_000067.7	Cufflinks	62581648	62583794	+	NONMMUG000809.2	NONMMUT001202.2
829	NONMMUT001203.2	1.22849	1.07831	0.263139	0.522819	0.163101	0.459988	0.271873	0	0	0.517462	0.222833	0	0.433023	0.552179	0	1.04355	0	0	0.601592	0	0.427135	0.232563	0	0	2	1	0	2	3	0	6	0	0	3	0	2	1	1.22849	1.07831	.	.	NC_000067.7	Cufflinks	62688655	62689852	-	NONMMUG000810.2	NONMMUT001203.2
830	NONMMUT001204.2	1	1	0.99999	0.99999	0	0	0	0	0	0	0	0	0	0	0	0	0	0	0	0	0	0	0	0	0	0	0	0	0	0	0	0	0	0	0	0	0	1	1	.	.	NC_000067.7	Cufflinks	62695854	62696947	-	NONMMUG000811.2	NONMMUT001204.2
831	NONMMUT001205.2	0.854772	1.12698	0.221533	0.364997	0.327438	0.10105	0.499902	0	0	0.517462	0.738199	0.231909	0.232697	0	0	0	0.248216	0.602069	0.601592	0.755403	0.229318	0.232563	0	0	2	4	1	1	0	0	0	1	3	3	4	1	1	-1.1699	1.12698	.	.	NC_000067.7	Cufflinks	62738032	62739658	-	NONMMUG000812.2	NONMMUT001205.2
832	NONMMUT001206.2	1.25273	0.860837	0.0899144	0.183262	1.26631	1.59139	1.05012	1.06958	1.14098	1.19806	1.22415	1.62885	1.63243	1.053	1.73019	1.55861	1.8593	1.14301	1.02487	0.895403	1.35079	0.765264	6	6	6	8	12	12	6	13	11	14	7	6	5	9	4	1.25273	-1.16166	.	.	NC_000067.7	Cufflinks	62766967	62768596	+	NONMMUG000813.2	NONMMUT001206.2
833	NONMMUT001207.2	1.03583	1.03453	0.346594	0.346594	0	0.0507841	0.0489701	0	0	0	0	0	0	0.237734	0	0	0	0.229749	0	0	0	0	0	0	0	0	0	0	1	0	0	0	1	0	0	0	0	1.03583	1.03453	.	.	NC_000067.7	Cufflinks	62774257	62775103	-	NONMMUG000814.2	NONMMUT001207.2
834	NONMMUT001208.2	1.03566	1.03449	0.346594	0.346594	0	0.0505466	0.0489234	0	0	0	0	0	0	0	0.23669	0	0	0	0.229543	0	0	0	0	0	0	0	0	0	0	1	0	0	0	1	0	0	0	1.03566	1.03449	.	.	NC_000067.7	Cufflinks	62830077	62833891	-	NONMMUG000815.2	NONMMUT001208.2
835	NONMMUT001209.2	0.838617	0.750283	0.394525	0.117071	4.0876	3.83368	3.67311	3.18525	4.27806	4.44589	4.36588	3.81739	3.89296	3.12281	4.08514	4.27728	3.50581	3.59491	3.84142	3.55377	3.65027	3.70748	44	92	96	117	75	79	43	90	104	55	64	77	62	67	69	-1.19244	-1.33283	.	.	NC_000067.7	Cufflinks	62837296	62838466	+	NONMMUG000816.2	NONMMUT001209.2
836	NONMMUT001210.2	1.16764	0.919222	0.260768	0.570682	2.37496	2.59856	2.25345	2.10315	1.9307	2.35011	2.77522	2.55652	2.60309	2.25154	2.44815	2.91546	2.68804	1.84377	2.26129	2.09373	2.66464	2.27746	18	14	19	35	28	29	21	25	37	29	15	22	19	31	22	1.16764	-1.08788	ENSMUST00000192219.1	ENSMUST00000192219.1	NC_000067.7	Cufflinks	62848461	62851016	+	NONMMUG000817.2	NONMMUT001210.2
837	NONMMUT001211.2	0.639463	0.773006	0.065715	0.231445	3.30413	2.65907	2.93268	2.10315	3.70632	3.58515	3.48393	3.14526	2.27818	2.30482	2.78313	2.98156	2.80892	2.45638	3.34206	2.94655	2.98025	2.79645	18	60	51	61	45	22	22	33	39	32	26	53	39	40	34	-1.56381	-1.29365	.	.	NC_000067.7	Cufflinks	62857350	62857844	+	NONMMUG000818.2	NONMMUT001211.2
838	NONMMUT001212.2	1.04762	0.955686	0.752566	0.687459	0.294756	0.361878	0.229365	0	0.264098	0.517462	0.585991	0	0	0.779516	0.23669	0.614142	0	0.427886	0	0.426589	0.229318	0	0	1	2	3	0	0	4	1	3	0	2	0	2	1	0	1.04762	-1.04637	ENSMUST00000189802.1	ENSMUST00000189802.1	NC_000067.7	Cufflinks	62860514	62871529	-	NONMMUG000819.2	NONMMUT001212.2
839	NONMMUT001213.2	1	1	0.99999	0.99999	0	0	0	0	0	0	0	0	0	0	0	0	0	0	0	0	0	0	0	0	0	0	0	0	0	0	0	0	0	0	0	0	0	1	1	.	.	NC_000067.7	Cufflinks	62860647	62862311	-	NONMMUG000819.2	NONMMUT001213.2
840	NONMMUT001214.2	1	1	0.99999	0.99999	0	0	0	0	0	0	0	0	0	0	0	0	0	0	0	0	0	0	0	0	0	0	0	0	0	0	0	0	0	0	0	0	0	1	1	.	.	NC_000067.7	Cufflinks	62881818	62898596	-	NONMMUG000820.2	NONMMUT001214.2
841	NONMMUT001215.2	1.03583	1	0.346594	0.99999	0	0.0507841	0	0	0	0	0	0	0	0.237734	0	0	0	0	0	0	0	0	0	0	0	0	0	0	1	0	0	0	0	0	0	0	0	1.03583	1	.	.	NC_000067.7	Cufflinks	62923423	62924465	+	NONMMUG000821.2	NONMMUT001215.2
842	NONMMUT001216.2	1	1	0.99999	0.99999	0	0	0	0	0	0	0	0	0	0	0	0	0	0	0	0	0	0	0	0	0	0	0	0	0	0	0	0	0	0	0	0	0	1	1	.	.	NC_000067.7	Cufflinks	62946439	62976030	-	NONMMUG000822.2	NONMMUT001216.2
843	NONMMUT001218.2	0.953407	0.910341	0.756546	0.42158	2.11218	2.04334	1.97666	1.83346	2.38366	2.22256	1.80956	2.22099	1.78677	1.2828	2.40023	2.3415	2.13069	2.03821	2.15357	1.84012	2.20723	1.548	14	21	17	15	21	14	8	24	23	18	18	20	15	21	11	-1.04887	-1.09849	.	.	NC_000067.7	Cufflinks	63077373	63077740	+	NONMMUG000823.2	NONMMUT001218.2
844	NONMMUT001219.2	0.790115	0.841125	0.0671765	0.123296	5.64527	5.30541	5.39567	5.40643	5.75156	6.01232	5.34182	5.61037	5.10358	5.55483	5.09899	5.31285	5.40296	5.46478	5.41779	5.16011	5.45429	5.45868	226	263	295	237	274	191	257	187	219	220	250	242	202	249	246	-1.26564	-1.18888	.	.	NC_000067.7	Cufflinks	63089502	63091613	-	NONMMUG000824.2	NONMMUT001219.2
845	NONMMUT001220.2	0.807521	0.829447	0.082739	0.112416	6.23496	5.92653	5.96518	6.17473	6.34257	6.62214	5.85686	6.06057	5.88105	5.88802	5.89428	5.81739	6.13108	6.03862	5.78086	6.03364	5.94182	6.01505	389	399	452	341	377	331	325	328	313	368	375	313	375	351	364	-1.23836	-1.20562	.	.	NC_000067.7	Cufflinks	63092973	63096677	-	NONMMUG000825.2	NONMMUT001220.2
846	NONMMUT001222.2	0.912684	0.925493	0.26416	0.59388	2.73612	2.6043	2.62441	2.4341	2.85348	2.58343	2.77874	2.96825	2.42261	2.54813	2.71229	2.69241	2.62696	2.31339	2.03715	3.08035	2.58523	2.8674	24	31	23	35	39	25	27	31	31	28	23	18	43	29	36	-1.09567	-1.08051	.	.	NC_000067.7	Cufflinks	63107968	63110950	-	NONMMUG000827.2	NONMMUT001222.2
847	NONMMUT001223.2	0.849183	0.904059	0.101479	0.338228	0.291358	0.0555052	0.145847	0.450247	0.487249	0	0.433938	0	0	0	0.258356	0	0	0.427886	0	0	0	0.246882	2	2	0	2	0	0	0	1	0	0	2	0	0	0	1	-1.1776	-1.10612	.	.	NC_000067.7	Cufflinks	63112933	63113178	+	NONMMUG000828.2	NONMMUT001223.2
848	NONMMUT001224.2	0.958281	0.986557	0.75572	0.927161	3.3491	3.28762	3.32958	3.71267	3.13707	2.79637	3.26201	3.64416	3.24286	3.18563	3.1655	3.62027	3.16834	3.51802	2.97258	3.24025	3.14472	3.66298	66	39	28	51	66	48	45	45	64	43	61	40	49	46	67	-1.04354	-1.01363	.	.	NC_000067.7	Cufflinks	63136957	63140771	-	NONMMUG000829.2	NONMMUT001224.2
849	NONMMUT001225.2	0.706434	0.950344	0.00813388	0.568009	3.73959	3.23821	3.66611	3.80287	3.51401	4.05201	3.58923	3.6763	3.06042	3.29505	3.53481	2.97011	3.26268	3.76575	3.38015	3.63638	3.68788	3.82118	71	52	72	66	68	42	49	59	39	46	73	55	66	69	75	-1.41556	-1.05225	.	.	NC_000067.7	Cufflinks	63152337	63154667	+	NONMMUG000830.2	NONMMUT001225.2
850	NONMMUT001226.2	1.2104	1.68489	0.681014	0.288334	1.32129	1.59677	2.07395	0	2.68345	0	1.61851	0	1.1217	2.07878	2.07951	1.80577	0	2.7058	1.25433	0	2.54197	2.41095	0	27	0	12	0	7	18	18	14	0	32	8	0	28	25	1.2104	1.68489	ENSMUST00000138611.4	ENSMUST00000138611.4	NC_000067.7	Cufflinks	63153630	63197454	+	NONMMUG000830.2	NONMMUT001226.2
851	NONMMUT001227.2	0.512872	0.543902	0.0790905	0.164769	2.67806	1.71473	1.79948	3.05528	0	3.15143	2.79581	2.77772	2.0674	0	1.82413	1.5293	2.26094	0	1.86983	3.01145	0	1.88209	40	0	37	36	34	18	0	14	11	20	0	15	41	0	15	-1.9498	-1.83857	ENSMUST00000188602.1	ENSMUST00000188602.1	NC_000067.7	Cufflinks	63153899	63197454	+	NONMMUG000830.2	NONMMUT001227.2
852	NONMMUT001229.2	0.808206	0.808206	0.346594	0.346594	0.307206	0	0	1.12865	0	0	0	0	0	0	0	0	0	0	0	0	0	0	6	0	0	0	0	0	0	0	0	0	0	0	0	0	0	-1.23731	-1.23731	.	.	NC_000067.7	Cufflinks	63157227	63164980	+	NONMMUG000831.2	NONMMUT001229.2
853	NONMMUT001234.2	1	1.06905	0.99999	0.346594	0	0	0.0963323	0	0	0	0	0	0	0	0	0	0	0.427886	0	0	0	0	0	0	0	0	0	0	0	0	0	0	2	0	0	0	0	1	1.06905	ENSMUST00000141027.1	ENSMUST00000141027.1	NC_000067.7	Cufflinks	63239472	63246773	+	NONMMUG000833.2	NONMMUT001234.2
854	NONMMUT001235.2	1	1	0.99999	0.99999	0	0	0	0	0	0	0	0	0	0	0	0	0	0	0	0	0	0	0	0	0	0	0	0	0	0	0	0	0	0	0	0	0	1	1	ENSMUST00000194370.1	ENSMUST00000194370.1	NC_000067.7	Cufflinks	63287180	63287658	-	NONMMUG000834.2	NONMMUT001235.2
855	NONMMUT001236.2	0.907015	0.964102	0.642941	0.768646	1.66667	1.52587	1.61393	2.0296	1.12233	1.86819	1.36702	1.75875	1.28614	1.29011	2.28774	1.29148	1.12639	1.63269	1.39702	1.56168	1.6627	1.7873	17	6	12	9	14	8	8	22	8	6	12	9	11	13	14	-1.10252	-1.03723	.	.	NC_000067.7	Cufflinks	63288595	63291932	-	NONMMUG000834.2	NONMMUT001236.2
856	NONMMUT001237.2	0.958641	0.958641	0.346594	0.346594	0.0609376	0	0	0	0	0.281808	0	0	0	0	0	0	0	0	0	0	0	0	0	0	1	0	0	0	0	0	0	0	0	0	0	0	0	-1.04314	-1.04314	.	.	NC_000067.7	Cufflinks	63296592	63298422	+	NONMMUG000836.2	NONMMUT001237.2
857	NONMMUT001238.2	1.07075	1	0.346594	0.99999	0	0.0986258	0	0	0	0	0	0	0	0	0	0.436977	0	0	0	0	0	0	0	0	0	0	0	0	0	0	2	0	0	0	0	0	0	1.07075	1	.	.	NC_000067.7	Cufflinks	63296592	63305564	+	NONMMUG000836.2	NONMMUT001238.2
858	NONMMUT001239.2	1	1.17203	0.99999	0.346594	0	0	0.229004	0	0	0	0	0	0	0	0	0	0	0	0	0.895403	0	0	0	0	0	0	0	0	0	0	0	0	0	0	5	0	0	1	1.17203	.	.	NC_000067.7	Cufflinks	63305853	63312254	-	NONMMUG000834.2	NONMMUT001239.2
859	NONMMUT001240.2	1.10382	0.966265	0.35489	0.346594	0.0495087	0.192008	0	0	0	0	0	0.232123	0	0	0.23669	0.616807	0	0	0	0	0	0	0	0	0	0	1	0	0	1	3	0	0	0	0	0	0	1.10382	-1.03491	.	.	NC_000067.7	Cufflinks	63305853	63310802	-	NONMMUG000834.2	NONMMUT001240.2
860	NONMMUT001241.2	1	1	0.99999	0.99999	0	0	0	0	0	0	0	0	0	0	0	0	0	0	0	0	0	0	0	0	0	0	0	0	0	0	0	0	0	0	0	0	0	1	1	ENSMUST00000151616.1	ENSMUST00000151616.1	NC_000067.7	Cufflinks	63306007	63312279	-	NONMMUG000834.2	NONMMUT001241.2
861	NONMMUT001242.2	1	1	0.99999	0.99999	0	0	0	0	0	0	0	0	0	0	0	0	0	0	0	0	0	0	0	0	0	0	0	0	0	0	0	0	0	0	0	0	0	1	1	ENSMUST00000153049.4	ENSMUST00000153049.4	NC_000067.7	Cufflinks	63306007	63312274	-	NONMMUG000834.2	NONMMUT001242.2
862	NONMMUT001245.2	0.660187	0.8323	0.0393019	0.309659	4.64419	4.04513	4.37936	4.36413	5.13823	4.85669	4.5471	4.07595	4.06066	4.36583	4.10759	3.78335	3.83079	4.08545	4.29755	4.32908	4.85965	4.19278	107	170	130	134	91	90	110	91	72	70	93	108	111	163	99	-1.51472	-1.20149	.	.	NC_000067.7	Cufflinks	63350147	63352376	+	NONMMUG000838.2	NONMMUT001245.2
863	NONMMUT001246.2	0.68274	0.762998	0.0527552	0.145718	5.57343	5.02284	5.18318	5.04662	5.97742	5.8204	5.72192	5.03311	5.23446	5.1707	5.06321	4.60378	4.96061	5.356	4.68907	5.00595	5.41752	5.32326	175	309	257	310	182	209	195	182	132	161	231	144	181	242	223	-1.46469	-1.31062	.	.	NC_000067.7	Cufflinks	63350620	63353729	+	NONMMUG000838.2	NONMMUT001246.2
864	NONMMUT001247.2	1.03755	1	0.346594	0.99999	0	0.0531774	0	0	0	0	0	0	0	0	0	0	0.248216	0	0	0	0	0	0	0	0	0	0	0	0	0	0	1	0	0	0	0	0	1.03755	1	.	.	NC_000067.7	Cufflinks	63396593	63397209	-	NONMMUG000839.2	NONMMUT001247.2
865	NONMMUT001248.2	1	1	0.99999	0.99999	0	0	0	0	0	0	0	0	0	0	0	0	0	0	0	0	0	0	0	0	0	0	0	0	0	0	0	0	0	0	0	0	0	1	1	.	.	NC_000067.7	Cufflinks	63470006	63475407	-	NONMMUG000840.2	NONMMUT001248.2
866	NONMMUT001249.2	1	1	0.99999	0.99999	0	0	0	0	0	0	0	0	0	0	0	0	0	0	0	0	0	0	0	0	0	0	0	0	0	0	0	0	0	0	0	0	0	1	1	.	.	NC_000067.7	Cufflinks	63470006	63475412	-	NONMMUG000840.2	NONMMUT001249.2
867	NONMMUT001253.2	0.766646	0.857692	0.0792042	0.287573	6.05731	5.67394	5.83584	6.04469	6.32099	6.41524	5.4124	5.88438	5.58746	5.76033	5.58699	5.7135	5.7126	5.51448	5.90647	5.76362	6.02433	5.91822	355	393	391	249	333	269	297	264	291	274	259	342	310	372	340	-1.30438	-1.16592	.	.	NC_000067.7	Cufflinks	63634505	63635262	+	NONMMUG000843.2	NONMMUT001253.2
868	NONMMUT001254.2	1	1.13762	0.99999	0.346594	0	0	0.18602	0	0	0	0	0	0	0	0	0	0	0	0	0.755403	0	0	0	0	0	0	0	0	0	0	0	0	0	0	4	0	0	1	1.13762	.	.	NC_000067.7	Cufflinks	63710627	63711130	+	NONMMUG000844.2	NONMMUT001254.2
869	NONMMUT001257.2	0.970012	0.966133	0.70089	0.713214	0.14585	0.101925	0.0961433	0.242617	0	0	0	0.43165	0	0	0.23669	0	0.248216	0	0	0	0.427135	0	1	0	0	0	2	0	0	1	0	1	0	0	0	2	0	-1.03091	-1.03505	.	.	NC_000067.7	Cufflinks	63957007	63975091	+	NONMMUG000847.2	NONMMUT001257.2
870	NONMMUT001259.2	1	1	0.99999	0.99999	0	0	0	0	0	0	0	0	0	0	0	0	0	0	0	0	0	0	0	0	0	0	0	0	0	0	0	0	0	0	0	0	0	1	1	.	.	NC_000067.7	Cufflinks	64044577	64059974	+	NONMMUG000849.2	NONMMUT001259.2
871	NONMMUT001260.2	1	1.1038	0.99999	0.346594	0	0	0.142479	0	0	0	0	0	0	0	0	0	0	0	0	0.603124	0	0	0	0	0	0	0	0	0	0	0	0	0	0	3	0	0	1	1.1038	ENSMUST00000181595.1	ENSMUST00000181595.1	NC_000067.7	Cufflinks	64068622	64072086	+	NONMMUG000851.2	NONMMUT001260.2
872	NONMMUT001261.2	0.783994	0.837944	0.0620971	0.112987	5.86802	5.51694	5.61295	5.76707	5.8309	6.27761	5.53177	5.82792	5.44974	5.60439	5.71491	5.1989	5.56486	5.74555	5.55507	5.61448	5.58083	5.56007	292	278	355	271	320	244	266	289	202	247	305	267	279	272	264	-1.27552	-1.1934	.	.	NC_000067.7	Cufflinks	64068622	64072086	-	NONMMUG000850.2	NONMMUT001261.2
873	NONMMUT001262.2	0.764889	0.79649	0.0525593	0.0499975	6.31804	5.93136	5.98977	6.35693	6.35191	6.67789	5.91703	6.17927	5.8287	6.07598	5.94108	5.53788	6.18862	5.98064	5.9155	6.10748	5.94178	5.99578	442	402	470	356	410	319	371	339	257	383	360	344	395	351	359	-1.30738	-1.25551	.	.	NC_000067.7	Cufflinks	64072027	64074745	-	NONMMUG000850.2	NONMMUT001262.2
874	NONMMUT001264.2	1	1	0.99999	0.99999	0	0	0	0	0	0	0	0	0	0	0	0	0	0	0	0	0	0	0	0	0	0	0	0	0	0	0	0	0	0	0	0	0	1	1	ENSMUST00000149820.1	ENSMUST00000149820.1	NC_000067.7	Cufflinks	64117813	64129941	+	NONMMUG000852.2	NONMMUT001264.2
875	NONMMUT001265.2	0.947304	1.09585	0.649935	0.371615	3.43067	3.35257	3.56273	3.66911	3.2985	3.42052	3.19914	3.51895	3.28562	3.3667	3.52593	2.73557	3.68116	3.90526	3.34206	3.62687	3.5247	3.33569	64	44	45	49	60	50	52	59	32	63	81	53	66	61	52	-1.05563	1.09585	.	.	NC_000067.7	Cufflinks	64132989	64136627	-	NONMMUG000853.2	NONMMUT001265.2
876	NONMMUT001266.2	0.726075	0.762083	0.101714	0.0614603	3.25329	2.79148	2.86131	3.69656	3.11185	3.17384	3.28025	2.87325	2.67666	2.68189	3.08725	1.83511	3.28386	3.08613	2.84392	2.62323	3.01165	2.68609	65	38	37	52	36	31	30	42	15	47	43	36	30	41	31	-1.37727	-1.31219	.	.	NC_000067.7	Cufflinks	64146740	64149590	-	NONMMUG000854.2	NONMMUT001266.2
877	NONMMUT001267.2	1.00544	1.18464	0.949376	0.109264	4.18631	4.19415	4.43076	4.40225	4.14351	3.75613	4.25085	4.29715	4.00473	4.08265	4.32745	4.23765	4.29175	4.35806	4.28196	4.73508	4.28051	4.44683	110	83	58	108	107	86	89	107	101	99	113	107	149	107	119	1.00544	1.18464	.	.	NC_000067.7	Cufflinks	64153341	64157385	-	NONMMUG000855.2	NONMMUT001267.2
878	NONMMUT001268.2	0.868877	1.09057	0.250089	0.569776	0.302617	0.0998413	0.427693	0.63172	0.487249	0.281808	0	0	0	0.441778	0	0	0	0.602069	0.229543	0.895403	0	0.232563	3	2	1	0	0	0	2	0	0	0	3	1	5	0	1	-1.15091	1.09057	ENSMUST00000190863.1	ENSMUST00000190863.1	NC_000067.7	Cufflinks	64225150	64342202	-	NONMMUG000856.2	NONMMUT001268.2
879	NONMMUT001270.2	1.02701	0.992178	0.744071	0.886847	0.0609376	0.0993821	0.0496085	0	0	0.281808	0	0	0	0	0.439966	0	0	0	0	0	0	0.232563	0	0	1	0	0	0	0	2	0	0	0	0	0	0	1	1.02701	-1.00788	.	.	NC_000067.7	Cufflinks	64520067	64521393	-	NONMMUG000857.2	NONMMUT001270.2
880	NONMMUT001271.2	0.967517	0.999199	0.667948	0.991867	0.0972806	0.0496391	0.0961239	0	0	0	0	0.43165	0.232697	0	0	0	0	0	0.229543	0.229004	0	0	0	0	0	0	2	1	0	0	0	0	0	1	1	0	0	-1.03357	-1.0008	.	.	NC_000067.7	Cufflinks	64556013	64557776	+	NONMMUG000858.2	NONMMUT001271.2
881	NONMMUT001272.2	0.916724	0.885402	0.503201	0.346594	0.175596	0.0501555	0	0	0	0.719974	0	0	0	0	0	0.23497	0	0	0	0	0	0	0	0	3	0	0	0	0	0	1	0	0	0	0	0	0	-1.09084	-1.12943	.	.	NC_000067.7	Cufflinks	64556217	64557000	+	NONMMUG000858.2	NONMMUT001272.2
882	NONMMUT001273.2	1.05984	0.93208	0.64564	0.561265	3.75505	3.8389	3.65358	3.89902	3.54187	3.33058	3.84417	4.04619	3.85572	4.19979	3.86292	3.7422	3.42792	3.26776	3.76445	3.86691	3.45842	3.81957	76	53	42	80	89	77	97	76	70	52	50	73	79	58	75	1.05984	-1.07287	.	.	NC_000067.7	Cufflinks	64580905	64583476	+	NONMMUG000859.2	NONMMUT001273.2
883	NONMMUT001274.2	1.25631	1.29498	0.0234373	0.01298	3.22976	3.55896	3.60269	3.08892	3.04866	3.16696	3.30045	3.49683	3.28562	3.55438	3.67442	3.47019	3.76324	3.48352	3.79053	3.33876	3.72595	3.62875	41	36	37	53	59	50	60	66	57	67	59	74	53	71	65	1.25631	1.29498	.	.	NC_000067.7	Cufflinks	64584659	64587416	+	NONMMUG000860.2	NONMMUT001274.2
884	NONMMUT001278.2	0.858746	1.11789	0.163195	0.489725	0.896432	0.676736	1.05721	1.09911	0.862514	0.727324	0.750569	1.00636	0.50454	0.445389	1.06119	0.446185	0.818158	1.55549	1.37397	0.613867	0.641942	0.833978	6	4	3	4	6	2	2	6	2	4	11	9	3	3	4	-1.16449	1.11789	.	.	NC_000067.7	Cufflinks	64659684	64661915	+	NONMMUG000864.2	NONMMUT001278.2
885	NONMMUT001279.2	0.90626	1.15631	0.164994	0.200796	0.142004	0	0.351535	0.242617	0	0	0.415809	0	0	0	0	0	0	0.602069	0.601592	0.229004	0.229318	0	1	0	0	2	0	0	0	0	0	0	3	3	1	1	0	-1.10344	1.15631	ENSMUST00000150749.1	ENSMUST00000150749.1	NC_000067.7	Cufflinks	64719028	64729818	-	NONMMUG000865.2	NONMMUT001279.2
886	NONMMUT001280.2	1	1	0.99999	0.99999	0	0	0	0	0	0	0	0	0	0	0	0	0	0	0	0	0	0	0	0	0	0	0	0	0	0	0	0	0	0	0	0	0	1	1	ENSMUST00000122813.1	ENSMUST00000122813.1	NC_000067.7	Cufflinks	64722507	64729767	-	NONMMUG000865.2	NONMMUT001280.2
887	NONMMUT001281.2	1.47284	1.28107	0.0533741	0.0299347	0	0.558602	0.357349	0	0	0	0	0	0.645352	1.17247	0.23669	0.238436	0.248672	0	0.601592	0.229004	0.229318	0.626348	0	0	0	0	0	3	7	1	1	1	0	3	1	1	3	1.47284	1.28107	ENSMUST00000186325.1	ENSMUST00000186325.1	NC_000067.7	Cufflinks	64728283	64729787	-	NONMMUG000865.2	NONMMUT001281.2
888	NONMMUT001282.2	0.738117	0.972092	0.0996574	0.837093	4.34857	3.9105	4.30774	4.15774	4.66147	4.62813	3.50531	4.49979	3.90712	4.24137	3.80889	3.53766	3.96749	4.25748	4.26912	4.27849	4.47187	4.2492	92	121	110	62	124	80	100	73	60	78	105	106	107	123	103	-1.3548	-1.02871	.	.	NC_000067.7	Cufflinks	64763179	64764795	+	NONMMUG000866.2	NONMMUT001282.2
889	NONMMUT001285.2	0.86756	0.748111	0.361705	0.0837147	4.57262	4.36765	4.15394	4.15774	4.97886	4.89193	4.27594	4.35976	4.41302	4.50308	4.4965	3.83453	4.48556	4.21788	4.40451	3.8498	4.14659	4.09531	92	152	133	110	112	116	121	121	75	114	102	117	78	97	92	-1.15266	-1.3367	.	.	NC_000067.7	Cufflinks	64828282	64830072	-	NONMMUG000868.2	NONMMUT001285.2
890	NONMMUT001287.2	1	1	0.99999	0.99999	0	0	0	0	0	0	0	0	0	0	0	0	0	0	0	0	0	0	0	0	0	0	0	0	0	0	0	0	0	0	0	0	0	1	1	.	.	NC_000067.7	Cufflinks	64973561	64973939	+	NONMMUG000870.2	NONMMUT001287.2
891	NONMMUT001290.2	1.18016	0.99677	0.267444	0.969818	0.201762	0.440749	0.197094	0.293948	0	0	0.222833	0.440947	0.622079	0.237734	0.919478	0.23497	0	0	0.427527	0.241234	0	0.269041	1	0	0	1	2	3	1	5	1	0	0	2	1	0	1	1.18016	-1.00324	.	.	NC_000067.7	Cufflinks	65050445	65051506	-	NONMMUG000872.2	NONMMUT001290.2
892	NONMMUT001292.2	1.22486	1.03441	0.151566	0.346594	0	0.292622	0.0488014	0	0	0	0	0	0.232697	0.238391	0	0.823436	0	0	0	0.229004	0	0	0	0	0	0	0	1	1	0	4	0	0	0	1	0	0	1.22486	1.03441	.	.	NC_000067.7	Cufflinks	65066879	65067636	-	NONMMUG000873.2	NONMMUT001292.2
893	NONMMUT001293.2	0.798276	0.730755	0.406828	0.264409	2.89156	2.56652	2.43902	1.83346	3.04122	3.70931	2.66556	2.55652	2.60309	2.01627	2.82002	2.86902	2.35902	2.15465	2.8148	2.54021	2.36029	2.22445	14	36	56	32	28	29	17	34	36	22	20	35	28	24	21	-1.2527	-1.36845	.	.	NC_000067.7	Cufflinks	65067239	65067891	+	NONMMUG000874.2	NONMMUT001293.2
894	NONMMUT001295.2	0.769481	0.756725	0.137908	0.113953	5.64292	5.26488	5.24076	5.30227	5.77179	6.19081	5.51081	5.21328	5.00699	5.2578	5.18899	5.23999	5.57164	5.38339	5.41155	5.27334	4.97699	5.1121	210	267	334	267	207	178	208	199	208	248	236	241	219	177	192	-1.29958	-1.32148	.	.	NC_000067.7	Cufflinks	65314061	65315935	+	NONMMUG000875.2	NONMMUT001295.2
895	NONMMUT001297.2	0.92871	0.798579	0.703909	0.151873	2.96288	2.85618	2.63839	2.85464	2.85348	3.48873	2.98877	2.42215	2.86811	2.93167	2.79419	3.38188	1.96832	2.78229	2.58531	2.45175	2.74573	2.60238	34	31	47	42	25	36	37	33	53	16	34	29	26	33	29	-1.07676	-1.25222	.	.	NC_000067.7	Cufflinks	65315895	65317854	+	NONMMUG000875.2	NONMMUT001297.2
896	NONMMUT001298.2	0.767185	0.805854	0.0711283	0.111948	5.69615	5.3138	5.38474	5.50787	5.91315	6.08016	5.25724	5.57172	5.17016	5.23764	5.49873	5.10563	5.5076	5.28461	5.3273	5.39623	5.27536	5.61259	243	295	309	223	267	200	205	248	189	237	220	227	239	219	274	-1.30347	-1.24092	.	.	NC_000067.7	Cufflinks	65476060	65478778	-	NONMMUG000876.2	NONMMUT001298.2
897	NONMMUT001300.2	1.24635	1.15815	0.166872	0.407284	0.427397	0.74511	0.639221	0.63172	0.487249	0.517462	0.222833	0.231909	1.03575	1.17247	0.618106	0.436977	0.248216	1.02558	0.229543	1.14024	0.229318	0.266316	3	2	2	1	1	6	7	3	2	1	6	1	7	1	1	1.24635	1.15815	.	.	NC_000067.7	Cufflinks	66071342	66072084	-	NONMMUG000878.2	NONMMUT001300.2
898	NONMMUT001301.2	0.631816	0.756315	0.10845	0.301538	1.83286	1.17044	1.42992	1.19027	1.26675	2.62696	1.80956	1.78301	1.26318	1.2828	0.776647	1.46927	0.955081	1.44695	0.427527	1.61556	1.77059	1.548	7	7	24	15	14	8	8	4	10	5	10	2	12	14	11	-1.58274	-1.3222	.	.	NC_000067.7	Cufflinks	66072244	66072584	+	NONMMUG000879.2	NONMMUT001301.2
899	NONMMUT001302.2	0.835128	0.681721	0.27797	0.0808018	1.8654	1.60547	1.31265	1.67701	2.38366	2.08262	1.66507	1.26009	1.5486	1.81063	1.38105	1.72224	1.52475	1.77266	1.14225	1.3495	1.44509	0.608583	12	21	15	13	8	11	14	9	13	10	14	7	9	10	3	-1.19742	-1.46688	.	.	NC_000067.7	Cufflinks	66102124	66102535	+	NONMMUG000880.2	NONMMUT001302.2
900	NONMMUT001305.2	0.864678	0.889086	0.107246	0.25612	4.65078	4.44101	4.48117	4.64333	4.43903	4.74879	4.86096	4.52186	4.34008	4.50308	4.72764	4.26445	4.31915	4.58253	4.33224	4.07265	4.80094	4.51507	131	103	120	168	126	110	121	143	103	101	133	111	92	156	125	-1.1565	-1.12475	.	.	NC_000067.7	Cufflinks	66291786	66295761	+	NONMMUG000882.2	NONMMUT001305.2
901	NONMMUT001306.2	1.20225	1.02406	0.149459	0.796685	3.44267	3.7084	3.47697	3.49258	3.43874	3.26734	3.52638	3.47437	3.78421	3.12151	4.09134	3.7422	3.63831	3.74732	3.43701	2.97838	3.50294	3.60821	56	49	40	63	58	73	43	90	70	61	72	57	40	60	64	1.20225	1.02406	.	.	NC_000067.7	Cufflinks	66331699	66334388	+	NONMMUG000883.2	NONMMUT001306.2
902	NONMMUT001309.2	0.891673	0.818867	0.452663	0.198239	5.71201	5.5466	5.42371	5.5592	6.05502	6.1165	5.1994	5.40361	5.31675	5.78398	5.55452	5.34418	5.67598	5.25231	5.5401	5.50407	5.48411	5.31587	252	326	317	214	237	222	302	258	224	267	215	264	258	254	222	-1.12149	-1.2212	.	.	NC_000067.7	Cufflinks	66361008	66362459	+	NONMMUG000881.2	NONMMUT001309.2
903	NONMMUT001311.2	0.900891	0.900891	0.161368	0.161368	0.150576	0	0	0	0.26458	0	0	0.43165	0	0	0	0	0	0	0	0	0	0	0	1	0	0	2	0	0	0	0	0	0	0	0	0	0	-1.11001	-1.11001	ENSMUST00000147494.1	ENSMUST00000147494.1	NC_000067.7	Cufflinks	66361435	66367955	-	NONMMUG000884.2	NONMMUT001311.2
904	NONMMUT001312.2	1.07652	1.10363	0.514666	0.354791	3.96406	4.07043	4.10631	4.09728	3.72835	3.84544	3.92571	4.17712	3.50166	4.1277	4.06084	4.16838	4.35929	3.92179	4.39271	3.81496	3.98332	4.3267	88	61	62	85	98	59	92	88	96	104	82	116	76	86	109	1.07652	1.10363	.	.	NC_000067.7	Cufflinks	66423773	66425466	+	NONMMUG000885.2	NONMMUT001312.2
905	NONMMUT001315.2	0.996384	1.01706	0.974405	0.910035	2.20341	2.19819	2.22782	2.2867	2.48999	2.14973	1.95574	2.07542	1.89508	2.27725	2.33428	2.51586	1.85429	2.61513	2.55747	1.84993	1.62218	2.24019	21	23	16	17	18	16	21	23	27	14	30	28	15	12	21	-1.00363	1.01706	.	.	NC_000067.7	Cufflinks	66460950	66461505	+	NONMMUG000887.2	NONMMUT001315.2
906	NONMMUT001317.2	1.24102	1.04637	0.00403574	0.510957	3.97519	4.28671	4.04057	3.90915	3.85633	3.83479	4.03151	4.20998	4.42971	4.19968	4.24462	4.27642	4.27253	4.10292	4.15425	4.11083	3.78552	4.02023	77	67	62	92	100	117	97	101	104	98	94	97	95	74	87	1.24102	1.04637	.	.	NC_000067.7	Cufflinks	66696065	66698467	+	NONMMUG000888.2	NONMMUT001317.2
907	NONMMUT001319.2	1.27541	1.06429	0.0328981	0.540294	5.13525	5.48621	5.22513	5.35764	4.66895	5.08788	5.31891	5.14395	5.34188	5.60003	5.2097	5.58661	5.64382	5.37356	5.10694	4.97494	5.18259	5.43748	218	122	153	233	197	226	265	202	266	261	234	194	177	205	242	1.27541	1.06429	.	.	NC_000067.7	Cufflinks	66728095	66731496	+	NONMMUG000890.2	NONMMUT001319.2
908	NONMMUT001320.2	1.16644	1.25413	0.355497	0.0940895	0.102682	0.324796	0.429365	0.452951	0	0	0	0	0.232697	0	0.925179	0	0.249128	0.229749	0	0.426589	0.60107	0.765264	2	0	0	0	0	1	0	5	0	1	1	0	2	3	4	1.16644	1.25413	ENSMUST00000192513.1	ENSMUST00000192513.1	NC_000067.7	Cufflinks	66729789	66731515	-	NONMMUG000891.2	NONMMUT001320.2
909	NONMMUT001321.2	0.969789	0.845195	0.829426	0.255832	1.58806	1.5438	1.34542	1.67701	1.8526	1.65863	1.22415	1.44877	1.63243	1.48098	0.776647	1.65382	1.93605	1.35257	0.427527	1.49183	1.53361	1.63182	12	13	10	8	10	12	10	4	12	15	9	2	11	11	12	-1.03115	-1.18316	.	.	NC_000067.7	Cufflinks	66736157	66739025	-	NONMMUG000892.2	NONMMUT001321.2
910	NONMMUT001322.2	0.90558	0.827692	0.283417	0.0857102	3.73634	3.59326	3.46351	3.68974	3.70632	3.96982	3.70329	3.58333	3.76576	3.61891	3.1448	3.7983	3.54857	3.52738	2.84973	3.54419	3.54614	3.70813	65	60	68	72	63	72	63	44	73	57	61	36	62	62	69	-1.10426	-1.20818	.	.	NC_000067.7	Cufflinks	66758416	66759988	-	NONMMUG000893.2	NONMMUT001322.2
911	NONMMUT001323.2	1.06415	0.958342	0.662294	0.690358	3.85119	3.94089	3.78981	3.9512	3.2985	3.86693	3.87734	4.13478	3.25949	3.9881	4.22113	3.88722	4.1616	3.93823	3.85321	3.501	3.72595	3.88935	79	44	63	82	95	49	83	99	78	90	83	78	60	71	79	1.06415	-1.04347	.	.	NC_000067.7	Cufflinks	66761991	66763608	+	NONMMUG000894.2	NONMMUT001323.2
912	NONMMUT001324.2	0.878179	0.840491	0.444539	0.267954	2.28994	2.10252	2.03924	2.47986	1.48952	2.4673	2.37172	2.42215	1.71167	1.81063	2.24611	2.61579	1.93209	2.41028	1.61803	1.97249	2.20723	1.8575	25	9	21	25	25	13	14	21	29	15	25	12	17	21	15	-1.13872	-1.18978	.	.	NC_000067.7	Cufflinks	66787655	66789716	-	NONMMUG000895.2	NONMMUT001324.2
913	NONMMUT001325.2	0.964518	0.912684	0.747697	0.391817	2.51034	2.45822	2.37852	2.19827	2.28328	2.73828	2.56152	2.69031	2.12943	2.58245	2.24529	2.77496	2.46623	2.69314	2.15608	2.24803	2.45299	2.27804	20	19	26	29	31	19	28	21	33	24	32	20	22	26	22	-1.03679	-1.09567	.	.	NC_000067.7	Cufflinks	66790000	66791727	-	NONMMUG000896.2	NONMMUT001325.2
914	NONMMUT001326.2	1.02832	1.13242	0.758659	0.141218	3.48922	3.52951	3.66864	3.36717	3.31953	3.77232	3.47951	3.46301	3.46209	3.33706	3.50782	3.42645	3.85653	3.47939	3.79908	3.81714	3.48873	3.72122	51	45	59	61	58	57	51	58	55	72	59	75	76	59	70	1.02832	1.13242	.	.	NC_000067.7	Cufflinks	66796553	66797532	+	NONMMUG000897.2	NONMMUT001326.2
915	NONMMUT001327.2	1.11031	1.12464	0.176374	0.129587	3.89264	4.0436	4.06209	3.84257	3.95945	4.1131	3.84294	3.66741	3.91233	3.84292	4.17064	4.05246	4.2053	4.16793	3.76742	4.1368	4.11091	4.09217	73	72	76	80	67	80	75	95	88	93	98	73	96	94	92	1.11031	1.12464	ENSMUST00000195411.1	ENSMUST00000195411.1	NC_000067.7	Cufflinks	66804785	66807890	-	NONMMUG000898.2	NONMMUT001327.2
916	NONMMUT001328.2	1.06454	0.956444	0.605152	0.813395	3.23696	3.32719	3.17271	3.73012	3.076	3.26734	3.03245	2.93107	3.3365	3.34143	3.0548	3.51552	3.35038	3.24167	3.29214	2.35857	3.72595	2.9015	67	37	40	43	38	52	51	41	59	49	49	51	24	71	37	1.06454	-1.04554	ENSMUST00000191945.1	ENSMUST00000191945.1	NC_000067.7	Cufflinks	66808449	66811025	-	NONMMUG000899.2	NONMMUT001328.2
917	NONMMUT001329.2	1.06054	1.11609	0.666029	0.214203	3.38799	3.47278	3.54644	3.53878	3.61466	3.42052	2.87713	3.38086	3.62958	2.86193	3.38537	3.81653	3.50151	3.56994	3.41386	3.62687	3.50294	3.60821	58	56	45	38	54	65	35	53	74	55	63	56	66	60	64	1.06054	1.11609	.	.	NC_000067.7	Cufflinks	66811332	66813237	+	NONMMUG000900.2	NONMMUT001329.2
918	NONMMUT001330.2	0.891229	1.12784	0.261397	0.218769	4.75839	4.59226	4.93196	5.05451	4.54215	4.61549	4.87745	4.63756	4.22327	4.50308	4.7179	4.78306	4.66709	4.83027	5.05531	5.11757	4.62073	4.98236	176	111	109	170	137	101	121	142	150	130	159	187	196	137	175	-1.12205	1.12784	ENSMUST00000195562.1	ENSMUST00000195562.1	NC_000067.7	Cufflinks	66814521	66819266	+	NONMMUG000901.2	NONMMUT001330.2
919	NONMMUT001331.2	0.917862	0.979905	0.698132	0.896465	2.01924	1.89559	1.98995	2.10315	1.58921	2.4673	2.11785	1.62885	1.5486	1.57072	1.73019	1.55861	2.68804	2.0976	1.77167	2.40617	1.617	1.92552	18	10	21	20	12	11	11	13	11	29	19	14	25	12	16	-1.08949	-1.02051	.	.	NC_000067.7	Cufflinks	66823072	66825604	+	NONMMUG000902.2	NONMMUT001331.2
920	NONMMUT001332.2	1	1	0.99999	0.99999	0	0	0	0	0	0	0	0	0	0	0	0	0	0	0	0	0	0	0	0	0	0	0	0	0	0	0	0	0	0	0	0	0	1	1	ENSMUST00000194648.1	ENSMUST00000194648.1	NC_000067.7	Cufflinks	66832804	66835457	-	NONMMUG000903.2	NONMMUT001332.2
921	NONMMUT001333.2	0.898494	0.690768	0.454625	0.00696612	1.20021	1.04579	0.666488	1.15226	1.46202	1.38137	1.02435	0.904534	0.687983	1.4027	1.38775	0.982611	0.560508	0.897746	0.369006	0.829058	0.632514	0.54064	7	9	7	6	5	3	9	9	6	3	5	2	5	3	3	-1.11297	-1.44766	.	.	NC_000067.7	Cufflinks	66836479	66836766	-	NONMMUG000904.2	NONMMUT001333.2
922	NONMMUT001334.2	1.03821	1.11155	0.74477	0.150763	4.01907	4.07317	4.17165	4.05537	3.97431	3.94091	4.05903	4.06134	3.9323	3.45944	4.1202	4.45664	4.21319	4.12101	3.97387	4.10886	4.12974	4.47479	85	73	67	94	90	82	56	92	118	93	95	85	94	96	121	1.03821	1.11155	.	.	NC_000067.7	Cufflinks	66836580	66840239	-	NONMMUG000904.2	NONMMUT001334.2
923	NONMMUT001335.2	1	1	0.99999	0.99999	0	0	0	0	0	0	0	0	0	0	0	0	0	0	0	0	0	0	0	0	0	0	0	0	0	0	0	0	0	0	0	0	0	1	1	.	.	NC_000067.7	Cufflinks	66837305	66839956	-	NONMMUG000904.2	NONMMUT001335.2
924	NONMMUT001336.2	0.813498	0.853578	0.38188	0.399688	1.92791	1.63012	1.69951	2.52646	1.38243	1.65863	1.5045	2.22099	1.5486	1.38529	1.94583	0.771911	2.13069	1.61897	1.91051	1.53221	1.617	1.78613	26	8	10	11	21	11	9	16	4	18	12	16	11	12	14	-1.22926	-1.17154	ENSMUST00000195880.1	ENSMUST00000195880.1	NC_000067.7	Cufflinks	66851474	66853652	+	NONMMUG000905.2	NONMMUT001336.2
925	NONMMUT001337.2	0.933773	0.902035	0.649893	0.472572	1.60193	1.50307	1.45319	1.19455	1.77003	1.3277	2.13704	1.36148	1.80228	1.48098	1.38617	1.46927	1.328	1.47158	1.53461	1.3495	1.44509	1.45901	7	12	7	20	9	14	10	9	10	8	10	11	9	10	10	-1.07092	-1.1086	ENSMUST00000193555.1	ENSMUST00000193555.1	NC_000067.7	Cufflinks	66860385	66865073	-	NONMMUG000906.2	NONMMUT001337.2
926	NONMMUT001342.2	1.03953	1.03629	0.755149	0.724778	4.29554	4.35147	4.34696	4.06954	3.94124	4.19847	4.46296	4.67933	4.3515	4.19915	4.46324	4.01766	4.64563	4.44866	4.32443	4.42599	4.29399	4.23013	86	71	80	126	141	111	97	118	86	128	121	110	119	108	102	1.03953	1.03629	.	.	NC_000067.7	Cufflinks	67054592	67057554	-	NONMMUG000909.2	NONMMUT001342.2
927	NONMMUT001344.2	1	1	0.99999	0.99999	0	0	0	0	0	0	0	0	0	0	0	0	0	0	0	0	0	0	0	0	0	0	0	0	0	0	0	0	0	0	0	0	0	1	1	.	.	NC_000067.7	Cufflinks	67135449	67155668	-	NONMMUG000911.2	NONMMUT001344.2
928	NONMMUT001345.2	1	1.03441	0.99999	0.346594	0	0	0.0488014	0	0	0	0	0	0	0	0	0	0	0	0	0.229004	0	0	0	0	0	0	0	0	0	0	0	0	0	0	1	0	0	1	1.03441	.	.	NC_000067.7	Cufflinks	67135449	67143472	-	NONMMUG000911.2	NONMMUT001345.2
929	NONMMUT001346.2	1	1	0.99999	0.99999	0	0	0	0	0	0	0	0	0	0	0	0	0	0	0	0	0	0	0	0	0	0	0	0	0	0	0	0	0	0	0	0	0	1	1	.	.	NC_000067.7	Cufflinks	67135449	67155668	-	NONMMUG000911.2	NONMMUT001346.2
930	NONMMUT001347.2	1.03614	0.967675	0.645887	0.346594	0.0474053	0.0986258	0	0	0	0	0.222833	0	0	0	0	0.436977	0	0	0	0	0	0	0	0	0	1	0	0	0	0	2	0	0	0	0	0	0	1.03614	-1.0334	.	.	NC_000067.7	Cufflinks	67139860	67155668	-	NONMMUG000911.2	NONMMUT001347.2
931	NONMMUT001348.2	1	1	0.99999	0.99999	0	0	0	0	0	0	0	0	0	0	0	0	0	0	0	0	0	0	0	0	0	0	0	0	0	0	0	0	0	0	0	0	0	1	1	.	.	NC_000067.7	Cufflinks	67139860	67155668	-	NONMMUG000911.2	NONMMUT001348.2
932	NONMMUT001349.2	0.807604	0.754124	0.305666	0.10525	1.00634	0.698059	0.599212	0.52853	1.25696	1.26057	0.671685	1.15238	1.18137	0.624369	0	0	1.20298	1.06159	0.427897	0	0.668456	0.634661	2	7	6	4	7	7	3	0	0	7	6	2	0	3	3	-1.23823	-1.32604	.	.	NC_000067.7	Cufflinks	67147714	67155668	-	NONMMUG000911.2	NONMMUT001349.2
933	NONMMUT001350.2	1.0583	1	0.346594	0.99999	0	0.0817481	0	0	0	0	0	0	0	0	0.369046	0	0	0	0	0	0	0	0	0	0	0	0	0	0	2	0	0	0	0	0	0	0	1.0583	1	.	.	NC_000067.7	Cufflinks	67147714	67155668	-	NONMMUG000911.2	NONMMUT001350.2
934	NONMMUT001352.2	1	1	0.99999	0.99999	0	0	0	0	0	0	0	0	0	0	0	0	0	0	0	0	0	0	0	0	0	0	0	0	0	0	0	0	0	0	0	0	0	1	1	.	.	NC_000067.7	Cufflinks	67243517	67261924	-	NONMMUG000912.2	NONMMUT001352.2
935	NONMMUT001353.2	1.04201	0.946541	0.834018	0.691453	0.175596	0.23497	0.0963323	0	0	0.719974	0	0	0	0	0	0.914115	0	0.427886	0	0	0	0	0	0	3	0	0	0	0	0	5	0	2	0	0	0	0	1.04201	-1.05648	.	.	NC_000067.7	Cufflinks	67269967	67270420	+	NONMMUG000913.2	NONMMUT001353.2
936	NONMMUT001354.2	1	1	0.99999	0.99999	0	0	0	0	0	0	0	0	0	0	0	0	0	0	0	0	0	0	0	0	0	0	0	0	0	0	0	0	0	0	0	0	0	1	1	ENSMUST00000140506.1	ENSMUST00000140506.1	NC_000067.7	Cufflinks	67288359	67362768	+	NONMMUG000914.2	NONMMUT001354.2
937	NONMMUT001357.2	1.18659	1.05549	0.386136	0.511091	0.19325	0.440068	0.27116	0	0.264098	0	0.222833	0.43165	0	0.237734	0.23669	1.16232	0.248216	0.229749	0.427527	0.426589	0.229318	0	0	1	0	1	2	0	1	1	7	1	1	2	2	1	0	1.18659	1.05549	.	.	NC_000067.7	Cufflinks	67624212	67626195	+	NONMMUG000915.2	NONMMUT001357.2
938	NONMMUT001359.2	1	1	0.99999	0.99999	0	0	0	0	0	0	0	0	0	0	0	0	0	0	0	0	0	0	0	0	0	0	0	0	0	0	0	0	0	0	0	0	0	1	1	ENSMUST00000147834.1	ENSMUST00000147834.1	NC_000067.7	Cufflinks	67831640	67844483	+	NONMMUG000916.2	NONMMUT001359.2
939	NONMMUT001360.2	1.00085	1.0656	0.991445	0.665451	0.0972806	0.0985048	0.188953	0	0	0	0	0.43165	0.232697	0	0.23669	0	0	0	0	0	0	0.765264	0	0	0	0	2	1	0	1	0	0	0	0	0	0	4	1.00085	1.0656	.	.	NC_000067.7	Cufflinks	67942392	67944691	+	NONMMUG000917.2	NONMMUT001360.2
940	NONMMUT001362.2	1	1	0.99999	0.99999	0	0	0	0	0	0	0	0	0	0	0	0	0	0	0	0	0	0	0	0	0	0	0	0	0	0	0	0	0	0	0	0	0	1	1	.	.	NC_000067.7	Cufflinks	68044245	68065055	+	NONMMUG000918.2	NONMMUT001362.2
941	NONMMUT001364.2	1.08972	1.04346	0.25941	0.669847	2.38751	2.51147	2.44889	2.38188	2.00478	2.4673	2.37172	2.63961	2.47269	2.40581	2.58304	2.48516	2.60144	2.41028	2.03715	2.62311	2.58403	2.51673	23	15	21	25	30	26	24	28	26	27	25	18	30	29	27	1.08972	1.04346	.	.	NC_000067.7	Cufflinks	68126258	68129884	-	NONMMUG000919.2	NONMMUT001364.2
942	NONMMUT001365.2	1.10873	1.25281	0.425115	0.0771889	1.47769	1.6266	1.80286	1.83346	1.48952	1.3277	1.66507	0.904534	1.45959	1.38529	1.56616	1.72224	1.93209	1.53552	1.77167	2.03438	1.77059	1.8575	14	9	7	13	5	10	9	11	13	15	11	14	18	14	15	1.10873	1.25281	ENSMUST00000193344.1	ENSMUST00000193344.1	NC_000067.7	Cufflinks	68154354	68155706	-	NONMMUG000920.2	NONMMUT001365.2
943	NONMMUT001366.2	0.993536	1.28784	0.948272	0.0656591	2.91471	2.90536	3.27967	3.27825	3.06524	2.52715	2.81894	2.76793	2.96556	3.03612	2.8958	2.73557	2.87642	3.50311	3.0456	2.91754	3.4478	3.39154	48	37	22	36	33	39	40	36	32	34	60	42	38	58	54	-1.00651	1.28784	.	.	NC_000067.7	Cufflinks	68213372	68215681	-	NONMMUG000921.2	NONMMUT001366.2
944	NONMMUT001367.2	0.745913	1.2721	0.0396613	0.243824	1.42582	1.0029	1.77303	1.75736	1.00319	1.65863	1.41696	1.15102	1.03575	1.17247	1.04943	0.771911	0.955081	2.0976	0.756898	2.09373	2.03599	1.45901	13	5	10	10	7	6	7	6	4	5	19	4	19	18	10	-1.34064	1.2721	.	.	NC_000067.7	Cufflinks	68264233	68265737	-	NONMMUG000922.2	NONMMUT001367.2
945	NONMMUT001369.2	1.03007	1.61131	0.897002	0.0613847	0.93117	0.973912	1.61941	1.06958	0.680464	1.65863	0.585991	0.231909	1.15394	1.48098	0.439966	0.914115	0.644514	1.91153	1.02487	2.09373	1.44509	1.36417	6	3	10	3	1	7	10	2	5	3	16	6	19	10	9	1.03007	1.61131	.	.	NC_000067.7	Cufflinks	68332439	68332885	-	NONMMUG000924.2	NONMMUT001369.2
946	NONMMUT001371.2	1.06287	1.26401	0.614237	0.00604061	3.56213	3.6501	3.90014	3.64819	3.5908	3.42052	3.27578	3.81548	3.12123	3.9881	3.79042	3.68382	3.52523	4.01716	3.92048	3.88382	3.8689	3.80158	63	55	45	52	75	44	83	72	67	56	88	82	80	79	74	1.06287	1.26401	.	.	NC_000067.7	Cufflinks	68528197	68531773	-	NONMMUG000925.2	NONMMUT001371.2
947	NONMMUT001372.2	0.838795	0.924814	0.298334	0.610112	1.92936	1.67575	1.8166	2.33028	2.00478	1.3277	1.58702	2.16599	1.78677	1.735	1.73019	1.04355	1.93209	2.0976	1.97522	1.53221	1.84165	1.548	22	15	7	12	20	14	13	13	6	15	19	17	11	15	11	-1.19219	-1.0813	.	.	NC_000067.7	Cufflinks	68561387	68562337	-	NONMMUG000926.2	NONMMUT001372.2
948	NONMMUT001373.2	1.1289	1.22324	0.521159	0.213449	1.39246	1.56738	1.68317	1.30164	1.00319	1.75399	0.738199	1.85432	1.45959	1.81063	1.94583	1.46927	0.955081	1.77266	1.61803	1.53221	1.97408	1.45901	8	5	11	4	15	10	14	16	10	5	14	12	11	17	10	1.1289	1.22324	ENSMUST00000193995.1	ENSMUST00000193995.1	NC_000067.7	Cufflinks	68678583	68679988	-	NONMMUG000927.2	NONMMUT001373.2
949	NONMMUT001374.2	0.997013	0.971803	0.98544	0.870052	2.93722	2.93291	2.89596	3.39549	2.39951	2.72436	2.66556	3.25459	3.20604	2.83378	2.50599	3.19166	2.80896	2.81603	2.49991	2.94655	2.70332	3.36403	52	21	26	32	49	47	34	26	46	32	35	27	39	32	53	-1.003	-1.02901	.	.	NC_000067.7	Cufflinks	68683522	68685971	-	NONMMUG000928.2	NONMMUT001374.2
950	NONMMUT001375.2	1.09862	1.10526	0.519163	0.382007	3.19564	3.33134	3.34003	3.44485	2.89304	3.39116	3.14569	3.02678	3.12123	3.61891	3.54809	2.61579	3.52523	3.65148	3.26651	2.97838	3.48085	3.23207	54	32	44	47	41	44	63	60	29	56	67	50	40	59	48	1.09862	1.10526	ENSMUST00000193753.1	ENSMUST00000193753.1	NC_000067.7	Cufflinks	68750196	68752564	-	NONMMUG000929.2	NONMMUT001375.2
951	NONMMUT001376.2	1.08538	1.20952	0.452851	0.207989	2.00898	2.12718	2.28341	1.90681	1.68263	2.22276	2.06124	2.11225	2.05056	2.3562	2.40023	1.80131	1.93209	2.74388	2.20849	2.40617	2.15238	1.71127	15	11	17	19	19	18	23	24	14	15	33	21	25	20	13	1.08538	1.20952	ENSMUST00000195066.1	ENSMUST00000195066.1	NC_000067.7	Cufflinks	68797644	68800886	-	NONMMUG000930.2	NONMMUT001376.2
952	NONMMUT001377.2	1.05964	1.21285	0.750291	0.0141181	2.93662	3.02019	3.21502	3.16283	2.84435	2.93557	2.79581	2.91614	3.33653	3.41223	3.32736	2.04871	2.49597	3.29329	3.37967	3.13182	3.2116	3.03345	43	31	31	36	38	52	54	51	18	25	51	55	45	48	41	1.05964	1.21285	.	.	NC_000067.7	Cufflinks	68878489	68880095	-	NONMMUG000931.2	NONMMUT001377.2
953	NONMMUT001378.2	0.978455	1.10624	0.874131	0.387981	4.53149	4.50006	4.67715	4.98112	4.56681	4.10256	4.60782	4.23171	4.40111	4.86418	4.48506	4.26445	4.41113	4.6436	4.47333	4.72573	4.76483	4.75826	167	113	75	140	102	115	157	120	103	108	139	123	148	152	149	-1.02202	1.10624	.	.	NC_000067.7	Cufflinks	68887521	68891171	-	NONMMUG000932.2	NONMMUT001378.2
954	NONMMUT001379.2	1.09565	1.30914	0.450327	0.0176525	4.08864	4.22043	4.47726	4.151	4.30318	4.07568	4.11442	3.742	3.95886	4.52477	4.21627	3.80167	4.46626	4.57108	4.05277	4.53158	4.60503	4.55688	92	93	74	98	71	83	123	99	73	112	132	90	129	135	129	1.09565	1.30914	.	.	NC_000067.7	Cufflinks	68893315	68896499	-	NONMMUG000933.2	NONMMUT001379.2
955	NONMMUT001381.2	1.04597	1.19241	0.705914	0.101605	3.86334	3.92818	4.11722	4.06607	3.85392	3.20121	4.03264	3.99976	3.60904	3.97172	4.17915	3.81653	4.00171	4.09209	3.98476	4.25268	4.04485	4.19512	86	67	38	92	86	64	82	96	74	80	93	86	105	90	99	1.04597	1.19241	.	.	NC_000067.7	Cufflinks	68911093	68913629	-	NONMMUG000934.2	NONMMUT001381.2
956	NONMMUT001382.2	1.05512	1.12018	0.686378	0.335242	3.98807	4.06547	4.1518	4.27269	3.93313	3.77701	4.16664	3.7081	3.878	3.98756	4.53079	4.07244	3.72353	4.31719	3.99356	4.34064	3.70839	4.29868	100	71	59	102	69	78	83	124	89	65	110	87	112	70	107	1.05512	1.12018	.	.	NC_000067.7	Cufflinks	68940179	68942332	-	NONMMUG000935.2	NONMMUT001382.2
957	NONMMUT001383.2	1.157	1.19421	0.244211	0.247649	4.31803	4.52842	4.57409	4.55617	4.37063	3.90897	4.68479	3.88525	4.43653	4.73427	4.55238	4.30375	4.57918	4.9877	4.20311	4.51395	4.47187	4.57982	123	98	65	148	79	118	143	126	106	122	178	101	127	123	131	1.157	1.19421	.	.	NC_000067.7	Cufflinks	68984637	68987670	-	NONMMUG000936.2	NONMMUT001383.2
958	NONMMUT001384.2	1.0974	1.21226	0.304321	0.0546995	4.29913	4.43322	4.57682	4.53956	4.24989	4.12927	4.33864	4.20298	4.47969	4.55378	4.67503	4.16936	4.2236	4.76272	4.40151	4.7652	4.28084	4.6095	122	90	76	115	100	122	126	138	96	94	151	117	152	107	134	1.0974	1.21226	.	.	NC_000067.7	Cufflinks	68991090	68993516	-	NONMMUG000937.2	NONMMUT001384.2
959	NONMMUT001386.2	1.0231	1.02731	0.82984	0.766363	4.54287	4.57582	4.58174	4.66318	4.19825	4.33617	4.8574	4.5649	4.41659	4.77758	4.74061	4.28119	4.6017	4.71871	4.59194	4.40776	4.5266	4.64444	133	86	89	168	130	116	148	144	104	124	147	134	118	128	137	1.0231	1.02731	.	.	NC_000067.7	Cufflinks	69037546	69039428	-	NONMMUG000938.2	NONMMUT001386.2
960	NONMMUT001388.2	0.954175	0.958066	0.76793	0.774506	3.80666	3.73899	3.74486	4.23315	3.83547	3.30476	3.96658	3.50707	3.23701	3.99024	3.96531	3.39942	3.93244	4.08082	3.80769	3.45697	3.38977	3.8723	97	66	41	88	59	48	83	82	54	76	92	75	58	55	78	-1.04803	-1.04377	.	.	NC_000067.7	Cufflinks	69065845	69067924	-	NONMMUG000939.2	NONMMUT001388.2
961	NONMMUT001389.2	0.940403	0.84411	0.715177	0.379796	2.79065	2.702	2.54615	3.20807	3.076	2.00721	2.77522	2.59866	2.93567	2.19622	2.85599	2.88123	2.5093	3.10362	2.20843	2.35857	2.36029	2.51673	45	37	14	35	29	38	20	35	36	25	44	21	24	24	27	-1.06337	-1.18468	.	.	NC_000067.7	Cufflinks	69071540	69073002	-	NONMMUG000940.2	NONMMUT001389.2
962	NONMMUT001390.2	1.26152	1.29043	0.0242921	0.0158445	3.86923	4.2044	4.23709	3.63609	4.03596	3.62177	4.18509	3.77931	4.05675	4.35166	4.31707	4.09857	4.17424	4.1185	4.07492	4.3132	4.39116	4.26332	62	77	52	103	73	89	108	106	91	91	95	92	110	116	104	1.26152	1.29043	.	.	NC_000067.7	Cufflinks	69105085	69106879	-	NONMMUG000941.2	NONMMUT001390.2
963	NONMMUT001391.2	0.931055	1.00649	0.500661	0.931833	4.24797	4.14491	4.2573	4.48647	4.28529	3.85579	4.34712	4.19045	4.05547	4.41398	4.33162	4.00358	3.84132	4.37861	4.24693	4.25667	4.16926	4.22681	117	92	62	116	99	89	113	107	85	71	115	104	105	99	101	-1.07405	1.00649	.	.	NC_000067.7	Cufflinks	69106985	69108712	-	NONMMUG000942.2	NONMMUT001391.2
964	NONMMUT001392.2	0.91018	0.99806	0.708232	0.991427	1.96472	1.82894	1.96192	2.61538	1.68245	1.84343	1.87671	1.54511	2.11289	0.922726	2.40023	0.914115	2.13069	1.91153	2.26129	1.76908	1.50639	2.22445	28	11	12	16	11	19	5	24	5	18	16	22	14	11	21	-1.09868	-1.00194	ENSMUST00000140116.1	ENSMUST00000140116.1	NC_000067.7	Cufflinks	69131072	69145899	-	NONMMUG000943.2	NONMMUT001392.2
965	NONMMUT001393.2	0.854153	0.705399	0.4515	0.139477	2.96743	2.74	2.46394	2.74954	2.77237	3.73607	2.50585	2.7104	2.48794	2.62396	2.74066	2.84037	2.96042	2.34143	2.38171	2.53858	2.61264	2.42765	31	29	57	28	32	26	29	32	35	36	24	24	28	30	25	-1.17075	-1.41764	.	.	NC_000067.7	Cufflinks	69170073	69170458	-	NONMMUG000944.2	NONMMUT001393.2
966	NONMMUT001394.2	0.954701	0.922581	0.60741	0.369895	0.165054	0.0981741	0.0488014	0	0	0.51768	0	0.231909	0.232697	0	0	0.235187	0	0	0	0.229004	0	0	0	0	2	0	1	1	0	0	1	0	0	0	1	0	0	-1.04745	-1.08392	.	.	NC_000067.7	Cufflinks	69468799	69471434	-	NONMMUG000945.2	NONMMUT001394.2
967	NONMMUT001395.2	1.02434	0.959688	0.822466	0.629396	0.155437	0.190134	0.0960746	0	0.487249	0	0.222833	0	0.433584	0	0	0.436977	0	0	0	0.229004	0.229318	0	0	2	0	1	0	2	0	0	2	0	0	0	1	1	0	1.02434	-1.042	ENSMUST00000189646.1	ENSMUST00000189646.1	NC_000067.7	Cufflinks	69480215	69483243	+	NONMMUG000946.2	NONMMUT001395.2
968	NONMMUT001397.2	0.75852	0.949963	0.292018	0.830151	1.26665	0.867909	1.19259	2.06502	0.487249	1.0556	0.844679	1.36148	0.915063	0.55165	1.27875	0.914115	0.548891	1.40157	0.756898	1.14024	0.89639	1.59971	17	2	5	5	9	5	3	8	5	2	10	4	7	5	12	-1.31836	-1.05267	ENSMUST00000185991.1	ENSMUST00000185991.1	NC_000067.7	Cufflinks	69529516	69532947	-	NONMMUG000947.2	NONMMUT001397.2
969	NONMMUT001398.2	0.775673	0.852874	0.00343726	0.0626352	0.416635	0.0501555	0.18704	0.450247	0.264098	0.517462	0.585991	0.231909	0	0	0	0.23497	0	0	0.427527	0	0.229318	0.232563	2	1	2	3	1	0	0	0	1	0	0	2	0	1	1	-1.2892	-1.17251	ENSMUST00000187100.1	ENSMUST00000187100.1	NC_000067.7	Cufflinks	69553091	69586866	+	NONMMUG000948.2	NONMMUT001398.2
970	NONMMUT001399.2	0.81248	0.806808	0.295767	0.183502	2.79606	2.49646	2.48636	2.18218	2.91322	3.24464	2.4286	2.9623	2.09675	3.02337	2.73321	2.1356	2.25199	2.24936	2.50356	2.43119	2.62727	2.5899	19	33	39	26	39	19	40	32	19	20	22	27	26	30	29	-1.2308	-1.23945	.	.	NC_000067.7	Cufflinks	69570373	69572989	-	NONMMUG000949.2	NONMMUT001399.2
971	NONMMUT001400.2	0.679093	0.852814	0.0784402	0.283944	2.86009	2.30177	2.63039	2.64432	3.26856	2.86115	3.00963	2.34898	2.6358	1.32333	2.89324	2.08682	2.09018	2.72739	2.68463	2.79284	2.05496	2.77035	29	43	29	42	23	30	8	36	18	17	33	31	34	18	33	-1.47255	-1.17259	.	.	NC_000067.7	Cufflinks	69571679	69574244	-	NONMMUG000949.2	NONMMUT001400.2
972	NONMMUT001402.2	0.87894	0.770363	0.507743	0.163152	3.25754	3.07137	2.88115	2.81637	3.15897	3.90168	2.92624	3.21636	3.19144	2.99132	3.18073	3.41019	2.39036	3.03476	2.81151	2.94622	2.80017	2.79681	33	39	65	40	48	46	39	45	54	23	42	35	39	35	34	-1.13773	-1.29809	.	.	NC_000067.7	Cufflinks	69573730	69576508	-	NONMMUG000949.2	NONMMUT001402.2
973	NONMMUT001404.2	1	1.13777	0.99999	0.207439	0	0	0.186213	0	0	0	0	0	0	0	0	0	0	0	0	0.229004	0.60107	0	0	0	0	0	0	0	0	0	0	0	0	0	1	3	0	1	1.13777	.	.	NC_000067.7	Cufflinks	69634195	69637681	+	NONMMUG000950.2	NONMMUT001404.2
974	NONMMUT001405.2	0.964135	0.883965	0.823288	0.473279	1.60847	1.55578	1.43053	1.90576	1.38243	1.19806	1.80956	1.62885	1.03735	1.053	2.01109	1.79758	1.61594	0.612532	1.53461	1.3495	1.97408	1.36417	15	8	6	15	12	6	6	17	14	11	3	11	9	17	9	-1.0372	-1.13127	ENSMUST00000190898.1	ENSMUST00000190898.1	NC_000067.7	Cufflinks	69699346	69701220	-	NONMMUG000951.2	NONMMUT001405.2
975	NONMMUT001406.2	0.940942	0.923283	0.538488	0.33715	1.23636	1.14854	1.12121	1.06958	1.38243	1.3277	1.11714	1.26009	1.15394	0.922726	0.919478	1.55861	1.08843	1.14301	1.35172	0.755403	1.2499	1.03529	6	8	7	7	8	7	5	5	11	6	7	9	4	8	6	-1.06277	-1.08309	.	.	NC_000067.7	Cufflinks	69720734	69721708	-	NONMMUG000952.2	NONMMUT001406.2
976	NONMMUT001407.2	0.958641	1.09141	0.346594	0.254548	0.0609376	0	0.187129	0	0	0.281808	0	0	0	0	0	0	0	0.229749	0.427527	0	0	0.232563	0	0	1	0	0	0	0	0	0	0	1	2	0	0	1	-1.04314	1.09141	.	.	NC_000067.7	Cufflinks	69808118	69828426	+	NONMMUG000953.2	NONMMUT001407.2
977	NONMMUT001408.2	1	1	0.99999	0.99999	0	0	0	0	0	0	0	0	0	0	0	0	0	0	0	0	0	0	0	0	0	0	0	0	0	0	0	0	0	0	0	0	0	1	1	.	.	NC_000067.7	Cufflinks	69810027	69811912	-	NONMMUG000954.2	NONMMUT001408.2
978	NONMMUT001409.2	1	1	0.99999	0.99999	0	0	0	0	0	0	0	0	0	0	0	0	0	0	0	0	0	0	0	0	0	0	0	0	0	0	0	0	0	0	0	0	0	1	1	.	.	NC_000067.7	Cufflinks	69960632	69960906	-	NONMMUG000955.2	NONMMUT001409.2
979	NONMMUT001411.2	0.84896	0.900613	0.399698	0.540697	1.08557	0.849333	0.934545	1.22539	1.58052	0.345407	0.84374	1.14853	1.31484	0.247781	0.655817	1.01883	0.791961	0.98891	0.348243	1.14216	1.03031	1.03504	7	10	1	5	7	8	1	3	6	4	6	2	7	6	6	-1.17791	-1.11035	.	.	NC_000067.7	Cufflinks	70136505	70136965	+	NONMMUG000956.2	NONMMUT001411.2
980	NONMMUT001412.2	0.918289	0.911221	0.505658	0.464477	0.173009	0.0500294	0.0388824	0	0	0	0	0.711089	0.234416	0	0	0	0	0	0	0.18471	0	0	0	0	0	0	4	1	0	0	0	0	0	0	1	0	0	-1.08898	-1.09743	ENSMUST00000194431.1	ENSMUST00000194431.1	NC_000067.7	Cufflinks	70349671	70352070	-	NONMMUG000957.2	NONMMUT001412.2
981	NONMMUT001413.2	0.858172	0.943414	0.238364	0.64969	0.271208	0.0505466	0.187171	0	0.680464	0.517462	0	0	0	0	0.23669	0	0	0.427886	0.229543	0	0	0.232563	0	3	2	0	0	0	0	1	0	0	2	1	0	0	1	-1.16527	-1.05998	ENSMUST00000193176.1	ENSMUST00000193176.1	NC_000067.7	Cufflinks	70610594	70616430	-	NONMMUG000958.2	NONMMUT001413.2
982	NONMMUT001415.2	1.02408	0.82506	0.924793	0.440649	1.18904	1.22336	0.911608	1.89975	0.681187	1.61104	0.572443	0.607236	1.64023	0.924498	0.441482	1.46937	1.34046	0.757911	0.602247	0.915015	0.912457	1.28021	15	3	10	3	3	12	5	2	10	8	4	3	5	5	8	1.02408	-1.21203	.	.	NC_000067.7	Cufflinks	71066698	71068230	-	NONMMUG000959.2	NONMMUT001415.2
983	NONMMUT001416.2	1	1.03446	0.99999	0.346594	0	0	0.0488724	0	0	0	0	0	0	0	0	0	0	0	0	0	0.229318	0	0	0	0	0	0	0	0	0	0	0	0	0	0	1	0	1	1.03446	.	.	NC_000067.7	Cufflinks	71078811	71079189	-	NONMMUG000960.2	NONMMUT001416.2
984	NONMMUT001417.2	0.964969	1.02816	0.656745	0.817575	0.101993	0.0505466	0.142058	0.450247	0	0	0	0	0	0	0.23669	0	0	0	0.601592	0	0	0	2	0	0	0	0	0	0	1	0	0	0	3	0	0	0	-1.0363	1.02816	.	.	NC_000067.7	Cufflinks	71141652	71142566	+	NONMMUG000961.2	NONMMUT001417.2
985	NONMMUT001423.2	1.01121	1.03096	0.935598	0.903077	1.86976	1.88584	1.91375	2.04031	1.58921	1.92764	1.22415	2.32508	1.71167	1.735	1.94583	1.93739	2.06748	1.14301	1.02487	2.58225	1.84165	2.3286	17	10	13	8	23	13	13	16	16	17	7	6	29	15	23	1.01121	1.03096	.	.	NC_000067.7	Cufflinks	71596711	71598768	+	NONMMUG000964.2	NONMMUT001423.2
986	NONMMUT001424.2	0.752985	0.753025	0.146392	0.0993801	0.967027	0.55772	0.557797	1.18958	0.264098	0.808285	1.41642	0.904534	0.921876	0.237734	0.618274	0	0.808138	0.602561	0.3574	0.426589	0.60107	0.765264	7	1	3	10	5	5	1	3	0	4	3	2	2	3	4	-1.32805	-1.32798	.	.	NC_000067.7	Cufflinks	71632948	71634080	-	NONMMUG000965.2	NONMMUT001424.2
987	NONMMUT001425.2	0.961375	1.02813	0.346594	0.630401	0.056829	0	0.0968557	0	0.264098	0	0	0	0	0	0	0	0	0	0	0	0.229318	0.232563	0	1	0	0	0	0	0	0	0	0	0	0	0	1	1	-1.04018	1.02813	.	.	NC_000067.7	Cufflinks	71699879	71701242	+	NONMMUG000966.3	NONMMUT001425.2
988	NONMMUT001426.2	1	1	0.99999	0.99999	0	0	0	0	0	0	0	0	0	0	0	0	0	0	0	0	0	0	0	0	0	0	0	0	0	0	0	0	0	0	0	0	0	1	1	.	.	NC_000067.7	Cufflinks	71723830	71731997	+	NONMMUG000967.2	NONMMUT001426.2
989	NONMMUT001427.2	0.994617	1.05744	0.947454	0.462482	0.106413	0.0986258	0.186993	0	0	0.281808	0.222833	0	0	0	0	0.436977	0	0	0.229543	0	0.427135	0.232563	0	0	1	1	0	0	0	0	2	0	0	1	0	2	1	-1.00541	1.05744	ENSMUST00000194017.1	ENSMUST00000194017.1	NC_000067.7	Cufflinks	71882249	71885769	-	NONMMUG000968.2	NONMMUT001427.2
990	NONMMUT001428.2	1	1	0.99999	0.99999	0	0	0	0	0	0	0	0	0	0	0	0	0	0	0	0	0	0	0	0	0	0	0	0	0	0	0	0	0	0	0	0	0	1	1	ENSMUST00000188676.1	ENSMUST00000188676.1	NC_000067.7	Cufflinks	71926754	71934963	+	NONMMUG000969.3	NONMMUT001428.2
991	NONMMUT001429.2	1	1	0.99999	0.99999	0	0	0	0	0	0	0	0	0	0	0	0	0	0	0	0	0	0	0	0	0	0	0	0	0	0	0	0	0	0	0	0	0	1	1	ENSMUST00000188258.3	ENSMUST00000188258.3	NC_000067.7	Cufflinks	71926784	71934963	+	NONMMUG000969.3	NONMMUT001429.2
992	NONMMUT001430.2	1	1	0.99999	0.99999	0	0	0	0	0	0	0	0	0	0	0	0	0	0	0	0	0	0	0	0	0	0	0	0	0	0	0	0	0	0	0	0	0	1	1	ENSMUST00000189680.3	ENSMUST00000189680.3	NC_000067.7	Cufflinks	71927194	71934963	+	NONMMUG000969.3	NONMMUT001430.2
993	NONMMUT001431.2	0.54819	0.718299	0.0877534	0.316808	1.38351	0.516258	0.906167	1.40043	1.78264	1.67491	0	1.47081	0	0	1.6559	0	0	1.76828	0	0	0	1.56746	9	12	10	0	10	0	0	12	0	0	14	0	0	0	11	-1.82419	-1.39218	ENSMUST00000187553.1	ENSMUST00000187553.1	NC_000067.7	Cufflinks	71933227	71956284	-	NONMMUG000970.3	NONMMUT001431.2
994	NONMMUT001433.2	1	1	0.99999	0.99999	0	0	0	0	0	0	0	0	0	0	0	0	0	0	0	0	0	0	0	0	0	0	0	0	0	0	0	0	0	0	0	0	0	1	1	ENSMUST00000188213.1	ENSMUST00000188213.1	NC_000067.7	Cufflinks	71998157	72044354	-	NONMMUG000972.2	NONMMUT001433.2
995	NONMMUT001434.2	1	1.13797	0.99999	0.346594	0	0	0.186463	0	0	0	0	0	0	0	0	0	0	0	0.756898	0	0	0	0	0	0	0	0	0	0	0	0	0	0	4	0	0	0	1	1.13797	.	.	NC_000067.7	Cufflinks	71998232	72001351	-	NONMMUG000972.2	NONMMUT001434.2
996	NONMMUT001435.2	1	1	0.99999	0.99999	0	0	0	0	0	0	0	0	0	0	0	0	0	0	0	0	0	0	0	0	0	0	0	0	0	0	0	0	0	0	0	0	0	1	1	.	.	NC_000067.7	Cufflinks	71998304	72002848	-	NONMMUG000972.2	NONMMUT001435.2
997	NONMMUT001436.2	1	1	0.99999	0.99999	0	0	0	0	0	0	0	0	0	0	0	0	0	0	0	0	0	0	0	0	0	0	0	0	0	0	0	0	0	0	0	0	0	1	1	ENSMUST00000185689.1	ENSMUST00000185689.1	NC_000067.7	Cufflinks	72022840	72077890	-	NONMMUG000972.2	NONMMUT001436.2
998	NONMMUT001437.2	1.06292	1.15254	0.523018	0.18866	0.108385	0.196416	0.313198	0	0	0.281808	0	0.231909	0	0	0	0.436977	0.45993	0.602069	0	0	0.427135	0.432789	0	0	1	0	1	0	0	0	2	2	3	0	0	2	2	1.06292	1.15254	ENSMUST00000191139.1	ENSMUST00000191139.1	NC_000067.7	Cufflinks	72146314	72161160	-	NONMMUG000974.2	NONMMUT001437.2
999	NONMMUT001438.2	0.863178	0.912739	0.367128	0.556651	0.403413	0.191143	0.271687	0.63172	0.264098	0.897527	0	0	0.433023	0.441778	0	0	0	0.229749	0.229543	0.600344	0	0.232563	3	1	4	0	0	2	2	0	0	0	1	1	3	0	1	-1.15851	-1.0956	.	.	NC_000067.7	Cufflinks	72235553	72237485	-	NONMMUG000975.2	NONMMUT001438.2
1000	NONMMUT001439.2	0.869529	0.98502	0.123662	0.89092	0.251333	0.0496391	0.229559	0	0.487249	0.281808	0.415809	0	0.232697	0	0	0	0	0.602069	0.229543	0.229004	0	0	0	2	1	2	0	1	0	0	0	0	3	1	1	0	0	-1.15005	-1.01521	.	.	NC_000067.7	Cufflinks	72260856	72263796	+	NONMMUG000976.3	NONMMUT001439.2
1001	NONMMUT001440.2	0.998436	0.964667	0.975254	0.346594	0.0518974	0.0496391	0	0.242617	0	0	0	0	0.232697	0	0	0	0	0	0	0	0	0	1	0	0	0	0	1	0	0	0	0	0	0	0	0	0	-1.00157	-1.03663	.	.	NC_000067.7	Cufflinks	72262135	72265115	+	NONMMUG000976.3	NONMMUT001440.2
1002	NONMMUT001442.2	0.631333	0.740228	0.0639788	0.0949137	2.55152	1.888	2.11756	2.86211	2.20543	3.02557	2.41416	1.98425	2.29505	2.11348	2.1541	1.75262	0.536434	2.12966	2.10408	2.06839	2.25086	2.0246	34	18	33	26	17	22	19	19	13	2	20	19	19	22	18	-1.58395	-1.35094	ENSMUST00000181973.1	ENSMUST00000181973.1	NC_000067.7	Cufflinks	72275624	72305295	+	NONMMUG000977.2	NONMMUT001442.2
1003	NONMMUT001444.2	1.09775	0.643835	0.85927	0.50878	1.39645	1.53099	0.761209	1.48044	2.88211	0	0	0	2.3677	0	1.25589	1.50613	1.61329	1.95964	0	0.664381	0	0	10	32	0	0	0	24	0	8	10	11	17	0	3	0	0	1.09775	-1.55319	ENSMUST00000180722.1	ENSMUST00000180722.1	NC_000067.7	Cufflinks	72283180	72314028	+	NONMMUG000977.2	NONMMUT001444.2
1004	NONMMUT001447.2	0.990284	0.832528	0.955683	0.198799	1.26591	1.25182	1.00148	1.29229	1.14098	0.719974	1.4875	1.54511	0.765636	1.8708	1.02613	1.26177	1.08077	0.602069	1.35172	1.14024	0.89639	0.906584	8	6	3	11	11	4	15	6	8	6	3	9	7	5	5	-1.00981	-1.20116	.	.	NC_000067.7	Cufflinks	72301054	72303937	+	NONMMUG000977.2	NONMMUT001447.2
1005	NONMMUT001448.2	1.60634	1.1231	0.199362	0.66716	0.36458	1.04835	0.53207	0	1.28542	0	0	0	1.39739	0	0	1.79125	1.16701	0.532317	0	0.766388	0	1.05849	0	7	0	0	0	9	0	0	14	7	3	0	4	0	6	1.60634	1.1231	ENSMUST00000181382.1	ENSMUST00000181382.1	NC_000067.7	Cufflinks	72303852	72306337	+	NONMMUG000977.2	NONMMUT001448.2
1006	NONMMUT001449.2	1.60634	1.1231	0.199362	0.66716	0.36458	1.04835	0.53207	0	1.28542	0	0	0	1.39739	0	0	1.79125	1.16701	0.532317	0	0.766388	0	1.05849	0	7	0	0	0	9	0	0	14	7	3	0	4	0	6	1.60634	1.1231	.	.	NC_000067.7	Cufflinks	72303852	72306337	+	NONMMUG000977.2	NONMMUT001449.2
1007	NONMMUT001450.2	1.00218	0.967675	0.964358	0.346594	0.0474053	0.0505466	0	0	0	0	0.222833	0	0	0	0.23669	0	0	0	0	0	0	0	0	0	0	1	0	0	0	1	0	0	0	0	0	0	0	1.00218	-1.0334	.	.	NC_000067.7	Cufflinks	72325864	72327219	-	NONMMUG000978.2	NONMMUT001450.2
1008	NONMMUT001451.2	1.03802	1.17407	0.789884	0.18629	2.90271	2.95655	3.13424	2.95904	3.32766	2.40989	2.94128	2.71818	3.23288	2.50019	2.96107	3.16345	2.80892	2.91838	3.10239	3.04003	3.34069	3.23207	37	45	20	40	32	48	26	38	45	32	38	44	42	53	48	1.03802	1.17407	.	.	NC_000067.7	Cufflinks	72346622	72349294	+	NONMMUG000979.2	NONMMUT001451.2
1009	NONMMUT001452.2	1.0051	0.862769	0.964391	0.0731269	2.61641	2.62375	2.40346	2.75511	2.46081	2.5927	2.47476	2.76848	2.15051	2.7954	2.98865	2.38431	2.6501	2.16835	2.56329	2.26129	2.39647	2.58221	31	22	23	27	33	20	33	39	24	28	20	28	22	25	29	1.0051	-1.15906	.	.	NC_000067.7	Cufflinks	72404411	72408764	+	NONMMUG000980.2	NONMMUT001452.2
1010	NONMMUT001453.2	1.40553	1.23888	0.0559534	0.125863	0.984523	1.47563	1.29356	1.06958	1.14098	1.0556	1.22415	0.231909	1.63243	1.38529	1.80571	1.55861	0.808138	1.44695	1.35172	1.53221	0.89639	1.15344	6	6	5	8	1	12	9	14	11	4	10	9	11	5	7	1.40553	1.23888	.	.	NC_000067.7	Cufflinks	72411594	72412880	+	NONMMUG000981.2	NONMMUT001453.2
1011	NONMMUT001454.2	0.758108	0.930127	0.10422	0.621695	4.27095	3.87143	4.16645	3.68705	4.6185	4.23642	3.90669	4.65747	4.02869	3.94897	3.87848	3.77176	3.70566	3.9682	4.30055	4.04962	4.33426	4.14526	65	117	83	84	139	88	81	77	72	64	85	108	90	111	95	-1.31907	-1.07512	.	.	NC_000067.7	Cufflinks	72466272	72467727	-	NONMMUG000982.2	NONMMUT001454.2
1012	NONMMUT001455.2	1.3274	1.83278	0.530239	0.00324342	0.419474	0.828081	1.29351	0	0.56473	0	0.722659	0.639572	0.362104	0.281767	0	2.12949	0	1.45078	0.77722	1.07965	1.50893	1.51059	0	2	0	4	3	2	1	0	19	0	10	4	6	11	11	1.3274	1.83278	.	.	NC_000067.7	Cufflinks	72595708	72597350	+	NONMMUG000983.2	NONMMUT001455.2
1013	NONMMUT001456.2	0.958206	1.14076	0.80797	0.436522	0.522071	0.460479	0.712063	0	0.524799	0.885617	0.585991	0.477907	0.907005	0	0.870236	0.23497	0	0.602069	1.14225	1.02301	0.229318	0.334747	0	2	4	3	2	5	0	5	1	0	3	7	6	1	1	-1.04362	1.14076	.	.	NC_000067.7	Cufflinks	72609671	72615669	-	NONMMUG000984.2	NONMMUT001456.2
1014	NONMMUT001457.2	1.02932	1.03571	0.910653	0.897256	0.9569	0.998586	1.00752	0.967077	0	0.403501	1.45262	1.42816	0.298646	1.01603	0.443186	1.65195	1.16072	1.17513	1.54445	0.287719	0	1.40952	5	0	1	10	10	1	6	2	12	7	7	11	1	0	9	1.02932	1.03571	.	.	NC_000067.7	Cufflinks	72609708	72613614	+	NONMMUG000985.2	NONMMUT001457.2
1015	NONMMUT001458.2	0.917337	0.893164	0.516342	0.417837	0.274	0.149524	0.110996	0.63172	0	0.581463	0	0	0	0.441778	0	0	0.248216	0	0	0	0	0.485291	3	0	2	0	0	0	2	0	0	1	0	0	0	0	2	-1.09011	-1.11962	.	.	NC_000067.7	Cufflinks	72611517	72618122	-	NONMMUG000984.2	NONMMUT001458.2
1016	NONMMUT001459.2	0.876383	0.904182	0.218116	0.387458	0.240523	0.0501555	0.0952073	0	0.6468	0	0.222833	0.231909	0	0	0	0.23497	0	0	0	0	0	0.423411	0	3	0	1	1	0	0	0	1	0	0	0	0	0	2	-1.14105	-1.10597	.	.	NC_000067.7	Cufflinks	72612045	72617651	-	NONMMUG000984.2	NONMMUT001459.2
1017	NONMMUT001460.2	0.842895	0.848821	0.274395	0.334558	6.0145	5.76793	5.77803	5.51366	6.30641	6.47244	5.90992	5.62877	5.84196	5.87486	5.76308	5.53238	5.80269	5.66932	6.04103	5.52578	6.03574	5.52213	244	389	407	354	278	322	322	299	256	292	289	376	262	375	257	-1.18639	-1.1781	.	.	NC_000067.7	Cufflinks	72672928	72674812	+	NONMMUG000986.2	NONMMUT001460.2
1018	NONMMUT001461.2	1	1	0.99999	0.99999	0	0	0	0	0	0	0	0	0	0	0	0	0	0	0	0	0	0	0	0	0	0	0	0	0	0	0	0	0	0	0	0	0	1	1	.	.	NC_000067.7	Cufflinks	72769347	72774447	-	NONMMUG000987.2	NONMMUT001461.2
1019	NONMMUT001462.2	1	1	0.99999	0.99999	0	0	0	0	0	0	0	0	0	0	0	0	0	0	0	0	0	0	0	0	0	0	0	0	0	0	0	0	0	0	0	0	0	1	1	.	.	NC_000067.7	Cufflinks	72784318	72795085	-	NONMMUG000988.2	NONMMUT001462.2
1020	NONMMUT001463.2	0.967675	1.00109	0.346594	0.981948	0.0474053	0	0.0489701	0	0	0	0.222833	0	0	0	0	0	0	0.229749	0	0	0	0	0	0	0	1	0	0	0	0	0	0	1	0	0	0	0	-1.0334	1.00109	.	.	NC_000067.7	Cufflinks	72784318	72795085	-	NONMMUG000988.2	NONMMUT001463.2
1021	NONMMUT001464.2	0.964667	0.998415	0.346594	0.974912	0.0518974	0	0.0496085	0.242617	0	0	0	0	0	0	0	0	0	0	0	0	0	0.232563	1	0	0	0	0	0	0	0	0	0	0	0	0	0	1	-1.03663	-1.00159	.	.	NC_000067.7	Cufflinks	72789325	72795085	-	NONMMUG000988.2	NONMMUT001464.2
1022	NONMMUT001465.2	0.878323	0.938914	0.158189	0.553991	0.187177	0	0.096242	0	0	0.517462	0	0.334835	0	0	0	0	0	0	0.427527	0	0	0	0	0	2	0	1	0	0	0	0	0	0	2	0	0	0	-1.13853	-1.06506	.	.	NC_000067.7	Cufflinks	72789605	72795085	-	NONMMUG000988.2	NONMMUT001465.2
1023	NONMMUT001466.2	1	1	0.99999	0.99999	0	0	0	0	0	0	0	0	0	0	0	0	0	0	0	0	0	0	0	0	0	0	0	0	0	0	0	0	0	0	0	0	0	1	1	.	.	NC_000067.7	Cufflinks	72802161	72811967	-	NONMMUG000989.2	NONMMUT001466.2
1024	NONMMUT001467.2	1	1	0.99999	0.99999	0	0	0	0	0	0	0	0	0	0	0	0	0	0	0	0	0	0	0	0	0	0	0	0	0	0	0	0	0	0	0	0	0	1	1	.	.	NC_000067.7	Cufflinks	72802161	72808890	-	NONMMUG000989.2	NONMMUT001467.2
1025	NONMMUT001468.2	1	1.03498	0.99999	0.346594	0	0	0.0496085	0	0	0	0	0	0	0	0	0	0	0	0	0	0	0.232563	0	0	0	0	0	0	0	0	0	0	0	0	0	0	1	1	1.03498	.	.	NC_000067.7	Cufflinks	72802330	72812003	-	NONMMUG000989.2	NONMMUT001468.2
1026	NONMMUT001469.2	1	1	0.99999	0.99999	0	0	0	0	0	0	0	0	0	0	0	0	0	0	0	0	0	0	0	0	0	0	0	0	0	0	0	0	0	0	0	0	0	1	1	.	.	NC_000067.7	Cufflinks	72807286	72808890	-	NONMMUG000989.2	NONMMUT001469.2
1027	NONMMUT001470.2	0.999826	0.88109	0.99862	0.213402	0.278713	0.278462	0.0960746	0	0	0.281808	0.585991	0.43165	0.232697	0.237734	0.439966	0.436977	0	0	0	0.229004	0.229318	0	0	0	1	3	2	1	1	2	2	0	0	0	1	1	0	-1.00017	-1.13496	.	.	NC_000067.7	Cufflinks	72872040	72873561	+	NONMMUG000990.2	NONMMUT001470.2
1028	NONMMUT001471.2	0.688493	0.714727	0.0329456	0.0403946	7.28472	6.74623	6.80018	6.90736	7.31376	7.78529	6.97076	7.2711	6.95324	6.48084	6.76637	6.84217	6.64296	6.83163	6.94575	6.76177	6.71976	6.72965	650	787	1018	745	880	702	493	605	643	527	654	709	625	606	601	-1.45245	-1.39914	.	.	NC_000067.7	Cufflinks	72897226	72899016	-	NONMMUG000991.2	NONMMUT001471.2
1029	NONMMUT001473.2	1	1	0.99999	0.99999	0	0	0	0	0	0	0	0	0	0	0	0	0	0	0	0	0	0	0	0	0	0	0	0	0	0	0	0	0	0	0	0	0	1	1	.	.	NC_000067.7	Cufflinks	72975204	72979687	+	NONMMUG000992.2	NONMMUT001473.2
1030	NONMMUT001474.2	0.986672	1.19085	0.881088	0.279711	0.212102	0.192745	0.464096	0	0.487249	0.281808	0	0.231909	0.433023	0	0	0.23497	0.248216	0.427886	0.427527	1.02301	0	0.232563	0	2	1	0	1	2	0	0	1	1	2	2	6	0	1	-1.01351	1.19085	.	.	NC_000067.7	Cufflinks	72975995	72978135	+	NONMMUG000992.2	NONMMUT001474.2
1031	NONMMUT001475.2	0.852825	0.999809	0.346594	0.999207	0.229679	0	0.229404	0	0	0.897527	0	0	0	0	0	0	0	0.229749	0	0	0.756273	0	0	0	4	0	0	0	0	0	0	0	1	0	0	4	0	-1.17257	-1.00019	.	.	NC_000067.7	Cufflinks	72976058	72976903	+	NONMMUG000992.2	NONMMUT001475.2
1032	NONMMUT001476.2	1.10161	0.99923	0.502244	0.992185	0.0972806	0.236899	0.0961691	0	0	0	0	0.43165	0	0.237734	0.776647	0	0	0.229749	0	0.229004	0	0	0	0	0	0	2	0	1	4	0	0	1	0	1	0	0	1.10161	-1.00077	.	.	NC_000067.7	Cufflinks	72976152	72976748	+	NONMMUG000992.2	NONMMUT001476.2
1033	NONMMUT001477.2	0.921072	1.01011	0.204395	0.894246	0.171792	0.0531774	0.186302	0.242617	0.302674	0.281808	0	0	0	0	0	0	0.248216	0.229749	0	0.229004	0.427135	0	1	1	1	0	0	0	0	0	0	1	1	0	1	2	0	-1.08569	1.01011	.	.	NC_000067.7	Cufflinks	72980846	72982728	+	NONMMUG000992.2	NONMMUT001477.2
1034	NONMMUT001478.2	0.902292	0.898061	0.51988	0.357049	0.341552	0.193218	0.186437	0	0.650867	0.517462	0.415809	0	0	0.779516	0	0	0	0.427886	0.229543	0.229004	0	0	0	3	2	2	0	0	4	0	0	0	2	1	1	0	0	-1.10829	-1.11351	.	.	NC_000067.7	Cufflinks	72980855	72987947	+	NONMMUG000992.2	NONMMUT001478.2
1035	NONMMUT001479.2	1	1	0.99999	0.99999	0	0	0	0	0	0	0	0	0	0	0	0	0	0	0	0	0	0	0	0	0	0	0	0	0	0	0	0	0	0	0	0	0	1	1	.	.	NC_000067.7	Cufflinks	72980870	72995608	+	NONMMUG000992.2	NONMMUT001479.2
1036	NONMMUT001481.2	0.974875	1.03717	0.804368	0.780747	0.135716	0.099004	0.188373	0.578396	0	0	0	0	0	0	0.23669	0.23497	0	0.229749	0	0	0	0.608583	3	0	0	0	0	0	0	1	1	0	1	0	0	0	3	-1.02577	1.03717	.	.	NC_000067.7	Cufflinks	72990691	73000063	+	NONMMUG000992.2	NONMMUT001481.2
1037	NONMMUT001482.2	0.751983	1.11527	0.0204987	0.580261	0.411228	0	0.56862	0	0.487249	0.281808	0.415809	0.763455	0	0	0	0	0	0	1.25078	0.426589	0.60107	0.232563	0	2	1	2	4	0	0	0	0	0	0	8	2	3	1	-1.32982	1.11527	.	.	NC_000067.7	Cufflinks	73002945	73012332	+	NONMMUG000994.2	NONMMUT001482.2
1038	NONMMUT001483.2	1	1	0.99999	0.99999	0	0	0	0	0	0	0	0	0	0	0	0	0	0	0	0	0	0	0	0	0	0	0	0	0	0	0	0	0	0	0	0	0	1	1	ENSMUST00000191122.1	ENSMUST00000191122.1	NC_000067.7	Cufflinks	73055195	73064667	+	NONMMUG000992.2	NONMMUT001483.2
1039	NONMMUT001484.2	0.958641	0.958641	0.346594	0.346594	0.0609376	0	0	0	0	0.281808	0	0	0	0	0	0	0	0	0	0	0	0	0	0	1	0	0	0	0	0	0	0	0	0	0	0	0	-1.04314	-1.04314	.	.	NC_000067.7	Cufflinks	73057304	73058037	-	NONMMUG000996.2	NONMMUT001484.2
1040	NONMMUT001485.2	1	1.03449	0.99999	0.346594	0	0	0.0489234	0	0	0	0	0	0	0	0	0	0	0	0.229543	0	0	0	0	0	0	0	0	0	0	0	0	0	0	1	0	0	0	1	1.03449	.	.	NC_000067.7	Cufflinks	73061644	73062038	-	NONMMUG000997.2	NONMMUT001485.2
1041	NONMMUT001486.2	1	1	0.99999	0.99999	0	0	0	0	0	0	0	0	0	0	0	0	0	0	0	0	0	0	0	0	0	0	0	0	0	0	0	0	0	0	0	0	0	1	1	ENSMUST00000190525.1	ENSMUST00000190525.1	NC_000067.7	Cufflinks	73063465	73064662	+	NONMMUG000992.2	NONMMUT001486.2
1042	NONMMUT001487.2	1	1	0.99999	0.99999	0	0	0	0	0	0	0	0	0	0	0	0	0	0	0	0	0	0	0	0	0	0	0	0	0	0	0	0	0	0	0	0	0	1	1	.	.	NC_000067.7	Cufflinks	73085017	73086506	-	NONMMUG000998.2	NONMMUT001487.2
1043	NONMMUT001489.2	1	1	0.99999	0.99999	0	0	0	0	0	0	0	0	0	0	0	0	0	0	0	0	0	0	0	0	0	0	0	0	0	0	0	0	0	0	0	0	0	1	1	.	.	NC_000067.7	Cufflinks	73177772	73179804	-	NONMMUG000999.2	NONMMUT001489.2
1044	NONMMUT001490.2	1.00048	1.03335	0.992233	0.54765	0.0494601	0.0501555	0.096787	0	0	0	0	0.231909	0	0	0	0.23497	0	0	0	0.229004	0	0.232563	0	0	0	0	1	0	0	0	1	0	0	0	1	0	1	1.00048	1.03335	ENSMUST00000194107.1	ENSMUST00000194107.1	NC_000067.7	Cufflinks	73246049	73248582	-	NONMMUG001000.2	NONMMUT001490.2
1045	NONMMUT001492.2	0.76421	0.826727	0.185708	0.334635	1.82793	1.43997	1.55341	1.8382	2.33164	2.0052	1.45833	1.25071	1.98872	1.21161	1.1848	1.51097	1.10942	1.83848	1.77342	1.6175	1.63736	0.586065	14	20	14	10	8	17	7	7	10	6	15	14	12	12	3	-1.30854	-1.20959	.	.	NC_000067.7	Cufflinks	73345236	73348497	+	NONMMUG001001.2	NONMMUT001492.2
1046	NONMMUT001493.2	0.995819	1.26733	0.937591	0.139923	0.056829	0.0507841	0.398616	0	0.264098	0	0	0	0	0.237734	0	0	0	0.427886	0.427527	0	0.926779	0	0	1	0	0	0	0	1	0	0	0	2	2	0	5	0	-1.0042	1.26733	ENSMUST00000190229.3	ENSMUST00000190229.3	NC_000067.7	Cufflinks	73429934	73446728	-	NONMMUG001002.2	NONMMUT001493.2
1047	NONMMUT001494.2	1	1	0.99999	0.99999	0	0	0	0	0	0	0	0	0	0	0	0	0	0	0	0	0	0	0	0	0	0	0	0	0	0	0	0	0	0	0	0	0	1	1	ENSMUST00000190487.1	ENSMUST00000190487.1	NC_000067.7	Cufflinks	73434493	73446728	-	NONMMUG001002.2	NONMMUT001494.2
1048	NONMMUT001495.2	1	1	0.99999	0.99999	0	0	0	0	0	0	0	0	0	0	0	0	0	0	0	0	0	0	0	0	0	0	0	0	0	0	0	0	0	0	0	0	0	1	1	.	.	NC_000067.7	Cufflinks	73435996	73438333	-	NONMMUG001002.2	NONMMUT001495.2
1049	NONMMUT001496.2	1	1	0.99999	0.99999	0	0	0	0	0	0	0	0	0	0	0	0	0	0	0	0	0	0	0	0	0	0	0	0	0	0	0	0	0	0	0	0	0	1	1	ENSMUST00000186582.1	ENSMUST00000186582.1	NC_000067.7	Cufflinks	73438127	73469949	+	NONMMUG001003.2	NONMMUT001496.2
1050	NONMMUT001497.2	1.0096	0.92586	0.97131	0.691825	1.27885	1.29264	1.16772	1.56467	1.81776	0.418714	1.43606	0.683783	0.977438	1.73857	1.91655	0.915469	0.357742	1.21483	1.02046	1.25043	0.883379	1.41104	11	13	2	10	3	6	13	16	5	1	8	6	8	5	9	1.0096	-1.08008	ENSMUST00000189247.1	ENSMUST00000189247.1	NC_000067.7	Cufflinks	73561256	73564619	-	NONMMUG001004.2	NONMMUT001497.2
1051	NONMMUT001498.2	1	1	0.99999	0.99999	0	0	0	0	0	0	0	0	0	0	0	0	0	0	0	0	0	0	0	0	0	0	0	0	0	0	0	0	0	0	0	0	0	1	1	.	.	NC_000067.7	Cufflinks	73564994	73568134	-	NONMMUG001004.2	NONMMUT001498.2
1052	NONMMUT001500.2	0.885272	0.885272	0.144752	0.144752	0.175808	0	0	0.3646	0	0	0	0.444094	0	0	0	0	0	0	0	0	0	0	2	0	0	0	2	0	0	0	0	0	0	0	0	0	0	-1.1296	-1.1296	ENSMUST00000191114.3	ENSMUST00000191114.3	NC_000067.7	Cufflinks	73657247	73783108	-	NONMMUG001006.2	NONMMUT001500.2
1053	NONMMUT001501.2	0.772011	1.05464	0.316794	0.825039	0.536264	0.162956	0.613012	0	0	0.806685	1.32301	0	0	0.441778	0.309894	0	0	0.447195	0.982057	0.283851	0.229318	0.940247	0	0	3	9	0	0	2	1	0	0	2	6	1	1	5	-1.29532	1.05464	ENSMUST00000189514.1	ENSMUST00000189514.1	NC_000067.7	Cufflinks	73657247	73903625	-	NONMMUG001006.2	NONMMUT001501.2
1054	NONMMUT001503.2	1.03479	1.12961	0.77814	0.293585	0.0972806	0.146618	0.273109	0	0	0	0	0.43165	0	0	0.618106	0	0	0.427886	0	0.229004	0	0.608583	0	0	0	0	2	0	0	3	0	0	2	0	1	0	3	1.03479	1.12961	.	.	NC_000067.7	Cufflinks	73861116	73863262	-	NONMMUG001006.2	NONMMUT001503.2
1055	NONMMUT001504.2	0.964667	1.03216	0.346594	0.68402	0.0518974	0	0.0975678	0.242617	0	0	0	0	0	0	0	0	0	0	0	0	0	0.432789	1	0	0	0	0	0	0	0	0	0	0	0	0	0	2	-1.03663	1.03216	.	.	NC_000067.7	Cufflinks	73868721	73903578	-	NONMMUG001006.2	NONMMUT001504.2
1056	NONMMUT001505.2	1	1.03449	0.99999	0.346594	0	0	0.0489234	0	0	0	0	0	0	0	0	0	0	0	0.229543	0	0	0	0	0	0	0	0	0	0	0	0	0	0	1	0	0	0	1	1.03449	.	.	NC_000067.7	Cufflinks	73897206	73898022	-	NONMMUG001006.2	NONMMUT001505.2
1057	NONMMUT001506.2	0.840169	1.04347	0.148009	0.735312	0.251248	0	0.312631	0.63172	0.487249	0	0	0	0	0	0	0	0	0.427886	0.601592	0	0.229318	0.232563	3	2	0	0	0	0	0	0	0	0	2	3	0	1	1	-1.19024	1.04347	.	.	NC_000067.7	Cufflinks	73899089	73903653	-	NONMMUG001006.2	NONMMUT001506.2
1058	NONMMUT001507.2	1.04144	0.895461	0.834987	0.447431	0.380235	0.438814	0.220937	0.63172	0.264098	0.662738	0	0.231909	0.232697	0	0.234506	1.16232	0.248216	0	0	0.229004	0	0.727203	3	1	3	0	1	1	0	1	7	1	0	0	1	0	4	1.04144	-1.11674	.	.	NC_000067.7	Cufflinks	73901605	73903653	-	NONMMUG001006.2	NONMMUT001507.2
1059	NONMMUT001508.2	0.966005	0.966005	0.346594	0.346594	0.0498976	0	0	0	0	0	0	0.233836	0	0	0	0	0	0	0	0	0	0	0	0	0	0	1	0	0	0	0	0	0	0	0	0	0	-1.03519	-1.03519	.	.	NC_000067.7	Cufflinks	73938939	74433836	-	NONMMUG001008.2	NONMMUT001508.2
1060	NONMMUT001509.2	1.04227	0.962076	0.716061	0.778798	1.08425	1.14397	1.02847	0.889333	0.556674	1.09124	1.44538	1.27752	1.04728	1.08051	1.33469	1.22229	1.0091	0.751416	1.13909	0.976596	1.38593	0.792619	5	2	5	10	8	6	6	9	8	5	4	7	6	9	4	1.04227	-1.03942	.	.	NC_000067.7	Cufflinks	73938939	74433836	-	NONMMUG001008.2	NONMMUT001509.2
1061	NONMMUT001510.2	0.560807	0.686393	0.00486388	0.00997761	3.35279	2.51837	2.8099	3.08892	3.49123	3.73291	3.19914	3.14526	2.96831	1.88248	2.70639	2.18195	2.60144	2.7058	2.91716	2.91399	2.88252	2.60234	41	51	57	49	45	39	15	31	20	27	32	38	38	37	29	-1.78315	-1.45689	.	.	NC_000067.7	Cufflinks	73949403	73950524	-	NONMMUG001009.2	NONMMUT001510.2
1062	NONMMUT001511.2	0.604955	0.703916	0.00550252	0.011497	4.38618	3.66107	3.87965	4.08176	4.31348	4.76032	4.4948	4.17712	4.05117	3.75913	3.40972	3.24646	3.70213	3.87163	3.92048	4.04285	3.83447	3.70813	87	94	121	129	98	89	70	54	48	64	79	82	90	77	69	-1.65302	-1.42062	.	.	NC_000067.7	Cufflinks	73951046	73952860	-	NONMMUG001010.2	NONMMUT001511.2
1063	NONMMUT001512.2	1	1	0.99999	0.99999	0	0	0	0	0	0	0	0	0	0	0	0	0	0	0	0	0	0	0	0	0	0	0	0	0	0	0	0	0	0	0	0	0	1	1	.	.	NC_000067.7	Cufflinks	73987508	73991080	+	NONMMUG001011.2	NONMMUT001512.2
1064	NONMMUT001513.2	1.03578	0.967675	0.516831	0.346594	0.0474053	0.0981264	0	0	0	0	0.222833	0	0.232697	0	0	0.23497	0	0	0	0	0	0	0	0	0	1	0	1	0	0	1	0	0	0	0	0	0	1.03578	-1.0334	.	.	NC_000067.7	Cufflinks	73988688	73991080	+	NONMMUG001011.2	NONMMUT001513.2
1065	NONMMUT001514.2	0.909408	1.02268	0.671369	0.91332	1.83716	1.70016	1.86951	1.49383	2.3602	1.05859	1.5867	2.27142	1.9444	1.27278	2.13531	1.08576	1.79324	1.68638	1.46484	1.7427	2.35748	1.93366	10	21	5	12	22	16	8	19	6	13	13	10	14	24	16	-1.09962	1.02268	.	.	NC_000067.7	Cufflinks	74016309	74018098	-	NONMMUG001012.2	NONMMUT001514.2
1066	NONMMUT001515.2	1.21922	1.35636	0.254831	0.0449318	0.410713	0.696673	0.850451	0.242617	0.681006	0	0.593356	0.434632	1.27251	0.624202	0.666552	0.241245	0.461898	0.229749	1.02524	0.927465	1.08054	0.840475	1	3	0	3	2	8	3	3	1	2	1	6	5	6	5	1.21922	1.35636	.	.	NC_000067.7	Cufflinks	74096300	74100046	-	NONMMUG001013.2	NONMMUT001515.2
1067	NONMMUT001518.2	1.14002	1	0.346594	0.99999	0	0.189064	0	0	0	0	0	0	0.765636	0	0	0	0	0	0	0	0	0	0	0	0	0	0	4	0	0	0	0	0	0	0	0	0	1.14002	1	.	.	NC_000067.7	Cufflinks	74272177	74274916	+	NONMMUG001014.2	NONMMUT001518.2
1068	NONMMUT001519.2	0.962459	0.94464	0.674725	0.583604	6.16122	6.10602	6.07906	5.91741	6.23962	6.45911	5.92424	6.19231	5.8373	6.07509	6.09842	6.22558	6.25657	6.10696	6.32064	6.04307	6.1648	5.68614	325	371	403	358	414	321	371	379	417	402	393	458	377	411	289	-1.03901	-1.0586	.	.	NC_000067.7	Cufflinks	74292755	74297131	+	NONMMUG001015.2	NONMMUT001519.2
1069	NONMMUT001523.2	0.573965	0.634761	0.154998	0.238928	1.27547	0.474504	0.619754	1.45821	1.75783	1.99071	0	0	0	1.02875	0.931261	0	0	0	1.27895	0	0	1.17406	10	12	14	0	0	0	6	5	0	0	0	8	0	0	7	-1.74227	-1.5754	ENSMUST00000186510.1	ENSMUST00000186510.1	NC_000067.7	Cufflinks	74334751	74337064	+	NONMMUG001018.2	NONMMUT001523.2
1070	NONMMUT001524.2	1.19841	1.18459	0.381739	0.274684	0.542647	0.803771	0.787035	0	0.487249	0	0.875871	1.03304	1.36472	0.441778	0.618106	0.914115	0.45993	1.02558	0.756898	0.755403	0.756273	0.608583	0	2	0	5	6	9	2	3	5	2	6	4	4	4	3	1.19841	1.18459	.	.	NC_000067.7	Cufflinks	74342839	74343728	+	NONMMUG001019.2	NONMMUT001524.2
1071	NONMMUT001525.2	1.00586	0.934872	0.968226	0.651011	2.84555	2.85398	2.74839	3.09824	2.80591	2.4945	2.99673	2.75807	3.32039	2.95805	2.67532	2.18504	2.89806	2.13381	2.42419	3.00645	3.18728	2.74362	41	30	21	42	33	51	38	30	20	34	20	25	41	47	33	1.00586	-1.06966	ENSMUST00000194686.1	ENSMUST00000194686.1	NC_000067.7	Cufflinks	74347007	74349872	+	NONMMUG001020.2	NONMMUT001525.2
1072	NONMMUT001526.2	0.84271	0.83731	0.399248	0.366536	6.63784	6.39095	6.38168	5.83852	6.91321	7.23561	6.44045	6.36831	6.67479	6.37583	6.54737	5.98328	6.27793	6.24316	6.44678	6.17773	6.62725	6.3696	307	595	694	514	468	578	458	519	352	408	433	500	415	568	467	-1.18665	-1.1943	.	.	NC_000067.7	Cufflinks	74391426	74392841	+	NONMMUG001021.2	NONMMUT001526.2
1073	NONMMUT001532.2	0.852108	0.840037	0.139991	0.0358417	5.43315	5.20226	5.18167	5.21249	5.53605	5.67982	5.24459	5.43883	5.10562	5.41143	5.14605	4.8106	5.4468	5.23257	5.17033	5.11757	5.25598	5.12658	197	226	233	221	243	191	232	193	153	227	212	203	196	216	194	-1.17356	-1.19042	.	.	NC_000067.7	Cufflinks	74474672	74478083	-	NONMMUG001025.2	NONMMUT001532.2
1074	NONMMUT001535.2	1.1016	1.03792	0.478606	0.708569	3.56906	3.70866	3.62276	3.64418	3.25739	3.3204	3.8525	3.68285	3.5224	4.03416	3.36299	3.45358	4.02266	3.75354	3.67768	3.75302	3.6075	3.26862	63	43	42	80	68	60	86	52	56	81	72	68	73	65	49	1.1016	1.03792	ENSMUST00000195478.1	ENSMUST00000195478.1	NC_000067.7	Cufflinks	74539499	74542457	-	NONMMUG001026.2	NONMMUT001535.2
1075	NONMMUT001537.2	0.970697	1.0249	0.695842	0.777008	0.236941	0.194034	0.272418	0.242617	0.264098	0	0.415809	0.231909	0	0	0.23669	0.436977	0.248216	0.427886	0	0.426589	0	0.432789	1	1	0	2	1	0	0	1	2	1	2	0	2	0	2	-1.03019	1.0249	.	.	NC_000067.7	Cufflinks	74580941	74583438	-	NONMMUG001028.2	NONMMUT001537.2
1076	NONMMUT001542.2	1.0972	1.09501	0.640662	0.69229	1.25997	1.39379	1.39091	1.5015	1.68245	0.897527	0.585991	1.36148	1.15394	1.6552	1.38105	0.614142	1.8593	1.14301	2.03715	0.895403	1.69584	0.765264	10	11	4	3	9	7	12	9	3	14	7	18	5	13	4	1.0972	1.09501	.	.	NC_000067.7	Cufflinks	74626775	74627292	-	NONMMUG001030.2	NONMMUT001542.2
1077	NONMMUT001545.2	1.17359	1.22844	0.34506	0.240178	2.77279	3.00371	3.06961	2.16337	2.43815	2.67648	3.1182	3.20104	3.12123	3.41596	2.78313	2.77339	2.80892	2.74347	2.84973	3.15594	3.50294	2.96752	19	22	25	46	47	44	54	33	33	32	33	36	46	60	39	1.17359	1.22844	.	.	NC_000067.7	Cufflinks	74639863	74640532	-	NONMMUG001033.2	NONMMUT001545.2
1078	NONMMUT001547.2	0.898686	0.835428	0.611449	0.339029	2.66368	2.50957	2.40427	2.77829	2.33612	1.94262	2.9915	2.99558	2.91195	2.07878	1.73012	2.98156	2.46093	2.66283	1.53461	2.59431	2.45399	2.51607	32	20	13	42	40	37	18	13	39	24	31	11	29	26	27	-1.11274	-1.19699	.	.	NC_000067.7	Cufflinks	74714852	74716163	+	NONMMUG001035.2	NONMMUT001547.2
1079	NONMMUT001550.2	0.982891	0.947825	0.735249	0.48616	4.0978	4.07291	4.0205	4.16343	4.15987	4.0081	4.2586	3.86653	4.13285	4.1098	4.03336	4.02584	4.05958	3.6935	4.19272	3.96444	4.10515	4.09594	92	84	70	109	78	95	91	86	86	83	69	100	85	94	92	-1.01741	-1.05505	.	.	NC_000067.7	Cufflinks	74738576	74740983	+	NONMMUG001038.2	NONMMUT001550.2
1080	NONMMUT001551.2	1.26648	1.36325	0.0805865	0.0679144	1.87518	2.216	2.32223	1.56056	2.14623	1.69763	2.30921	1.46791	2.30607	2.27645	2.23473	1.90886	2.31561	2.37417	2.19784	2.66135	1.82295	2.42455	11	17	10	24	10	23	21	21	16	21	24	21	31	15	25	1.26648	1.36325	.	.	NC_000067.7	Cufflinks	74739910	74742889	+	NONMMUG001038.2	NONMMUT001551.2
1081	NONMMUT001552.2	1.03501	1	0.346594	0.99999	0	0.0496391	0	0	0	0	0	0	0.232697	0	0	0	0	0	0	0	0	0	0	0	0	0	0	1	0	0	0	0	0	0	0	0	0	1.03501	1	.	.	NC_000067.7	Cufflinks	74781702	74782945	-	NONMMUG001039.2	NONMMUT001552.2
1082	NONMMUT001553.2	1.03686	1.06638	0.761889	0.655781	0.0933023	0.14552	0.18602	0	0	0	0.415809	0	0	0	0	0.614142	0	0	0	0.755403	0	0	0	0	0	2	0	0	0	0	3	0	0	0	4	0	0	1.03686	1.06638	.	.	NC_000067.7	Cufflinks	74827715	74831865	-	NONMMUG001040.2	NONMMUT001553.2
1083	NONMMUT001554.2	0.958641	0.958641	0.346594	0.346594	0.0609376	0	0	0	0	0.281808	0	0	0	0	0	0	0	0	0	0	0	0	0	0	1	0	0	0	0	0	0	0	0	0	0	0	0	-1.04314	-1.04314	.	.	NC_000067.7	Cufflinks	74856180	74865077	+	NONMMUG046981.2	NONMMUT001554.2
1084	NONMMUT001555.2	1	1	0.99999	0.99999	0	0	0	0	0	0	0	0	0	0	0	0	0	0	0	0	0	0	0	0	0	0	0	0	0	0	0	0	0	0	0	0	0	1	1	.	.	NC_000067.7	Cufflinks	74856251	74867177	+	NONMMUG046981.2	NONMMUT001555.2
1085	NONMMUT001556.2	1.10433	1.47548	0.678906	0.0366224	1.02883	1.172	1.59001	0.799893	1.26736	0.722617	1.00202	1.26345	1.26465	1.17407	1.94636	0	0.809839	1.25494	1.69942	1.76908	1.02409	1.99142	4	7	3	6	8	8	7	16	0	4	8	13	14	6	17	1.10433	1.47548	.	.	NC_000067.7	Cufflinks	74858412	74864638	-	NONMMUG001042.2	NONMMUT001556.2
1086	NONMMUT001557.2	0.929496	1.12268	0.534201	0.425194	0.29709	0.191611	0.464038	0.450247	0.680464	0	0	0.231909	0.232697	0.441778	0	0.23497	0	0.229749	0.229543	0.895403	0.60107	0.232563	2	3	0	0	1	1	2	0	1	0	1	1	5	3	1	-1.07585	1.12268	ENSMUST00000159627.1	ENSMUST00000159627.1	NC_000067.7	Cufflinks	74890054	74919112	+	NONMMUG001043.2	NONMMUT001557.2
1087	NONMMUT001558.2	0.711217	0.916236	0.0939294	0.562665	5.98093	5.48929	5.85472	5.84313	6.36384	6.3932	5.34286	5.68364	5.15607	5.66677	5.17482	5.47616	5.84572	5.8399	5.83417	5.98353	5.74269	5.86292	308	405	385	237	289	198	278	197	246	301	326	325	362	305	327	-1.40604	-1.09142	.	.	NC_000067.7	Cufflinks	74895975	74896891	+	NONMMUG001044.2	NONMMUT001558.2
1088	NONMMUT001559.2	1.00092	0.966298	0.985304	0.346594	0.0494601	0.0507841	0	0	0	0	0	0.231909	0	0.237734	0	0	0	0	0	0	0	0	0	0	0	0	1	0	1	0	0	0	0	0	0	0	0	1.00092	-1.03488	.	.	NC_000067.7	Cufflinks	74921518	74922731	+	NONMMUG001045.2	NONMMUT001559.2
1089	NONMMUT001560.2	1.07075	1	0.346594	0.99999	0	0.0986258	0	0	0	0	0	0	0	0	0	0.436977	0	0	0	0	0	0	0	0	0	0	0	0	0	0	2	0	0	0	0	0	0	1.07075	1	.	.	NC_000067.7	Cufflinks	74921529	74922339	+	NONMMUG001045.2	NONMMUT001560.2
1090	NONMMUT001564.2	0.958641	0.992178	0.346594	0.886847	0.0609376	0	0.0496085	0	0	0.281808	0	0	0	0	0	0	0	0	0	0	0	0.232563	0	0	1	0	0	0	0	0	0	0	0	0	0	0	1	-1.04314	-1.00788	ENSMUST00000160540.1	ENSMUST00000160540.1	NC_000067.7	Cufflinks	74941530	74946812	+	NONMMUG001048.2	NONMMUT001564.2
1091	NONMMUT001565.2	0.967741	1.08534	0.727937	0.377996	0.14669	0.0993821	0.264835	0	0.264339	0	0.415809	0	0	0	0.439966	0	0	0.229749	0	0.548683	0.251201	0.241129	0	1	0	2	0	0	0	2	0	0	1	0	3	1	1	-1.03333	1.08534	ENSMUST00000194616.1	ENSMUST00000194616.1	NC_000067.7	Cufflinks	74993411	74995000	+	NONMMUG001049.2	NONMMUT001565.2
1092	NONMMUT001572.2	0.944203	1.01352	0.537931	0.842071	4.72281	4.63998	4.74219	4.58523	4.91717	4.64015	4.61048	4.8303	4.69892	4.88041	4.48058	4.23975	4.80841	4.76337	4.9111	4.56547	4.83458	4.60635	126	145	111	140	157	143	159	120	101	144	152	169	132	160	134	-1.05909	1.01352	.	.	NC_000067.7	Cufflinks	75170639	75179625	+	NONMMUG001052.2	NONMMUT001572.2
1093	NONMMUT001573.2	1.21328	1.15124	0.263094	0.142193	2.94266	3.22158	3.14585	3.21646	2.88022	3.07113	2.82088	2.65842	3.59251	2.60539	2.77995	3.59391	3.25532	3.13166	2.90927	3.31537	3.01823	3.31063	45	32	34	36	30	63	28	33	63	46	45	38	52	41	51	1.21328	1.15124	.	.	NC_000067.7	Cufflinks	75171248	75173071	+	NONMMUG001052.2	NONMMUT001573.2
1094	NONMMUT001576.2	0.749664	1.04882	0.145081	0.74163	2.59962	2.18394	2.66839	2.10315	2.26808	2.67648	3.00816	2.75591	2.47269	2.07878	2.66644	1.37403	2.00137	2.86926	2.62618	2.4969	2.96572	2.27746	18	19	25	42	33	26	18	30	9	16	37	30	27	40	22	-1.33393	1.04882	.	.	NC_000067.7	Cufflinks	75173935	75175784	-	NONMMUG001053.2	NONMMUT001576.2
1095	NONMMUT001577.2	1.24583	1.13921	0.34796	0.547319	1.64328	1.96039	1.83132	1.41527	1.17449	1.90455	2.28711	1.04954	1.47393	1.63629	1.60785	2.40267	2.3885	2.10486	1.49825	1.15514	1.93795	2.20411	9	6	13	23	6	10	12	11	24	23	19	11	7	16	21	1.24583	1.13921	.	.	NC_000067.7	Cufflinks	75175312	75176407	+	NONMMUG001052.2	NONMMUT001577.2
1096	NONMMUT001582.2	0.91575	1.00514	0.372722	0.945696	4.45998	4.33301	4.46738	4.35138	4.51705	4.30505	4.41798	4.67743	4.44814	4.65036	4.07826	4.00319	4.38557	4.42915	4.73861	4.44726	4.26767	4.41214	106	109	87	122	141	119	135	89	85	106	119	149	121	106	116	-1.092	1.00514	.	.	NC_000067.7	Cufflinks	75213280	75217166	+	NONMMUG001058.2	NONMMUT001582.2
1097	NONMMUT001584.2	0.964667	0.964667	0.346594	0.346594	0.0518974	0	0	0.242617	0	0	0	0	0	0	0	0	0	0	0	0	0	0	1	0	0	0	0	0	0	0	0	0	0	0	0	0	0	-1.03663	-1.03663	ENSMUST00000152799.4	ENSMUST00000152799.4	NC_000067.7	Cufflinks	75344854	75351659	-	NONMMUG001060.2	NONMMUT001584.2
1098	NONMMUT001585.2	1.07166	1	0.346594	0.99999	0	0.0998413	0	0	0	0	0	0	0	0.441778	0	0	0	0	0	0	0	0	0	0	0	0	0	0	2	0	0	0	0	0	0	0	0	1.07166	1	ENSMUST00000130095.1	ENSMUST00000130095.1	NC_000067.7	Cufflinks	75344916	75347095	-	NONMMUG001060.2	NONMMUT001585.2
1099	NONMMUT001588.2	1	1	0.99999	0.99999	0	0	0	0	0	0	0	0	0	0	0	0	0	0	0	0	0	0	0	0	0	0	0	0	0	0	0	0	0	0	0	0	0	1	1	ENSMUST00000132100.1	ENSMUST00000132100.1	NC_000067.7	Cufflinks	75368775	75373007	-	NONMMUG001062.2	NONMMUT001588.2
1100	NONMMUT001593.2	1.01446	1.15885	0.933938	0.387113	0.215005	0.235721	0.427694	0	0.850831	0	0	0	0.433023	0.620508	0	0	0	0	0.756898	0.600344	0.427135	0.232563	0	4	0	0	0	2	3	0	0	0	0	4	3	2	1	1.01446	1.15885	ENSMUST00000194916.1	ENSMUST00000194916.1	NC_000067.7	Cufflinks	75445214	75447405	-	NONMMUG001065.2	NONMMUT001593.2
1101	NONMMUT001602.2	1	1	0.99999	0.99999	0	0	0	0	0	0	0	0	0	0	0	0	0	0	0	0	0	0	0	0	0	0	0	0	0	0	0	0	0	0	0	0	0	1	1	.	.	NC_000067.7	Cufflinks	75518855	75519202	+	NONMMUG001070.2	NONMMUT001602.2
1102	NONMMUT001605.2	1.24669	1.13777	0.18885	0.207439	0	0.318097	0.186213	0	0	0	0	0	0.907005	0.441778	0	0	0	0	0	0.229004	0.60107	0	0	0	0	0	0	5	2	0	0	0	0	0	1	3	0	1.24669	1.13777	.	.	NC_000067.7	Cufflinks	75544727	75545218	+	NONMMUG001072.2	NONMMUT001605.2
1103	NONMMUT001606.2	1.07138	1.13246	0.613725	0.506998	0.455022	0.554491	0.634482	0.63172	0.850831	0	0.585991	0	0.608894	0.441778	0.23669	0.614142	0.808138	0.897746	1.14225	0.229004	0.427135	0.232563	3	4	0	3	0	3	2	1	3	4	5	7	1	2	1	1.07138	1.13246	.	.	NC_000067.7	Cufflinks	75601298	75602973	+	NONMMUG001073.2	NONMMUT001606.2
1104	NONMMUT001607.2	1.48754	1.4443	0.0243637	0.0861342	2.66885	3.24178	3.19922	3.08401	2.53819	1.61774	2.6963	2.99232	3.33222	3.26057	3.23003	2.87932	3.4465	3.02766	2.82108	3.33368	3.70209	2.92688	41	24	10	33	40	52	48	47	36	53	41	35	53	70	38	1.48754	1.4443	.	.	NC_000067.7	Cufflinks	75663780	75664867	+	NONMMUG001074.2	NONMMUT001607.2
1105	NONMMUT001608.2	1.25483	1.08917	0.174958	0.502526	0.188764	0.516256	0.311993	0.242617	0	0	0.222833	0.43165	0	1.053	0.618106	0.436977	0.248216	0.757469	0	0.229004	0.427135	0	1	0	0	1	2	0	6	3	2	1	4	0	1	2	0	1.25483	1.08917	.	.	NC_000067.7	Cufflinks	75913320	75932480	+	NONMMUG001075.2	NONMMUT001608.2
1106	NONMMUT001610.2	1.24981	1.06881	0.260075	0.346594	0	0.321705	0.0960059	0	0	0	0	0	0	0	0	1.04355	0.248216	0	0	0.426589	0	0	0	0	0	0	0	0	0	0	6	1	0	0	2	0	0	1.24981	1.06881	.	.	NC_000067.7	Cufflinks	76461148	76486651	-	NONMMUG001076.2	NONMMUT001610.2
1107	NONMMUT001611.2	1.63005	1.51761	0.0420921	0.199621	0	0.704919	0.601803	0	0	0	0	0	0.608894	0.620508	0	1.37403	0.580932	1.53552	0	0	0.756273	0	0	0	0	0	0	3	3	0	9	3	11	0	0	4	0	1.63005	1.51761	ENSMUST00000189132.1	ENSMUST00000189132.1	NC_000067.7	Cufflinks	76465770	76478665	+	NONMMUG001077.2	NONMMUT001611.2
1108	NONMMUT001612.2	1	1	0.99999	0.99999	0	0	0	0	0	0	0	0	0	0	0	0	0	0	0	0	0	0	0	0	0	0	0	0	0	0	0	0	0	0	0	0	0	1	1	ENSMUST00000190362.3	ENSMUST00000190362.3	NC_000067.7	Cufflinks	76465770	76478665	+	NONMMUG001077.2	NONMMUT001612.2
1109	NONMMUT001613.2	1	1.0354	0.99999	0.346594	0	0	0.0501923	0	0	0	0	0	0	0	0	0	0	0	0	0.235132	0	0	0	0	0	0	0	0	0	0	0	0	0	0	1	0	0	1	1.0354	ENSMUST00000191156.1	ENSMUST00000191156.1	NC_000067.7	Cufflinks	76867109	77004429	-	NONMMUG001078.2	NONMMUT001613.2
1110	NONMMUT001614.2	0.825741	0.879841	0.209218	0.402785	0.326786	0.0505466	0.142102	0	0.680464	0	0.738488	0	0	0	0.23669	0	0	0.229749	0.427527	0	0	0	0	3	0	4	0	0	0	1	0	0	1	2	0	0	0	-1.21103	-1.13657	ENSMUST00000193479.1	ENSMUST00000193479.1	NC_000067.7	Cufflinks	77119864	77123629	-	NONMMUG001079.2	NONMMUT001614.2
1111	NONMMUT001616.2	0.848957	0.674904	0.464144	0.0405365	7.65619	7.41995	7.08894	7.14431	7.85809	8.17053	7.37665	7.4982	6.4961	7.00816	7.31899	7.93721	7.86097	7.05409	7.30796	7.1006	7.00742	6.94772	767	1150	1331	989	1031	510	713	890	1380	1233	764	913	792	741	700	-1.17792	-1.48169	.	.	NC_000067.7	Cufflinks	77343824	77345175	-	NONMMUG001080.2	NONMMUT001616.2
1112	NONMMUT001618.2	0.909541	0.918458	0.631297	0.673478	0.692579	0.55579	0.569864	0	0.680464	1.19806	0.875871	0.43165	0.433023	0.237734	1.04943	0	0.808138	0.602069	1.14225	0.229004	0	0.608583	0	3	6	5	2	2	1	6	0	4	3	7	1	0	3	-1.09946	-1.08878	ENSMUST00000189147.1	ENSMUST00000189147.1	NC_000067.7	Cufflinks	77491917	77493765	+	NONMMUG001081.2	NONMMUT001618.2
1113	NONMMUT001619.2	0.879292	0.915176	0.650854	0.736316	0.530476	0.34489	0.402598	1.37763	0	0	0	0.699206	0	1.0196	0	0	0.403714	0.70542	0.277134	0	0	0.821323	9	0	0	0	4	0	6	0	0	2	4	1	0	0	4	-1.13728	-1.09269	.	.	NC_000067.7	Cufflinks	77523714	77533552	+	NONMMUG001082.2	NONMMUT001619.2
1114	NONMMUT001621.2	1	1	0.99999	0.99999	0	0	0	0	0	0	0	0	0	0	0	0	0	0	0	0	0	0	0	0	0	0	0	0	0	0	0	0	0	0	0	0	0	1	1	.	.	NC_000067.7	Cufflinks	77581358	77598744	+	NONMMUG001083.2	NONMMUT001621.2
1115	NONMMUT001622.2	1.10613	1.03441	0.346594	0.346594	0	0.14552	0.0488014	0	0	0	0	0	0	0	0	0.614142	0	0	0	0.229004	0	0	0	0	0	0	0	0	0	0	3	0	0	0	1	0	0	1.10613	1.03441	.	.	NC_000067.7	Cufflinks	77622618	77639740	-	NONMMUG001084.2	NONMMUT001622.2
1116	NONMMUT001623.2	1.17735	1	0.106879	0.99999	0	0.235548	0	0	0	0	0	0	0.232697	0	0.618106	0.23497	0	0	0	0	0	0	0	0	0	0	0	1	0	3	1	0	0	0	0	0	0	1.17735	1	.	.	NC_000067.7	Cufflinks	77748460	77783680	-	NONMMUG001085.2	NONMMUT001623.2
1117	NONMMUT001624.2	1.09573	1.05599	0.212764	0.414815	0.19325	0.325145	0.271852	0	0.264098	0	0.222833	0.43165	0.232697	0.441778	0.23669	0.23497	0.45993	0.229749	0.427527	0.229004	0.229318	0.232563	0	1	0	1	2	1	2	1	1	2	1	2	1	1	1	1.09573	1.05599	.	.	NC_000067.7	Cufflinks	77836492	77872936	-	NONMMUG001086.2	NONMMUT001624.2
1118	NONMMUT001626.2	1.08597	0.935692	0.694055	0.643612	0.238682	0.357665	0.142788	0.792895	0	0	0.222833	0	1.03575	0	0.439966	0	0	0.427886	0	0	0	0.232563	4	0	0	1	0	6	0	2	0	0	2	0	0	0	1	1.08597	-1.06873	.	.	NC_000067.7	Cufflinks	78084591	78086475	-	NONMMUG001087.2	NONMMUT001626.2
1119	NONMMUT001627.2	0.794199	0.685765	0.270472	0.100768	0.733168	0.40074	0.188953	0.242617	0.850831	0.719974	1.32378	0.231909	0.433023	0.922726	0.23669	0.23497	0	0	0	0	0	0.765264	1	4	3	9	1	2	5	1	1	0	0	0	0	0	4	-1.25913	-1.45823	.	.	NC_000067.7	Cufflinks	78091706	78094443	-	NONMMUG001088.2	NONMMUT001627.2
1120	NONMMUT001628.2	0.961342	1.05076	0.758841	0.619383	0.200948	0.14407	0.272378	0	0.498986	0	0.415809	0	0.608894	0	0	0	0	0.229749	0.229543	0.426589	0	0.432789	0	2	0	2	0	3	0	0	0	0	1	1	2	0	2	-1.04021	1.05076	.	.	NC_000067.7	Cufflinks	78163373	78164893	-	NONMMUG001089.2	NONMMUT001628.2
1121	NONMMUT001629.2	1	1.03453	0.99999	0.346594	0	0	0.0489701	0	0	0	0	0	0	0	0	0	0	0.229749	0	0	0	0	0	0	0	0	0	0	0	0	0	0	1	0	0	0	0	1	1.03453	.	.	NC_000067.7	Cufflinks	78286889	78287284	-	NONMMUG001090.2	NONMMUT001629.2
1122	NONMMUT001630.2	0.783968	0.990372	0.361772	0.969196	2.38832	2.03718	2.37436	3.14976	1.8526	2.00721	2.32439	2.22099	2.6839	1.95099	2.24611	1.37403	1.53301	1.69786	1.61803	2.58201	2.81278	2.72191	43	13	14	24	21	31	16	21	9	10	13	12	29	35	32	-1.27556	-1.00972	.	.	NC_000067.7	Cufflinks	78293903	78299725	+	NONMMUG001091.2	NONMMUT001630.2
1123	NONMMUT001631.2	0.967675	0.967675	0.346594	0.346594	0.0474053	0	0	0	0	0	0.222833	0	0	0	0	0	0	0	0	0	0	0	0	0	0	1	0	0	0	0	0	0	0	0	0	0	0	-1.0334	-1.0334	ENSMUST00000188113.1	ENSMUST00000188113.1	NC_000067.7	Cufflinks	78302265	78316743	-	NONMMUG001092.2	NONMMUT001631.2
1124	NONMMUT001632.2	0.858425	0.84655	0.420838	0.371428	0.669278	0.449043	0.428945	1.18877	0.264098	0.517462	0.222833	0.904937	0.433023	0.442159	0.23669	0	0.955081	0.898013	0.427527	0	0.22953	0.43335	7	1	2	1	5	2	2	1	0	5	5	2	0	1	2	-1.16492	-1.18127	ENSMUST00000191857.1	ENSMUST00000191857.1	NC_000067.7	Cufflinks	78352251	78353068	+	NONMMUG001093.2	NONMMUT001632.2
1125	NONMMUT001633.2	1.08627	1.05252	0.582345	0.621479	2.99553	3.11491	3.06938	3.08892	2.85348	2.85914	2.90956	3.22814	2.79722	2.82593	3.08543	3.70355	2.95579	2.78019	3.01275	3.15594	3.43563	2.86733	41	31	29	39	48	34	34	42	68	36	34	41	46	57	36	1.08627	1.05252	ENSMUST00000195509.1	ENSMUST00000195509.1	NC_000067.7	Cufflinks	78442085	78443563	-	NONMMUG001094.2	NONMMUT001633.2
1126	NONMMUT001635.2	1.02603	1.03032	0.883561	0.86253	1.00734	1.04441	1.05043	0.679188	1.00637	0.897527	1.33203	1.04296	1.63243	1.17247	0.91771	0.914115	0.244563	1.64397	0.67947	0.775115	0.60238	1.26265	3	5	4	9	6	12	7	5	5	1	12	3	4	3	8	1.02603	1.03032	.	.	NC_000067.7	Cufflinks	78563254	78566497	-	NONMMUG001096.2	NONMMUT001635.2
1127	NONMMUT001636.2	1.29747	1.0239	0.248164	0.810411	0.236941	0.612643	0.271015	0.242617	0.264098	0	0.415809	0.231909	1.36472	0.441778	0.618106	0.23497	0	0	0.427527	0.600344	0.229318	0	1	1	0	2	1	9	2	3	1	0	0	2	3	1	0	1.29747	1.0239	ENSMUST00000190504.1	ENSMUST00000190504.1
1128	NONMMUT001637.2	0.967675	0.967675	0.346594	0.346594	0.0474053	0	0	0	0	0	0.222833	0	0	0	0	0	0	0	0	0	0	0	0	0	0	1	0	0	0	0	0	0	0	0	0	0	0	-1.0334	-1.0334	.	.	NC_000067.7	Cufflinks	78652877	78658067	-	NONMMUG001098.2	NONMMUT001637.2
1129	NONMMUT001638.2	1	1	0.99999	0.99999	0	0	0	0	0	0	0	0	0	0	0	0	0	0	0	0	0	0	0	0	0	0	0	0	0	0	0	0	0	0	0	0	0	1	1	.	.	NC_000067.7	Cufflinks	78657566	78658407	-	NONMMUG001098.2	NONMMUT001638.2
1130	NONMMUT001639.2	1	1	0.99999	0.99999	0	0	0	0	0	0	0	0	0	0	0	0	0	0	0	0	0	0	0	0	0	0	0	0	0	0	0	0	0	0	0	0	0	1	1	.	.	NC_000067.7	Cufflinks	78704424	78718298	-	NONMMUG001099.2	NONMMUT001639.2
1131	NONMMUT001640.2	1	1	0.99999	0.99999	0	0	0	0	0	0	0	0	0	0	0	0	0	0	0	0	0	0	0	0	0	0	0	0	0	0	0	0	0	0	0	0	0	1	1	.	.	NC_000067.7	Cufflinks	78704552	78709615	-	NONMMUG001099.2	NONMMUT001640.2
1132	NONMMUT001641.2	1	1	0.99999	0.99999	0	0	0	0	0	0	0	0	0	0	0	0	0	0	0	0	0	0	0	0	0	0	0	0	0	0	0	0	0	0	0	0	0	1	1	.	.	NC_000067.7	Cufflinks	78708377	78718298	-	NONMMUG001099.2	NONMMUT001641.2
1133	NONMMUT001642.2	1	1.03498	0.99999	0.346594	0	0	0.0496085	0	0	0	0	0	0	0	0	0	0	0	0	0	0	0.232563	0	0	0	0	0	0	0	0	0	0	0	0	0	0	1	1	1.03498	.	.	NC_000067.7	Cufflinks	78714449	78718298	-	NONMMUG001099.2	NONMMUT001642.2
1134	NONMMUT001643.2	0.966298	0.999593	0.346594	0.993351	0.0494601	0	0.0488724	0	0	0	0	0.231909	0	0	0	0	0	0	0	0	0.229318	0	0	0	0	0	1	0	0	0	0	0	0	0	0	1	0	-1.03488	-1.00041	.	.	NC_000067.7	Cufflinks	78718530	78723495	+	NONMMUG001100.2	NONMMUT001643.2
1135	NONMMUT001644.2	1.03501	1.10379	0.346594	0.17069	0	0.0496391	0.142471	0	0	0	0	0	0.232697	0	0	0	0	0	0	0.426589	0	0.232563	0	0	0	0	0	1	0	0	0	0	0	0	2	0	1	1.03501	1.10379	ENSMUST00000189296.1	ENSMUST00000189296.1	NC_000067.7	Cufflinks	78769340	79202228	-	NONMMUG001101.2	NONMMUT001644.2
1136	NONMMUT001646.2	0.936041	1.19844	0.776294	0.351562	0.820851	0.725495	1.08201	0.389623	0	1.3308	1.40873	0.434818	0.47741	0.441778	0.870376	1.18842	0.49533	1.02571	1.02756	1.10029	1.30797	0.918782	2	0	7	10	2	2	2	5	7	2	6	6	7	9	5	-1.06833	1.19844	ENSMUST00000195349.1	ENSMUST00000195349.1	NC_000067.7	Cufflinks	79597239	79598751	-	NONMMUG001102.2	NONMMUT001646.2
1137	NONMMUT001650.2	1	1.10495	0.99999	0.346594	0	0	0.143984	0	0	0	0	0	0	0	0	0	0	0	0	0	0	0.608583	0	0	0	0	0	0	0	0	0	0	0	0	0	0	3	1	1.10495	.	.	NC_000067.7	Cufflinks	79766014	79768732	+	NONMMUG001104.2	NONMMUT001650.2
1138	NONMMUT001652.2	0.969443	1.15867	0.82722	0.105524	3.62223	3.57746	3.8347	3.21395	3.76691	3.60327	3.53253	3.90239	4.0498	3.11961	3.55749	3.29618	3.68241	3.8946	3.68667	3.81422	3.97032	3.79174	45	63	52	63	80	89	43	60	50	63	80	69	76	85	73	-1.03152	1.15867	.	.	NC_000067.7	Cufflinks	79816637	79818091	-	NONMMUG001106.2	NONMMUT001652.2
1139	NONMMUT001655.2	1.07022	1.06743	0.754133	0.695631	0.549563	0.647474	0.64371	0.792895	0.487249	0	0.875871	0.43165	1.03575	0.237734	0	1.27206	0.248216	0.427886	1.17391	0.755403	0.229318	0.432789	4	2	0	5	2	6	1	0	8	1	2	7	4	1	2	1.07022	1.06743	ENSMUST00000195479.1	ENSMUST00000195479.1	NC_000067.7	Cufflinks	80124690	80126518	-	NONMMUG001108.2	NONMMUT001655.2
1140	NONMMUT001656.2	1.07103	1.03446	0.141118	0.346594	0	0.099004	0.0488724	0	0	0	0	0	0	0	0.23669	0.23497	0	0	0	0	0.229318	0	0	0	0	0	0	0	0	1	1	0	0	0	0	1	0	1.07103	1.03446	ENSMUST00000188074.1	ENSMUST00000188074.1	NC_000067.7	Cufflinks	80164667	80169745	+	NONMMUG001109.2	NONMMUT001656.2
1141	NONMMUT001658.2	1.04672	1.17451	0.845126	0.504074	0.464337	0.530209	0.69639	0.63172	0.487249	0.517462	0.222833	0.43165	0.232697	0.237734	0	0.23497	1.42741	0.427886	0.756898	0.229004	1.53361	0	3	2	2	1	2	1	1	0	1	9	2	4	1	11	0	1.04672	1.17451	.	.	NC_000067.7	Cufflinks	80214116	80226564	+	NONMMUG001111.2	NONMMUT001658.2
1142	NONMMUT001660.2	1.06279	0.732161	0.739261	0.103373	2.25296	2.34081	1.80319	2.19274	2.07772	2.37588	2.68735	1.76898	2.92411	1.89497	2.4031	2.30963	1.91581	1.56486	2.19643	2.19422	1.12566	1.65501	20	16	19	33	14	38	15	24	22	15	11	21	21	7	12	1.06279	-1.36582	ENSMUST00000192258.1	ENSMUST00000192258.1	NC_000067.7	Cufflinks	80232748	80233914	-	NONMMUG001112.2	NONMMUT001660.2
1143	NONMMUT001661.2	0.713819	0.767799	0.0463045	0.0786805	6.21896	5.73259	5.83776	5.93237	6.50455	6.62212	6.04378	5.8101	5.46131	5.63071	5.93269	5.68402	5.90115	5.87853	5.78538	5.8262	5.74269	5.94714	328	447	452	389	316	246	271	337	285	313	335	314	324	305	347	-1.40092	-1.30242	.	.	NC_000067.7	Cufflinks	80243327	80244478	-	NONMMUG001113.2	NONMMUT001661.2
1144	NONMMUT001662.2	0.979651	1.13946	0.849165	0.398531	3.4845	3.45484	3.67285	3.51586	3.26874	3.94982	3.17267	3.38086	3.45637	3.39154	3.54809	3.47019	3.40253	3.41512	3.72736	4.10185	3.23905	3.72731	57	43	67	48	54	57	53	60	57	51	56	71	94	49	70	-1.02077	1.13946	ENSMUST00000192839.1	ENSMUST00000192839.1	NC_000067.7	Cufflinks	80252448	80254130	-	NONMMUG001114.2	NONMMUT001662.2
1145	NONMMUT001663.2	1.06381	1.02831	0.632252	0.785324	2.56539	2.65462	2.60566	2.52756	2.54177	2.67648	2.17264	2.8289	2.2786	2.45377	2.89109	2.48575	3.02397	2.58647	2.20876	2.62347	2.7037	2.83339	26	24	25	21	35	22	25	36	26	38	29	21	30	32	35	1.06381	1.02831	.	.	NC_000067.7	Cufflinks	80290703	80292034	-	NONMMUG001115.2	NONMMUT001663.2
1146	NONMMUT001664.2	1.08346	1.13764	0.556037	0.385243	2.43551	2.55115	2.62155	2.77829	2.59027	1.92764	2.37172	2.37443	1.99114	2.75113	2.53946	2.53003	2.80892	2.98281	2.09653	2.40617	2.66464	2.79645	32	25	13	25	24	17	32	27	27	32	40	19	25	31	34	1.08346	1.13764	ENSMUST00000192816.1	ENSMUST00000192816.1	NC_000067.7	Cufflinks	80303894	80305711	-	NONMMUG001116.2	NONMMUT001664.2
1147	NONMMUT001665.2	0.977877	1.10345	0.873117	0.514322	0.393507	0.361232	0.535524	0.242617	0.264098	0	0.875871	0.43165	0.608894	0.237734	0	0.614142	0.248216	0.602069	0	0.895403	0.427135	0.608583	1	1	0	5	2	3	1	0	3	1	3	0	5	2	3	-1.02262	1.10345	ENSMUST00000187121.1	ENSMUST00000187121.1	NC_000067.7	Cufflinks	80360539	80363968	+	NONMMUG001117.2	NONMMUT001665.2
1148	NONMMUT001666.2	1	1	0.99999	0.99999	0	0	0	0	0	0	0	0	0	0	0	0	0	0	0	0	0	0	0	0	0	0	0	0	0	0	0	0	0	0	0	0	0	1	1	.	.	NC_000067.7	Cufflinks	80423648	80446690	+	NONMMUG001118.2	NONMMUT001666.2
1149	NONMMUT001667.2	1	1.03449	0.99999	0.346594	0	0	0.0489234	0	0	0	0	0	0	0	0	0	0	0	0.229543	0	0	0	0	0	0	0	0	0	0	0	0	0	0	1	0	0	0	1	1.03449	ENSMUST00000187497.1	ENSMUST00000187497.1	NC_000067.7	Cufflinks	80423649	80453377	+	NONMMUG001118.2	NONMMUT001667.2
1150	NONMMUT001668.2	1	1	0.99999	0.99999	0	0	0	0	0	0	0	0	0	0	0	0	0	0	0	0	0	0	0	0	0	0	0	0	0	0	0	0	0	0	0	0	0	1	1	.	.	NC_000067.7	Cufflinks	80423664	80428633	+	NONMMUG001118.2	NONMMUT001668.2
1151	NONMMUT001670.2	0.680256	0.89809	0.0801219	0.523679	4.63381	4.07796	4.47875	3.71007	4.75029	5.13272	4.67539	4.55435	3.72815	3.88691	3.98165	4.56322	4.08387	4.13525	4.61206	4.65853	4.39125	4.53698	66	129	158	147	129	70	77	83	128	85	96	136	141	116	127	-1.47003	-1.11347	.	.	NC_000067.7	Cufflinks	80478905	80480236	-	NONMMUG001119.2	NONMMUT001670.2
1152	NONMMUT001673.2	1.26525	1.24258	0.181611	0.253482	1.19099	1.53041	1.50433	1.19027	1.14098	0.897527	1.41696	1.26009	1.71167	1.053	1.47657	2.06484	1.08843	1.02558	1.25078	1.44374	1.35079	2.16941	7	6	4	10	8	13	6	10	18	6	6	8	10	9	20	1.26525	1.24258	.	.	NC_000067.7	Cufflinks	80586821	80587401	-	NONMMUG001122.2	NONMMUT001673.2
1153	NONMMUT001674.2	1.13705	1.11307	0.562777	0.596248	2.57445	2.75975	2.729	2.47986	2.81282	2.22256	2.97232	2.22099	2.37871	2.19622	2.53946	3.49303	2.80892	2.15465	2.70461	2.70151	3.38894	2.37798	25	30	17	41	21	24	20	27	58	32	20	32	32	55	24	1.13705	1.11307	.	.	NC_000067.7	Cufflinks	80596179	80598536	-	NONMMUG001123.2	NONMMUT001674.2
1154	NONMMUT001676.2	1.00426	1.13232	0.979799	0.47847	1.73252	1.73866	1.9118	1.51126	1.77003	1.0556	2.32439	1.70799	1.45959	1.81063	2.01109	1.46927	1.8593	1.91153	1.61803	2.20556	2.15238	1.548	10	12	5	24	13	10	14	17	10	14	16	12	21	20	11	1.00426	1.13232	.	.	NC_000067.7	Cufflinks	80616441	80618668	-	NONMMUG001124.2	NONMMUT001676.2
1155	NONMMUT001677.2	0.840846	1.16822	0.357424	0.365953	3.10115	2.85106	3.32546	3.11998	2.81319	2.81559	3.66567	2.8977	2.98639	2.90075	2.40023	3.33437	2.41087	2.78019	3.04325	3.501	3.64912	3.47797	42	30	28	70	37	40	36	24	51	23	34	42	60	67	58	-1.18928	1.16822	ENSMUST00000194285.1	ENSMUST00000194285.1	NC_000067.7	Cufflinks	80643726	80647281	-	NONMMUG001125.2	NONMMUT001677.2
1156	NONMMUT001678.2	1.00398	1.03167	0.950272	0.563888	6.82547	6.8312	6.87045	6.97239	6.73045	6.72537	6.78157	6.9007	6.88798	6.78165	6.88525	7.00919	6.55218	6.71572	7.04878	6.83469	6.82818	6.90394	680	524	486	653	679	671	609	657	723	495	603	762	658	654	679	1.00398	1.03167	.	.	NC_000067.7	Cufflinks	80660461	80663364	-	NONMMUG001126.2	NONMMUT001678.2
1157	NONMMUT001679.2	0.885472	0.934097	0.272445	0.440285	3.26018	3.0847	3.16182	2.99262	3.26874	3.09594	3.54714	3.33173	3.20577	2.71222	2.99153	3.3994	3.02397	3.01397	3.26651	3.06989	3.36501	3.0612	38	43	35	64	52	47	31	39	54	38	41	50	43	54	42	-1.12934	-1.07055	ENSMUST00000192541.1	ENSMUST00000192541.1	NC_000067.7	Cufflinks	80706526	80708381	-	NONMMUG001127.2	NONMMUT001679.2
1158	NONMMUT001680.2	0.998201	1.3286	0.992092	0.133093	3.52364	3.52104	3.93354	2.85333	3.2985	3.4493	4.14587	3.56219	3.36129	3.43997	3.1448	3.90436	3.63831	3.46108	3.66988	4.22641	4.08931	4.08047	34	44	46	100	62	53	55	44	79	61	58	68	103	93	91	-1.0018	1.3286	ENSMUST00000195842.1	ENSMUST00000195842.1	NC_000067.7	Cufflinks	80724939	80726771	-	NONMMUG001128.2	NONMMUT001680.2
1159	NONMMUT001681.2	0.9977	1.14619	0.991292	0.504615	3.67008	3.66676	3.86693	4.43926	3.75006	3.13189	3.34855	3.25475	3.56704	3.75913	3.48056	3.3994	4.03514	3.90526	3.83589	3.38701	4.16056	3.93955	113	62	36	55	49	62	70	57	54	82	81	77	55	98	82	-1.00231	1.14619	.	.	NC_000067.7	Cufflinks	81087437	81089919	+	NONMMUG001129.2	NONMMUT001681.2
1160	NONMMUT001682.2	1.26911	1.27521	0.0830759	0.0440534	3.57573	3.91955	3.92646	3.98548	3.38427	3.13189	3.48393	3.74217	3.76576	4.02031	4.04535	3.55947	4.13186	4.09209	3.81836	4.01243	3.90253	3.78337	81	47	36	61	71	72	85	87	61	88	93	76	88	81	73	1.26911	1.27521	.	.	NC_000067.7	Cufflinks	81301108	81304726	+	NONMMUG001130.2	NONMMUT001682.2
1161	NONMMUT001683.2	0.843021	0.831587	0.233743	0.158194	6.24864	6.00228	5.98258	6.32644	6.54856	6.41159	5.66599	6.13803	5.66913	6.27329	6.20788	5.66403	6.08005	6.25625	5.96791	5.83057	5.79736	6.01357	433	461	390	298	398	285	426	409	281	355	437	357	325	317	364	-1.18621	-1.20252	.	.	NC_000067.7	Cufflinks	81314451	81317514	+	NONMMUG001131.2	NONMMUT001683.2
1162	NONMMUT001684.2	0.961375	0.994567	0.346594	0.917675	0.056829	0	0.0489701	0	0.264098	0	0	0	0	0	0	0	0	0.229749	0	0	0	0	0	1	0	0	0	0	0	0	0	0	1	0	0	0	0	-1.04018	-1.00546	.	.	NC_000067.7	Cufflinks	81498053	81500685	-	NONMMUG001132.2	NONMMUT001684.2
1163	NONMMUT001685.2	1.03566	1	0.346594	0.99999	0	0.0505466	0	0	0	0	0	0	0	0	0.23669	0	0	0	0	0	0	0	0	0	0	0	0	0	0	1	0	0	0	0	0	0	0	1.03566	1	ENSMUST00000195065.1	ENSMUST00000195065.1	NC_000067.7	Cufflinks	82082901	82084704	+	NONMMUG001133.2	NONMMUT001685.2
1164	NONMMUT001686.2	0.896787	0.744387	0.395339	0.0532637	5.81832	5.66115	5.39244	5.4486	5.83408	6.26147	5.92189	5.46185	5.78357	5.66677	5.59233	5.44721	5.78806	5.17169	5.30858	5.49309	5.50616	5.45468	233	279	351	357	247	309	278	265	241	289	203	224	256	258	245	-1.11509	-1.34339	.	.	NC_000067.7	Cufflinks	82210828	82214811	-	NONMMUG001134.2	NONMMUT001686.2
1165	NONMMUT001687.2	1	1	0.99999	0.99999	0	0	0	0	0	0	0	0	0	0	0	0	0	0	0	0	0	0	0	0	0	0	0	0	0	0	0	0	0	0	0	0	0	1	1	.	.	NC_000067.7	Cufflinks	82287575	82295339	-	NONMMUG001135.2	NONMMUT001687.2
1166	NONMMUT001689.2	1.16803	0.965745	0.14844	0.346594	0.0502864	0.274358	0	0	0	0	0	0.235546	0.617643	0	0.230565	0	0.421821	0	0	0	0	0	0	0	0	0	1	3	0	1	0	2	0	0	0	0	0	1.16803	-1.03547	ENSMUST00000187929.1	ENSMUST00000187929.1	NC_000067.7	Cufflinks	82370214	82380467	-	NONMMUG001137.2	NONMMUT001689.2
1167	NONMMUT001691.2	0.865191	0.92458	0.224162	0.614495	0.613402	0.404493	0.500272	0	0.850831	0.719974	0.585991	0.763455	0.433023	0.620508	0.23669	0.23497	0.45993	1.02558	0.601592	0.229004	0.229318	0.232563	0	4	3	3	4	2	3	1	1	2	6	3	1	1	1	-1.15581	-1.08157	.	.	NC_000067.7	Cufflinks	82426150	82427364	-	NONMMUG001138.2	NONMMUT001691.2
1168	NONMMUT001692.2	0.961375	0.961375	0.346594	0.346594	0.056829	0	0	0	0.264098	0	0	0	0	0	0	0	0	0	0	0	0	0	0	1	0	0	0	0	0	0	0	0	0	0	0	0	0	-1.04018	-1.04018	.	.	NC_000067.7	Cufflinks	82512152	82517353	+	NONMMUG001139.2	NONMMUT001692.2
1169	NONMMUT001695.2	1	1.10344	0.99999	0.171843	0	0	0.142006	0	0	0	0	0	0	0	0	0	0	0.229749	0	0	0.427135	0	0	0	0	0	0	0	0	0	0	0	1	0	0	2	0	1	1.10344	.	.	NC_000067.7	Cufflinks	82589561	82591245	-	NONMMUG001142.2	NONMMUT001695.2
1170	NONMMUT001697.2	1.11805	1.13284	0.475105	0.569962	0.286769	0.447755	0.466718	0	0	0.517462	0.738199	0	0.433023	0.623195	0.23669	0	0.808138	0.908931	0	1.02301	0	0	0	0	2	4	0	2	3	1	0	4	5	0	6	0	0	1.11805	1.13284	ENSMUST00000181720.1	ENSMUST00000181720.1	NC_000067.7	Cufflinks	82669649	82702838	-	NONMMUG001143.2	NONMMUT001697.2
1171	NONMMUT001698.2	1.28913	1.3506	0.204554	0.0939068	0.263089	0.629486	0.696694	0	0.487249	0.517462	0.222833	0	0	1.053	0.440345	0.23497	1.08843	0.229749	0.897098	0.755403	1.14141	0.232563	0	2	2	1	0	0	6	2	1	6	1	5	4	7	1	1.28913	1.3506	ENSMUST00000187869.1	ENSMUST00000187869.1	NC_000067.7	Cufflinks	82699492	82702868	-	NONMMUG001143.2	NONMMUT001698.2
1172	NONMMUT001700.2	1.01213	1.24314	0.883576	0.211063	2.63059	2.64798	2.94458	2.88943	2.43815	2.28774	2.77522	2.67943	2.60309	2.71222	2.58304	2.77339	2.55611	3.36766	2.70461	3.26323	2.84842	2.27746	35	22	18	35	31	29	31	28	33	26	54	32	50	36	22	1.01213	1.24314	.	.	NC_000067.7	Cufflinks	82726110	82727806	+	NONMMUG001145.2	NONMMUT001700.2
1173	NONMMUT001702.2	1	1	0.99999	0.99999	0	0	0	0	0	0	0	0	0	0	0	0	0	0	0	0	0	0	0	0	0	0	0	0	0	0	0	0	0	0	0	0	0	1	1	ENSMUST00000192756.1	ENSMUST00000192756.1	NC_000067.7	Cufflinks	82784144	82785189	-	NONMMUG001147.2	NONMMUT001702.2
1174	NONMMUT001703.2	1	1.02586	0.99999	0.346594	0	0	0.0368339	0	0	0	0	0	0	0	0	0	0	0.175429	0	0	0	0	0	0	0	0	0	0	0	0	0	0	1	0	0	0	0	1	1.02586	.	.	NC_000067.7	Cufflinks	82787678	82793737	+	NONMMUG001148.2	NONMMUT001703.2
1175	NONMMUT001704.2	1	1	0.99999	0.99999	0	0	0	0	0	0	0	0	0	0	0	0	0	0	0	0	0	0	0	0	0	0	0	0	0	0	0	0	0	0	0	0	0	1	1	.	.	NC_000067.7	Cufflinks	82787678	82793737	+	NONMMUG001148.2	NONMMUT001704.2
1176	NONMMUT001706.2	0.842468	0.837094	0.0988382	0.0702228	7.63064	7.38333	7.3741	7.35425	7.73537	7.96293	7.52924	7.49123	7.19254	7.28995	7.43361	7.4207	7.55305	7.33896	7.41389	7.27418	7.41965	7.41804	888	1056	1152	1100	1026	830	868	964	963	995	932	983	894	988	972	-1.18699	-1.19461	.	.	NC_000067.7	Cufflinks	82874043	82878903	+	NONMMUG001149.2	NONMMUT001706.2
1177	NONMMUT001708.2	0.936513	0.934986	0.651404	0.613303	3.58315	3.48852	3.48616	3.84367	2.82865	3.62371	3.77908	3.63325	3.29854	3.73823	3.67299	3.00591	3.60265	3.44516	3.69812	3.44736	3.12699	3.64538	73	30	53	76	65	51	69	66	40	59	57	69	58	45	66	-1.06779	-1.06953	.	.	NC_000067.7	Cufflinks	82884625	82888575	+	NONMMUG001150.2	NONMMUT001708.2
1178	NONMMUT001715.2	1.034	0.967037	0.781841	0.662482	0.0972806	0.14552	0.0489234	0	0	0	0	0.43165	0	0	0	0.614142	0	0	0.229543	0	0	0	0	0	0	0	2	0	0	0	3	0	0	1	0	0	0	1.034	-1.03409	.	.	NC_000067.7	Cufflinks	83036007	83037096	-	NONMMUG001157.2	NONMMUT001715.2
1179	NONMMUT001720.2	1.08075	0.806361	0.684145	0.277151	1.35287	1.4649	1.04236	1.06958	1.26675	1.89688	0.875871	1.43655	1.03575	1.46141	1.01866	2.00252	1.56815	1.43539	0.261028	1.02301	0.858509	1.35038	6	7	13	5	10	6	10	6	17	10	10	1	6	5	9	1.08075	-1.24014	.	.	NC_000067.7	Cufflinks	83253303	83258571	+	NONMMUG001160.2	NONMMUT001720.2
1180	NONMMUT001721.2	1.32162	1.01144	0.135321	0.925507	3.30329	3.70559	3.3197	3.68974	2.93153	3.23465	3.25069	3.30652	3.25949	3.5097	3.59141	4.29077	3.65989	3.50562	3.48225	2.97838	3.50294	3.03064	65	33	39	51	51	49	58	62	105	62	60	59	40	60	41	1.32162	1.01144	ENSMUST00000194004.1	ENSMUST00000194004.1	NC_000067.7	Cufflinks	83309019	83310307	-	NONMMUG001161.2	NONMMUT001721.2
1181	NONMMUT001722.2	1.2802	0.973746	0.262227	0.855355	1.7842	2.14056	1.74581	2.16337	1.77003	1.44665	1.73912	1.70799	1.45959	1.6552	2.19084	2.81024	2.19125	1.91153	1.61803	1.84012	1.02409	2.11219	19	12	8	14	13	10	12	20	34	19	16	12	15	6	19	1.2802	-1.02696	.	.	NC_000067.7	Cufflinks	83346719	83347404	-	NONMMUG001162.2	NONMMUT001722.2
1182	NONMMUT001724.2	0.872213	0.872213	0.346594	0.346594	0.197248	0	0	0.792895	0	0	0	0	0	0	0	0	0	0	0	0	0	0	4	0	0	0	0	0	0	0	0	0	0	0	0	0	0	-1.14651	-1.14651	ENSMUST00000195202.1	ENSMUST00000195202.1	NC_000067.7	Cufflinks	83404317	83405119	-	NONMMUG001164.2	NONMMUT001724.2
1183	NONMMUT001725.2	1.33571	1.12405	0.13368	0.636768	0.344785	0.762391	0.513484	0.94666	0	0	0.508329	0	0	0.973624	0.94027	0.882212	0.812	0	1.10976	0	0	0.985048	5	0	0	3	0	0	5	5	5	4	0	7	0	0	6	1.33571	1.12405	ENSMUST00000189405.3	ENSMUST00000189405.3	NC_000067.7	Cufflinks	83637271	83889292	-	NONMMUG001165.2	NONMMUT001725.2
1184	NONMMUT001727.2	0.954408	1.13047	0.346594	0.49355	0.0673227	0	0.244245	0	0.309004	0	0	0	0	0	0	0	0	0.942882	0	0	0	0	0	1	0	0	0	0	0	0	0	0	5	0	0	0	0	-1.04777	1.13047	.	.	NC_000067.7	Cufflinks	83821323	83889292	-	NONMMUG001165.2	NONMMUT001727.2
1185	NONMMUT001728.2	0.813135	0.919038	0.472059	0.740234	1.18707	0.88864	1.06527	1.07373	0.846002	0	1.47055	1.89175	1.49791	1.01526	0	0.316945	1.11493	1.02913	0.670119	0.755403	1.66144	0.985048	6	4	0	11	16	10	6	0	1	6	6	3	4	13	6	-1.22981	-1.08809	.	.	NC_000067.7	Cufflinks	83821323	83889365	-	NONMMUG001165.2	NONMMUT001728.2
1186	NONMMUT001730.2	1.58937	1.21912	0.00729808	0.253385	2.36084	3.02929	2.64667	2.55164	2.21694	2.05218	2.38884	2.53272	2.87742	3.39031	3.25468	2.70385	2.79217	2.7866	3.19832	2.25376	2.14745	2.59275	27	18	15	25	27	36	53	48	31	32	34	47	22	20	29	1.58937	1.21912	.	.	NC_000067.7	Cufflinks	84024700	84028484	-	NONMMUG001166.2	NONMMUT001730.2
1187	NONMMUT001731.2	1.16568	1.08431	0.378654	0.52352	2.69042	2.91159	2.8072	2.73394	2.21364	2.67282	2.67268	3.04107	3.46735	2.76066	2.99753	2.74364	2.35071	3.16564	2.60262	2.9237	2.52385	2.72466	31	18	25	32	41	57	32	39	32	22	46	29	38	28	32	1.16568	1.08431	ENSMUST00000193393.1	ENSMUST00000193393.1	NC_000067.7	Cufflinks	84110588	84112231	-	NONMMUG001167.2	NONMMUT001731.2
1188	NONMMUT001732.2	1.14394	1.04091	0.097924	0.528726	3.61553	3.80954	3.67337	3.44485	3.68946	3.66156	3.77831	3.47491	3.97426	3.97172	3.59154	3.64374	3.8223	3.5914	3.74603	3.76119	3.45842	3.78339	54	59	54	76	58	84	82	62	65	70	64	72	73	58	73	1.14394	1.04091	.	.	NC_000067.7	Cufflinks	84233131	84236030	-	NONMMUG001168.2	NONMMUT001732.2
1189	NONMMUT001733.2	1.43328	1.2302	0.00415118	0.0297432	3.02645	3.54577	3.32534	2.88943	2.81282	3.13189	3.09018	3.17342	3.54558	3.20795	3.82713	3.60212	3.4774	3.24167	3.10239	3.58612	3.23905	3.40865	35	30	36	45	46	61	46	74	63	54	49	44	64	49	55	1.43328	1.2302	.	.	NC_000067.7	Cufflinks	84237637	84239947	-	NONMMUG001169.2	NONMMUT001733.2
1190	NONMMUT001734.2	1.21666	0.980827	0.106156	0.891703	3.42638	3.7093	3.39845	3.46891	3.87383	3.05908	3.48393	3.08724	3.87306	3.81528	3.59141	3.55947	3.68116	3.41512	3.45981	2.84658	3.66847	3.47837	55	68	34	61	43	78	73	62	61	63	56	58	36	68	58	1.21666	-1.01955	ENSMUST00000195352.1	ENSMUST00000195352.1	NC_000067.7	Cufflinks	84642910	84647164	-	NONMMUG001170.2	NONMMUT001734.2
1191	NONMMUT001736.2	0.832894	0.870037	0.190684	0.258397	4.56259	4.2988	4.36174	4.47534	4.97886	4.6654	4.33712	4.23171	3.98892	4.42101	4.12121	4.23765	4.63475	4.48583	4.162	4.41272	4.53756	4.1673	116	152	113	115	102	85	114	92	101	127	124	98	118	129	97	-1.20063	-1.14938	.	.	NC_000067.7	Cufflinks	84698920	84699676	-	NONMMUG001171.2	NONMMUT001736.2
1192	NONMMUT001737.2	0.803889	0.82337	0.104478	0.118045	6.27497	5.96004	5.99458	5.86596	6.47553	6.64717	6.22543	6.0185	6.01594	5.88365	5.81883	5.85248	6.19533	5.98064	5.90647	6.00301	5.9817	6.09475	313	438	460	442	366	364	324	311	321	385	360	342	367	361	385	-1.24395	-1.21452	.	.	NC_000067.7	Cufflinks	84700479	84702077	-	NONMMUG001172.2	NONMMUT001737.2
1193	NONMMUT001738.2	0.845288	0.87111	0.0336091	0.0435709	4.54928	4.30679	4.35021	4.57846	4.66147	4.72545	4.37217	4.37197	4.32756	4.22764	4.13591	4.47417	4.34603	4.42915	4.2947	4.38922	4.2547	4.37615	125	121	118	118	113	109	99	93	120	103	119	108	116	105	113	-1.18303	-1.14796	.	.	NC_000067.7	Cufflinks	84706328	84708389	-	NONMMUG001173.2	NONMMUT001738.2
1194	NONMMUT001739.2	1.10682	1.09132	0.395216	0.519108	3.19446	3.34088	3.32054	2.89097	2.77161	3.08868	3.48535	3.56302	3.27991	3.5119	3.42295	3.16667	3.29803	3.34335	3.59157	3.45648	3.01295	3.12061	35	29	35	61	62	50	58	55	45	47	53	64	58	41	44	1.10682	1.09132	.	.	NC_000067.7	Cufflinks	84718651	84719760	-	NONMMUG001174.2	NONMMUT001739.2
1195	NONMMUT001743.2	1.31161	0.995225	0.0357733	0.939338	3.61627	4.0076	3.60937	3.59209	3.49547	3.61159	3.56262	3.8011	3.57494	3.98243	4.30433	3.82347	4.23149	3.86126	3.56126	3.58084	3.52207	3.48956	60	51	52	65	74	62	83	105	74	95	78	63	64	61	58	1.31161	-1.0048	ENSMUST00000194417.1	ENSMUST00000194417.1	NC_000067.7	Cufflinks	84784879	84786911	-	NONMMUG001176.2	NONMMUT001743.2
1196	NONMMUT001744.2	1.12531	1.09702	0.310704	0.331184	4.12212	4.29244	4.25571	4.30778	3.89539	3.71577	4.35181	4.23446	4.02377	4.39108	4.22409	4.14601	4.60504	4.25803	4.42113	4.2786	4.2464	4.05036	103	69	56	116	102	87	112	99	94	124	105	118	107	104	89	1.12531	1.09702	ENSMUST00000192396.1	ENSMUST00000192396.1	NC_000067.7	Cufflinks	84797689	84802404	-	NONMMUG001177.2	NONMMUT001744.2
1197	NONMMUT001745.2	0.956823	1.06281	0.591246	0.525859	3.2965	3.23282	3.38439	3.04273	3.38948	3.20472	3.46503	3.34256	3.3715	3.16157	3.27318	2.89055	3.40931	3.73914	3.26806	3.15872	3.4325	3.24767	40	47	38	60	52	53	44	49	36	51	72	50	46	57	49	-1.04512	1.06281	.	.	NC_000067.7	Cufflinks	84817586	84820549	+	NONMMUG001178.2	NONMMUT001745.2
1198	NONMMUT001746.2	0.99949	1.10107	0.992737	0.313347	0.0568847	0.0561486	0.195785	0	0.264339	0	0	0	0	0	0.261149	0	0	0	0.456828	0	0	0.437455	0	1	0	0	0	0	0	1	0	0	0	2	0	0	2	-1.00051	1.10107	.	.	NC_000067.7	Cufflinks	84935903	84937772	-	NONMMUG001179.2	NONMMUT001746.2
1199	NONMMUT001747.2	0.69777	0.970531	0.0935717	0.873296	0.807446	0.288269	0.764291	1.44187	0.439109	0.684202	0.87574	0.306024	0.477954	0.441588	0	0.438296	0	0.884586	1.10941	0.228793	0.881357	0.560625	9	2	3	5	1	2	2	0	2	0	5	7	1	5	3	-1.43314	-1.03036	.	.	NC_000067.7	Cufflinks	84943014	84943885	+	NONMMUG001180.2	NONMMUT001747.2
1200	NONMMUT001748.2	1.01516	1.46905	0.920869	0.092681	0.500496	0.5222	1.05538	0.536749	0.333821	1.10332	0	0.279737	0.480128	0.349459	0.556129	0.436977	0.755044	0.461736	1.03717	0.600344	1.43115	1.45901	2	1	5	0	1	2	2	3	2	4	2	6	3	10	10	1.01516	1.46905	.	.	NC_000067.7	Cufflinks	84968216	85223430	-	NONMMUG001181.2	NONMMUT001748.2
1201	NONMMUT001749.2	0.805953	0.804719	0.0469381	0.0559406	0.481933	0.170701	0.168489	0.550886	0.634718	0.657618	0.222833	0.288003	0	0.349661	0	0.436977	0	0.533006	0.229543	0	0	0	3	3	3	1	1	0	2	0	2	0	3	1	0	0	0	-1.24077	-1.24267	.	.	NC_000067.7	Cufflinks	84968251	84970401	-	NONMMUG001181.2	NONMMUT001749.2
1202	NONMMUT001753.2	1.29564	1.74342	0.169404	0.00206052	0.893219	1.26689	1.69514	0.662593	1.02571	0.711827	1.02967	0.991504	1.47411	1.82601	1.15427	0.619467	0.960797	1.84036	1.10906	1.77967	1.66693	1.94242	3	5	3	6	6	10	14	7	3	5	15	7	14	13	16	1.29564	1.74342	.	.	NC_000067.7	Cufflinks	85080725	85243820	-	NONMMUG001182.2	NONMMUT001753.2
1203	NONMMUT001754.2	1.12997	1.12702	0.639472	0.449469	2.41251	2.5888	2.58503	2.0976	2.42736	1.8068	2.65886	2.83734	3.06084	2.1705	2.10269	3.27474	1.70495	2.63896	1.99913	2.60552	2.69999	2.84618	18	22	12	32	35	42	20	18	49	12	30	17	30	32	35	1.12997	1.12702	.	.	NC_000067.7	Cufflinks	85083200	85244780	-	NONMMUG001183.2	NONMMUT001754.2
1204	NONMMUT001755.2	0.665124	0.94803	0.0924914	0.826539	2.00487	1.41656	1.92787	1.32577	2.25927	1.98686	2.51325	1.63258	1.14506	1.17247	0.794998	2.01344	1.63665	1.29294	1.51967	1.86989	1.80649	2.71243	8	19	14	28	12	7	7	4	17	11	8	11	15	14	32	-1.50348	-1.05482	ENSMUST00000162353.4	ENSMUST00000162353.4	NC_000067.7	Cufflinks	85083667	85091756	+	NONMMUG001184.2	NONMMUT001755.2
1205	NONMMUT001756.2	1	1.05485	0.99999	0.346594	0	0	0.0770447	0	0	0	0	0	0	0	0	0	0	0	0	0	0	0.349677	0	0	0	0	0	0	0	0	0	0	0	0	0	0	2	1	1.05485	.	.	NC_000067.7	Cufflinks	85084355	85091756	+	NONMMUG001184.2	NONMMUT001756.2
1206	NONMMUT001757.2	1	1	0.99999	0.99999	0	0	0	0	0	0	0	0	0	0	0	0	0	0	0	0	0	0	0	0	0	0	0	0	0	0	0	0	0	0	0	0	0	1	1	ENSMUST00000093501.6	ENSMUST00000093501.6	NC_000067.7	Cufflinks	85084355	85091756	+	NONMMUG001184.2	NONMMUT001757.2
1207	NONMMUT001758.2	1	1	0.99999	0.99999	0	0	0	0	0	0	0	0	0	0	0	0	0	0	0	0	0	0	0	0	0	0	0	0	0	0	0	0	0	0	0	0	0	1	1	ENSMUST00000162453.4	ENSMUST00000162453.4	NC_000067.7	Cufflinks	85084365	85091184	+	NONMMUG001184.2	NONMMUT001758.2
1208	NONMMUT001759.2	1	1	0.99999	0.99999	0	0	0	0	0	0	0	0	0	0	0	0	0	0	0	0	0	0	0	0	0	0	0	0	0	0	0	0	0	0	0	0	0	1	1	ENSMUST00000161666.4	ENSMUST00000161666.4	NC_000067.7	Cufflinks	85084373	85091304	+	NONMMUG001184.2	NONMMUT001759.2
1209	NONMMUT001760.2	0.901156	0.994411	0.524436	0.979328	0.543415	0.393263	0.535329	0.242617	1.00319	0.517462	0.738199	0	0.608894	0	0.23669	0.744757	0.248216	0	1.25078	0.229004	0.226346	0.608583	1	5	2	4	0	3	0	1	4	1	0	8	1	1	3	-1.10969	-1.00562	.	.	NC_000067.7	Cufflinks	85089158	85252883	+	NONMMUG001184.2	NONMMUT001760.2
1210	NONMMUT001762.2	1.40158	1.04097	0.0456698	0.772315	0.360381	0.847431	0.418311	0	0.338183	0.490026	0.418696	0.499245	1.27293	0.571438	0.917165	0.303567	0.979187	0.875791	0	0	0.586744	0.427545	0	1	2	2	2	8	3	5	1	5	5	0	0	3	2	1.40158	1.04097	.	.	NC_000067.7	Cufflinks	85137485	85148876	+	NONMMUG001185.2	NONMMUT001762.2
1211	NONMMUT001763.2	0.815446	0.824781	0.453759	0.490155	1.31242	1.01809	1.03451	1.06958	2.13407	0.548009	0.967197	1.3291	1.62484	1.05809	0.439966	0.873045	0.825207	0.639002	0.846798	0.755403	0.894118	1.73973	6	17	2	6	9	12	6	2	5	4	3	5	4	5	13	-1.22632	-1.21244	.	.	NC_000067.7	Cufflinks	85138584	85171981	+	NONMMUG001185.2	NONMMUT001763.2
1212	NONMMUT001764.2	0.865047	1.16009	0.163303	0.448786	0.20915	0	0.423388	0	0	0.584579	0.356631	0	0	0	0	0	0	0.872394	0	0	0.906635	0	0	0	2	2	0	0	0	0	0	0	5	0	0	5	0	-1.15601	1.16009	.	.	NC_000067.7	Cufflinks	85156505	85253778	+	NONMMUG001184.2	NONMMUT001764.2
1213	NONMMUT001765.2	1.09551	0.887151	0.644343	0.599582	0.785699	0.917306	0.612951	0.856877	0.359348	0.846517	1.1359	0.613498	0.882971	0	0.716715	1.53168	1.04551	0	0.641854	0.427881	0	1.45488	4	1	4	7	3	5	0	4	11	6	0	3	2	0	10	1.09551	-1.1272	.	.	NC_000067.7	Cufflinks	85156505	85255537	+	NONMMUG001184.2	NONMMUT001765.2
1214	NONMMUT001766.2	0.941564	0.879674	0.780946	0.562261	0.396346	0.309477	0.211388	0	1.15002	0	0	0.445388	0.436759	0.735646	0	0.235837	0	0	0	0	0.274197	0.659638	0	6	0	0	2	2	4	0	1	0	0	0	0	1	3	-1.06206	-1.13678	.	.	NC_000067.7	Cufflinks	85156506	85251073	+	NONMMUG001184.2	NONMMUT001766.2
1215	NONMMUT001767.2	1.06775	1.0911	0.756581	0.58722	0.190038	0.284617	0.315824	0	0	0	0.610503	0.235333	1.0638	0	0	0	0	0.605019	0.767752	0	0	0	0	0	0	3	1	6	0	0	0	0	3	4	0	0	0	1.06775	1.0911	.	.	NC_000067.7	Cufflinks	85156514	85251209	+	NONMMUG001184.2	NONMMUT001767.2
1216	NONMMUT001768.2	1.04229	1.17504	0.793987	0.185568	0.889458	0.949212	1.12217	1.30164	0.487249	0.897527	0.875871	0.763455	0.907005	0.441778	0.776647	1.46927	0.955081	1.25159	0.897098	0.895403	1.14141	1.36417	8	2	4	5	4	5	2	4	10	5	8	5	5	7	9	1.04229	1.17504	.	.	NC_000067.7	Cufflinks	85177334	85180892	+	NONMMUG001186.2	NONMMUT001768.2
1217	NONMMUT001769.2	1.06893	0.942523	0.790098	0.833736	0.542684	0.638858	0.457284	0.324863	0.318564	1.47704	0	0	1.00802	0.331702	0.755168	0.338902	0.644514	0.265824	1.06026	0.229216	0	0.490509	1	1	8	0	0	6	1	4	1	3	1	6	1	0	2	1.06893	-1.06098	.	.	NC_000067.7	Cufflinks	85191520	85193116	+	NONMMUG001187.2	NONMMUT001769.2
1218	NONMMUT001770.2	0.896606	0.874016	0.762464	0.481783	0.98282	0.825366	0.788551	0.450247	1.58921	0.719974	1.22415	0.607071	1.99114	0	0	0.914115	0	0.602069	0.601592	0.895403	0.60107	1.15344	2	10	3	8	3	17	0	0	5	0	3	3	5	3	7	-1.11532	-1.14414	ENSMUST00000162347.1	ENSMUST00000162347.1	NC_000067.7	Cufflinks	85224572	85233186	+	NONMMUG001188.2	NONMMUT001770.2
1219	NONMMUT001771.2	1.41227	1.08278	0.0632561	0.346594	0	0.498011	0.114743	0	0	0	0	0	0	0	0.689062	0.530576	1.0033	0	0.499692	0	0	0	0	0	0	0	0	0	0	3	3	5	0	2	0	0	0	1.41227	1.08278	.	.	NC_000067.7	Cufflinks	85244419	85255535	+	NONMMUG001184.2	NONMMUT001771.2
1220	NONMMUT001772.2	1	1	0.99999	0.99999	0	0	0	0	0	0	0	0	0	0	0	0	0	0	0	0	0	0	0	0	0	0	0	0	0	0	0	0	0	0	0	0	0	1	1	.	.	NC_000067.7	Cufflinks	85244422	85253897	+	NONMMUG001184.2	NONMMUT001772.2
1221	NONMMUT001773.2	1.07498	0.958941	0.271719	0.346594	0.0604866	0.164794	0	0.279872	0	0	0	0	0	0.310394	0	0.235187	0.248444	0	0	0	0	0	1	0	0	0	0	0	1	0	1	1	0	0	0	0	0	1.07498	-1.04282	.	.	NC_000067.7	Cufflinks	85244435	85254647	+	NONMMUG001184.2	NONMMUT001773.2
1222	NONMMUT001775.2	1.03538	1.14939	0.346594	0.078344	0	0.0501555	0.200864	0	0	0	0	0	0	0	0	0.23497	0	0.229749	0	0.229004	0.487769	0	0	0	0	0	0	0	0	0	1	0	1	0	1	2	0	1.03538	1.14939	.	.	NC_000067.7	Cufflinks	85250080	85253105	+	NONMMUG001184.2	NONMMUT001775.2
1223	NONMMUT001776.2	1.01139	1.02561	0.940875	0.854783	0.567102	0.583445	0.603587	0.273547	0.680645	0.281808	0.415809	1.03304	0.608894	1.053	0.433696	0.436977	0.248216	0.229749	0.427527	0.755697	0.60107	0.906584	1	3	1	2	6	3	6	2	2	1	1	2	4	3	5	1.01139	1.02561	.	.	NC_000067.7	Cufflinks	85260500	85262764	+	NONMMUG001189.2	NONMMUT001776.2
1224	NONMMUT001777.2	1.05461	1.22316	0.657436	0.189059	1.05242	1.12913	1.34303	0.839412	1.28863	1.11558	1.04236	0.934593	0.824569	1.12917	0.98384	0.984289	1.59547	0.944436	1.65761	1.50824	0.765368	1.61371	4	7	5	6	5	4	7	5	6	11	5	12	11	4	12	1.05461	1.22316	ENSMUST00000161923.1	ENSMUST00000161923.1	NC_000067.7	Cufflinks	85304450	85320336	+	NONMMUG001190.2	NONMMUT001777.2
1225	NONMMUT001779.2	0.992571	1.0456	0.962307	0.706588	0.388759	0.378001	0.453093	0	0.822432	0.281808	0.279121	0.43165	0.261632	0.299305	0.919478	0.23497	0	0.757469	0.305999	0.426589	0.430274	0.294573	0	4	1	1	2	1	1	5	1	0	4	1	2	2	1	-1.00748	1.0456	.	.	NC_000067.7	Cufflinks	85310437	85319807	-	NONMMUG001191.2	NONMMUT001779.2
1226	NONMMUT001781.2	1.07166	1	0.346594	0.99999	0	0.0998413	0	0	0	0	0	0	0	0.441778	0	0	0	0	0	0	0	0	0	0	0	0	0	0	2	0	0	0	0	0	0	0	0	1.07166	1	.	.	NC_000067.7	Cufflinks	85418047	85418434	-	NONMMUG001192.2	NONMMUT001781.2
1227	NONMMUT001782.2	0.681002	0.765444	0.0152694	0.0290453	3.50013	2.94586	3.1145	3.50021	3.40762	3.73328	3.50639	3.31948	3.46781	2.36325	2.81736	2.67569	3.15045	3.21311	3.53106	3.04365	2.8563	2.80391	56	48	57	62	52	57	23	34	30	42	48	61	42	36	34	-1.46842	-1.30643	ENSMUST00000161449.1	ENSMUST00000161449.1	NC_000067.7	Cufflinks	85438854	85454882	-	NONMMUG001193.2	NONMMUT001782.2
1228	NONMMUT001784.2	1.00354	1.31978	0.985521	0.322847	0.492696	0.497798	0.89299	0.631549	0	1.03494	0.52316	0	0.345704	0	0.344339	0.529339	1.05428	0	1.36936	0.505105	0.42769	1.55446	3	0	5	3	0	2	0	2	3	6	0	9	2	2	11	1.00354	1.31978	.	.	NC_000067.7	Cufflinks	85513846	85515916	+	NONMMUG001195.2	NONMMUT001784.2
1229	NONMMUT001786.2	1.0185	1.24139	0.934983	0.35761	0.943144	0.969584	1.2551	1.30164	1.14098	1.0556	0.222833	0.763455	0.608894	0.922726	1.16864	1.64274	0	0.427886	1.44606	1.14024	0.89639	1.92552	8	6	5	1	4	3	5	7	12	0	2	10	7	5	16	1.0185	1.24139	.	.	NC_000067.7	Cufflinks	85522203	85524973	+	NONMMUG001197.2	NONMMUT001786.2
1230	NONMMUT001790.2	1.10389	1.33814	0.278997	0.150742	0.0474053	0.190002	0.467633	0	0	0	0.222833	0	0.433023	0	0	0.436977	0	0.427886	0.229543	0.229004	0	1.15344	0	0	0	1	0	2	0	0	2	0	2	1	1	0	7	1.10389	1.33814	ENSMUST00000162784.1	ENSMUST00000162784.1	NC_000067.7	Cufflinks	85527007	85527560	+	NONMMUG001198.2	NONMMUT001790.2
1231	NONMMUT001791.2	1.09088	1.16729	0.826622	0.514015	1.33319	1.45868	1.55636	1.3621	0.675391	1.34691	1.98092	0.955501	1.62066	0	0.908832	2.63387	0.662935	0.811825	1.43073	2.0848	1.15286	1.92166	9	3	7	18	5	12	0	5	29	3	4	10	19	7	16	1.09088	1.16729	ENSMUST00000161763.1	ENSMUST00000161763.1	NC_000067.7	Cufflinks	85531806	85539617	-	NONMMUG001199.2	NONMMUT001791.2
1232	NONMMUT001792.2	1	1	0.99999	0.99999	0	0	0	0	0	0	0	0	0	0	0	0	0	0	0	0	0	0	0	0	0	0	0	0	0	0	0	0	0	0	0	0	0	1	1	ENSMUST00000113396.2	ENSMUST00000113396.2	NC_000067.7	Cufflinks	85537574	85537945	-	NONMMUG001199.2	NONMMUT001792.2
1233	NONMMUT001794.2	0.980749	1.08195	0.944077	0.708859	1.1783	1.15026	1.29194	0.987076	1.37898	1.62068	1.28524	0.286973	1.64023	1.89865	0.713581	0	0.688874	0.55521	1.86171	1.04206	1.21916	1.46039	5	8	10	9	1	12	15	4	0	3	3	15	6	8	10	-1.01963	1.08195	ENSMUST00000161540.1	ENSMUST00000161540.1	NC_000067.7	Cufflinks	85568943	85578306	-	NONMMUG001201.2	NONMMUT001794.2
1234	NONMMUT001798.2	0.955941	1.1279	0.803373	0.481088	1.53734	1.47233	1.71098	1.80819	0.990116	1.07449	1.89302	1.68007	1.39519	0.751391	1.93866	1.54407	1.49066	1.42272	1.95854	2.11886	1.43796	1.45874	14	5	5	16	13	9	4	16	11	10	10	17	19	10	10	-1.04609	1.1279	.	.	NC_000067.7	Cufflinks	85619161	85628169	+	NONMMUG001203.2	NONMMUT001798.2
1235	NONMMUT001802.2	1	1.10388	0.99999	0.0399789	0	0	0.142586	0	0	0	0	0	0	0	0	0	0	0	0.229543	0.229004	0	0.232563	0	0	0	0	0	0	0	0	0	0	0	1	1	0	1	1	1.10388	.	.	NC_000067.7	Cufflinks	85685119	85686544	-	NONMMUG001205.2	NONMMUT001802.2
1236	NONMMUT001804.2	0.958522	0.991533	0.346594	0.87706	0.0611166	0	0.0488494	0	0	0.282576	0	0	0	0	0	0	0	0	0	0.229216	0	0	0	0	1	0	0	0	0	0	0	0	0	0	1	0	0	-1.04327	-1.00854	ENSMUST00000187270.1	ENSMUST00000187270.1	NC_000067.7	Cufflinks	85702992	85712415	+	NONMMUG001206.2	NONMMUT001804.2
1237	NONMMUT001805.2	1	1	0.99999	0.99999	0	0	0	0	0	0	0	0	0	0	0	0	0	0	0	0	0	0	0	0	0	0	0	0	0	0	0	0	0	0	0	0	0	1	1	.	.	NC_000067.7	Cufflinks	85707767	85718202	+	NONMMUG001206.2	NONMMUT001805.2
1238	NONMMUT001806.2	0.992377	1.11251	0.967113	0.411934	1.18856	1.17752	1.34238	0.728019	1.44838	1.07671	1.41859	1.156	1.13072	1.82572	0.473883	0.911947	1.20439	1.18096	1.22323	1.36316	1.09154	1.75402	4	9	5	10	7	7	14	2	5	7	7	8	9	7	14	-1.00768	1.11251	.	.	NC_000067.7	Cufflinks	85712434	85712681	+	NONMMUG001207.2	NONMMUT001806.2
1239	NONMMUT001807.2	1.00645	1.07303	0.95158	0.504713	3.48198	3.49126	3.58367	3.78047	3.57635	2.9695	3.62925	3.32044	3.32791	3.55223	3.69593	3.4649	3.38589	3.61082	3.57778	3.73498	3.6437	3.31834	70	54	32	68	52	52	60	67	57	50	65	63	72	67	51	1.00645	1.07303	.	.	NC_000067.7	Cufflinks	85727557	85730111	+	NONMMUG001208.2	NONMMUT001807.2
1240	NONMMUT001808.2	1.26612	1.15737	0.0491519	0.339879	2.40145	2.74187	2.61231	2.54573	2.26808	2.15429	2.18074	2.76034	2.82817	2.41524	2.89109	2.89292	2.62411	3.0651	2.66416	2.64117	2.45399	2.05261	26	19	16	21	33	35	24	36	36	28	43	31	30	26	18	1.26612	1.15737	.	.	NC_000067.7	Cufflinks	85729941	85731347	+	NONMMUG001208.2	NONMMUT001808.2
1241	NONMMUT001809.2	1.07294	1.03958	0.608847	0.776624	3.72974	3.83131	3.78575	3.56201	3.85202	3.5446	3.66689	3.97386	3.08461	4.21231	3.93263	3.78168	3.91924	4.26012	3.24845	3.91044	3.69523	3.62112	59	67	49	70	84	43	98	80	72	75	105	49	82	69	65	1.07294	1.03958	.	.	NC_000067.7	Cufflinks	85735633	85738813	+	NONMMUG001209.2	NONMMUT001809.2
1242	NONMMUT001811.2	1.15862	1.10654	0.175052	0.450895	1.90507	2.11748	2.05113	1.67701	1.58921	2.28774	1.87671	1.98717	2.22516	1.88248	2.01109	2.12458	2.30524	1.97626	1.61803	2.40617	2.20723	1.92552	12	10	18	16	17	21	15	17	19	21	17	12	25	21	16	1.15862	1.10654	.	.	NC_000067.7	Cufflinks	85772382	85773791	+	NONMMUG001210.2	NONMMUT001811.2
1243	NONMMUT001812.2	0.737564	0.613569	0.184632	0.0525875	1.25085	0.811694	0.546152	0.63172	1.68245	1.75399	0.782159	1.03377	0.232697	0.779516	1.27875	0.771911	0.808138	0	0.427527	0.800844	0.756273	0.608583	3	11	11	4	6	1	4	8	4	4	0	2	4	4	3	-1.35581	-1.62981	.	.	NC_000067.7	Cufflinks	85814547	85820465	-	NONMMUG001211.2	NONMMUT001812.2
1244	NONMMUT001813.2	0.959634	1.13764	0.814748	0.290591	0.840632	0.781188	1.02668	0.242617	0.680464	1.19806	1.00154	0.904534	0	0.922726	1.27875	0.771911	0.644514	1.25159	1.02487	1.02301	0.756273	1.03529	1	3	6	6	5	0	5	8	4	3	8	6	6	4	6	-1.04206	1.13764	.	.	NC_000067.7	Cufflinks	85835273	85836331	-	NONMMUG001212.2	NONMMUT001813.2
1245	NONMMUT001816.2	0.714283	0.974825	0.167572	0.905376	1.76681	1.28138	1.73002	1.4114	1.26675	2.52267	1.86114	1.36148	1.03637	1.2828	1.13718	1.37413	1.52494	1.25348	1.61803	1.69006	2.09844	1.8575	9	7	22	16	9	6	8	7	9	10	8	12	13	19	15	-1.4	-1.02582	.	.	NC_000067.7	Cufflinks	85858623	85860080	+	NONMMUG087636.1	NONMMUT001816.2
1246	NONMMUT001817.2	0.753675	0.801291	0.0240043	0.0502815	0.506707	0.0987211	0.187104	0.24284	0.852437	0.51768	0.416351	0.431837	0	0	0	0.437354	0	0.427886	0	0.229004	0	0.232778	1	4	2	2	2	0	0	0	2	0	2	0	1	0	1	-1.32683	-1.24799	ENSMUST00000190367.1	ENSMUST00000190367.1	NC_000067.7	Cufflinks	85860968	85865053	-	NONMMUG001214.2	NONMMUT001817.2
1247	NONMMUT001818.2	0.990362	0.990387	0.924545	0.924746	0.111504	0.0975325	0.0975678	0	0.487249	0	0	0	0.432649	0	0	0	0	0	0	0	0	0.432789	0	2	0	0	0	2	0	0	0	0	0	0	0	0	2	-1.00973	-1.00971	.	.	NC_000067.7	Cufflinks	85885252	85901087	+	NONMMUG001215.2	NONMMUT001818.2
1248	NONMMUT001819.2	0.998793	0.964667	0.981004	0.346594	0.0518974	0.0501555	0	0.242617	0	0	0	0	0	0	0	0.23497	0	0	0	0	0	0	1	0	0	0	0	0	0	0	1	0	0	0	0	0	0	-1.00121	-1.03663	ENSMUST00000186560.1	ENSMUST00000186560.1	NC_000067.7	Cufflinks	85900087	85914639	-	NONMMUG001216.2	NONMMUT001819.2
1249	NONMMUT001825.2	0.99946	0.950873	0.996556	0.640028	3.71725	3.71648	3.64458	4.02321	3.24206	3.45544	3.87619	3.84672	3.91483	3.93841	3.52193	3.74747	3.37779	3.78757	3.54943	3.53722	3.62817	3.70485	83	42	46	82	77	80	80	59	70	50	74	62	62	66	69	-1.00054	-1.05166	ENSMUST00000195317.1	ENSMUST00000195317.1	NC_000067.7	Cufflinks	86048605	86051283	+	NONMMUG001220.2	NONMMUT001825.2
1250	NONMMUT001827.2	1.03497	1.08603	0.631365	0.28771	4.78043	4.83002	4.8995	4.5449	4.95102	4.91274	4.73089	4.72578	4.97523	4.92499	4.74693	4.58465	4.88441	4.9479	4.97847	4.61868	4.83617	5.07511	122	149	135	153	146	174	164	145	130	152	173	177	137	160	187	1.03497	1.08603	.	.	NC_000067.7	Cufflinks	86082532	86105423	+	NONMMUG001222.2	NONMMUT001827.2
1251	NONMMUT001828.2	0.889564	1.01411	0.40599	0.919872	3.01381	2.84498	3.03403	3.44485	3.00557	2.40989	3.06161	2.96368	2.8331	2.89705	2.89109	2.43884	3.08908	2.62735	2.84973	3.26323	3.21249	3.12043	54	35	20	44	39	35	36	36	25	40	30	36	50	48	44	-1.12415	1.01411	.	.	NC_000067.7	Cufflinks	86149524	86152447	+	NONMMUG001223.2	NONMMUT001828.2
1252	NONMMUT001829.2	1.0712	1.10354	0.141125	0.17208	0	0.0992336	0.142145	0	0	0	0	0	0	0.237734	0	0.23497	0	0.427886	0.229543	0	0	0	0	0	0	0	0	0	1	0	1	0	2	1	0	0	0	1.0712	1.10354	.	.	NC_000067.7	Cufflinks	86202470	86204084	-	NONMMUG001224.2	NONMMUT001829.2
1253	NONMMUT001830.2	1	1	0.99999	0.99999	0	0	0	0	0	0	0	0	0	0	0	0	0	0	0	0	0	0	0	0	0	0	0	0	0	0	0	0	0	0	0	0	0	1	1	ENSMUST00000126385.1	ENSMUST00000126385.1	NC_000067.7	Cufflinks	86203231	86229097	-	NONMMUG001224.2	NONMMUT001830.2
1254	NONMMUT001832.2	0.961946	0.960672	0.508356	0.488822	0.106756	0.0507841	0.0488724	0.242617	0.264098	0	0	0	0	0.237734	0	0	0	0	0	0	0.229318	0	1	1	0	0	0	0	1	0	0	0	0	0	0	1	0	-1.03956	-1.04094	.	.	NC_000067.7	Cufflinks	86237315	86237861	+	NONMMUG001226.2	NONMMUT001832.2
1255	NONMMUT001835.2	0.710781	0.766294	0.109046	0.184617	5.90456	5.41204	5.52053	5.24271	6.2208	6.47993	5.52818	5.69103	5.38553	5.38817	5.53547	5.30004	5.44058	5.41743	5.67059	5.54519	5.48117	5.47515	201	366	409	270	291	233	228	255	217	226	242	290	266	253	249	-1.4069	-1.30498	.	.	NC_000067.7	Cufflinks	86272630	86275758	-	NONMMUG001227.2	NONMMUT001835.2
1256	NONMMUT001839.2	0.923446	0.987444	0.724255	0.958663	0.467217	0.352317	0.448988	0	0	0.98833	0.947341	0	0	0	0.800324	0.715061	0	0	0	0.985523	0.883918	0	0	0	5	6	0	0	0	4	4	0	0	0	6	5	0	-1.0829	-1.01272	ENSMUST00000127284.1	ENSMUST00000127284.1	NC_000067.7	Cufflinks	86287296	86295686	+	NONMMUG001228.2	NONMMUT001839.2
1257	NONMMUT001840.2	1.14082	1.01119	0.740441	0.980307	0.97506	1.16514	0.991111	1.58533	0	1.93653	0	0	0	1.50303	1.87537	1.43797	0	1.6351	0	0	0	1.93828	11	0	13	0	0	0	10	15	10	0	12	0	0	0	16	1.14082	1.01119	ENSMUST00000137643.1	ENSMUST00000137643.1	NC_000067.7	Cufflinks	86287306	86301513	+	NONMMUG001228.2	NONMMUT001840.2
1258	NONMMUT001841.2	0.925546	1.02171	0.5281	0.898417	2.3633	2.25168	2.39429	2.22118	2.7951	2.5225	1.9452	2.17861	2.35531	2.30482	2.35605	2.00252	2.21011	2.0976	2.12681	2.95332	2.17633	2.42573	20	30	22	17	20	24	22	23	17	19	19	20	39	20	25	-1.08044	1.02171	ENSMUST00000190804.1	ENSMUST00000190804.1	NC_000067.7	Cufflinks	86287310	86290494	+	NONMMUG001228.2	NONMMUT001841.2
1259	NONMMUT001843.2	0.958368	1.05424	0.622287	0.630073	0.111504	0.0501555	0.187709	0	0.487249	0	0	0	0	0	0	0.23497	0	0	0.427527	0	0	0.432789	0	2	0	0	0	0	0	0	1	0	0	2	0	0	2	-1.04344	1.05424	.	.	NC_000067.7	Cufflinks	86348495	86353933	-	NONMMUG001229.2	NONMMUT001843.2
1260	NONMMUT001844.2	0.868702	0.636388	0.580652	0.12703	1.04266	0.83959	0.390636	0	1.00319	1.84343	0.875871	0.904534	0.907005	0.922726	0	1.16232	0.955081	0.757469	0.601592	0.229004	0	0.232563	0	5	12	5	5	5	5	0	7	5	4	3	1	0	1	-1.15114	-1.57137	.	.	NC_000067.7	Cufflinks	86362413	86363758	+	NONMMUG001230.2	NONMMUT001844.2
1261	NONMMUT001846.2	1	1	0.99999	0.99999	0	0	0	0	0	0	0	0	0	0	0	0	0	0	0	0	0	0	0	0	0	0	0	0	0	0	0	0	0	0	0	0	0	1	1	.	.	NC_000067.7	Cufflinks	86393602	86393961	-	NONMMUG048521.2	NONMMUT001846.2
1262	NONMMUT001847.2	1.041	1.08221	0.800336	0.652131	0.376049	0.434012	0.490034	0.24284	0.275636	0.784452	0.456941	0	0	0.59507	0.468502	0.895854	0	0.474877	0	0.386142	0.257868	1.09084	1	1	3	2	0	0	3	2	5	0	2	0	2	1	6	1.041	1.08221	.	.	NC_000067.7	Cufflinks	86418208	86420989	+	NONMMUG047093.2	NONMMUT001847.2
1263	NONMMUT001848.2	0.802338	0.773218	0.115163	0.0773385	0.761791	0.444073	0.390738	0.63172	0.680464	1.19806	0.415809	0.763455	0.433023	0.441778	0	0.614142	0.644514	0.229749	0.229543	0.755403	0.229318	0.432789	3	3	6	2	4	2	2	0	3	3	1	1	4	1	2	-1.24636	-1.2933	.	.	NC_000067.7	Cufflinks	86448882	86450087	-	NONMMUG001233.2	NONMMUT001848.2
1264	NONMMUT001849.2	1.03737	1.13818	0.638659	0.137782	0.130581	0.183505	0.317304	0	0.26675	0	0.345484	0	0.385295	0	0	0.243618	0.248672	0.429921	0.432514	0	0.233975	0.44062	0	1	0	2	0	2	0	0	1	1	2	2	0	1	2	1.03737	1.13818	.	.	NC_000067.7	Cufflinks	86460327	86463663	-	NONMMUG001234.2	NONMMUT001849.2
1265	NONMMUT001851.2	0.9267	1.25439	0.428121	0.183982	3.6692	3.55938	3.99619	3.43967	3.50528	3.48668	3.95635	3.87474	3.59717	3.32473	3.61595	3.5049	3.72369	4.41065	3.73083	3.40127	4.30262	3.90151	54	52	47	87	78	63	50	63	59	65	117	71	56	109	80	-1.0791	1.25439	.	.	NC_000067.7	Cufflinks	86502953	86506042	-	NONMMUG001236.2	NONMMUT001851.2
1266	NONMMUT001852.2	1.10621	1.27552	0.0399857	0.0842383	0	0.145626	0.35108	0	0	0	0	0	0.232697	0.237734	0	0.23497	0	0.229749	0	0.755403	0.60107	0	0	0	0	0	0	1	1	0	1	0	1	0	4	3	0	1.10621	1.27552	ENSMUST00000193369.1	ENSMUST00000193369.1	NC_000067.7	Cufflinks	86507780	86508954	+	NONMMUG001237.2	NONMMUT001852.2
1267	NONMMUT001854.2	0.81573	0.801384	0.0654153	0.0405208	3.07893	2.78509	2.7595	3.05855	3.28465	3.22606	2.81034	2.96375	2.56485	2.86193	2.92559	3.04688	2.43702	2.816	2.77907	2.81498	2.98025	2.3287	40	44	39	36	39	28	35	37	41	24	35	34	35	40	23	-1.2259	-1.24784	.	.	NC_000067.7	Cufflinks	86534165	86537097	+	NONMMUG001239.2	NONMMUT001854.2
1268	NONMMUT001856.2	1.1562	0.990291	0.410727	0.950624	2.08566	2.29505	2.07158	1.60258	2.32002	1.57796	2.16391	2.51764	2.41154	1.87299	2.10681	2.76294	2.15705	1.53647	2.19898	2.3096	2.14268	2.05371	11	20	9	21	27	25	15	19	33	18	11	21	23	20	18	1.1562	-1.0098	ENSMUST00000192517.1	ENSMUST00000192517.1	NC_000067.7	Cufflinks	86565923	86568176	+	NONMMUG001240.2	NONMMUT001856.2
1269	NONMMUT001859.2	0.933644	1.15	0.586559	0.24076	2.96466	2.8656	3.16629	3.15999	2.8253	2.61431	2.9584	3.18749	2.48848	3.0671	3.24993	2.73932	2.64582	2.89624	3.17029	3.5239	2.92624	3.22278	43	30	24	41	47	26	41	48	32	28	37	46	61	38	48	-1.07107	1.15	ENSMUST00000192326.1	ENSMUST00000192326.1	NC_000067.7	Cufflinks	86728797	86731749	+	NONMMUG001242.2	NONMMUT001859.2
1270	NONMMUT001861.2	1.15797	1.11155	0.515839	0.539177	1.98024	2.19184	2.13282	1.83346	1.58921	2.40989	1.58702	2.27397	2.11289	2.1387	1.73019	2.91546	1.70171	1.69786	2.09653	2.15073	2.6249	1.92552	14	10	20	12	22	19	19	13	37	12	13	19	20	30	16	1.15797	1.11155	ENSMUST00000192592.1	ENSMUST00000192592.1	NC_000067.7	Cufflinks	86762717	86765500	+	NONMMUG001244.2	NONMMUT001861.2
1271	NONMMUT001863.2	0.699452	0.79278	0.206643	0.36345	1.66909	1.15339	1.33408	2.04031	1.58921	0.517462	1.22415	2.32508	0.433023	1.6552	1.04943	1.16232	1.21049	1.02558	1.69689	1.53221	0.89639	1.36417	17	10	2	8	23	2	12	6	7	7	6	13	11	5	9	-1.42969	-1.26138	ENSMUST00000192464.1	ENSMUST00000192464.1	NC_000067.7	Cufflinks	86802072	86804386	+	NONMMUG001246.2	NONMMUT001863.2
1272	NONMMUT001864.2	0.972874	1.21629	0.745319	0.0379471	3.42661	3.38694	3.7091	3.6285	3.14315	3.56136	3.41783	3.33173	3.20927	3.57622	3.55836	3.19166	3.35205	3.90526	3.4496	3.81153	3.70767	3.62963	62	39	50	58	52	47	61	60	46	49	81	58	76	70	65	-1.02788	1.21629	.	.	NC_000067.7	Cufflinks	86806628	86810161	+	NONMMUG001247.2	NONMMUT001864.2
1273	NONMMUT001866.2	1	1.03441	0.99999	0.346594	0	0	0.0488014	0	0	0	0	0	0	0	0	0	0	0	0	0.229004	0	0	0	0	0	0	0	0	0	0	0	0	0	0	1	0	0	1	1.03441	.	.	NC_000067.7	Cufflinks	86841416	86847520	-	NONMMUG001249.2	NONMMUT001866.2
1274	NONMMUT001867.2	0.98958	0.933791	0.910813	0.567237	2.80245	2.78734	2.70363	2.95356	2.8055	2.50622	2.82422	2.88365	2.58809	2.86597	2.78735	3.1106	2.50425	2.55215	2.81005	2.61875	2.23347	3.14549	37	30	22	36	37	29	35	33	43	25	28	35	30	21	45	-1.01053	-1.0709	ENSMUST00000195634.1	ENSMUST00000195634.1	NC_000067.7	Cufflinks	86845714	86848378	+	NONMMUG001250.2	NONMMUT001867.2
1275	NONMMUT001868.2	1.0751	1	0.346594	0.99999	0	0.104464	0	0	0	0	0	0	0	0	0	0	0.45993	0	0	0	0	0	0	0	0	0	0	0	0	0	0	2	0	0	0	0	0	1.0751	1	.	.	NC_000067.7	Cufflinks	86849532	86855817	-	NONMMUG001251.2	NONMMUT001868.2
1276	NONMMUT001869.2	1.1957	1.03011	0.364164	0.875495	1.49078	1.74863	1.53357	2.09315	0.998264	1.11759	1.39981	1.57489	2.03961	1.30316	1.64591	1.37718	2.1686	1.32321	1.29546	2.00556	1.14681	1.7175	18	5	5	10	11	18	8	12	9	19	9	8	18	7	13	1.1957	1.03011	ENSMUST00000195266.1	ENSMUST00000195266.1	NC_000067.7	Cufflinks	86915992	86916738	+	NONMMUG001252.2	NONMMUT001869.2
1277	NONMMUT001870.2	1	1.03449	0.99999	0.346594	0	0	0.0489234	0	0	0	0	0	0	0	0	0	0	0	0.229543	0	0	0	0	0	0	0	0	0	0	0	0	0	0	1	0	0	0	1	1.03449	.	.	NC_000067.7	Cufflinks	86993270	86995231	-	NONMMUG001253.2	NONMMUT001870.2
1278	NONMMUT001871.2	1	1	0.99999	0.99999	0	0	0	0	0	0	0	0	0	0	0	0	0	0	0	0	0	0	0	0	0	0	0	0	0	0	0	0	0	0	0	0	0	1	1	.	.	NC_000067.7	Cufflinks	86996894	86998636	+	NONMMUG001254.2	NONMMUT001871.2
1279	NONMMUT001872.2	1	1	0.99999	0.99999	0	0	0	0	0	0	0	0	0	0	0	0	0	0	0	0	0	0	0	0	0	0	0	0	0	0	0	0	0	0	0	0	0	1	1	.	.	NC_000067.7	Cufflinks	86997216	86997868	+	NONMMUG001254.2	NONMMUT001872.2
1280	NONMMUT001873.2	1.43865	1.13792	0.000302433	0.0650302	0	0.524712	0.186395	0	0	0	0	0	0.624047	0.240143	0.461047	0.614642	0.644514	0.229749	0.427527	0.229004	0	0	0	0	0	0	0	3	1	2	3	3	1	2	1	0	0	1.43865	1.13792	ENSMUST00000186823.1	ENSMUST00000186823.1	NC_000067.7	Cufflinks	87007893	87024140	+	NONMMUG001255.2	NONMMUT001873.2
1281	NONMMUT001874.2	1	1	0.99999	0.99999	0	0	0	0	0	0	0	0	0	0	0	0	0	0	0	0	0	0	0	0	0	0	0	0	0	0	0	0	0	0	0	0	0	1	1	.	.	NC_000067.7	Cufflinks	87014467	87015578	+	NONMMUG001256.2	NONMMUT001874.2
1282	NONMMUT001876.2	1	1.03446	0.99999	0.346594	0	0	0.0488724	0	0	0	0	0	0	0	0	0	0	0	0	0	0.229318	0	0	0	0	0	0	0	0	0	0	0	0	0	0	1	0	1	1.03446	.	.	NC_000067.7	Cufflinks	87077432	87092598	+	NONMMUG001258.2	NONMMUT001876.2
1283	NONMMUT001878.2	1.15044	0.901835	0.340243	0.250781	0.245208	0.447391	0.0961433	0.242617	0.487249	0	0.222833	0.231909	0	0	0.776647	0.436977	0.808138	0	0	0	0.427135	0	1	2	0	1	1	0	0	4	2	4	0	0	0	2	0	1.15044	-1.10885	.	.	NC_000067.7	Cufflinks	87111904	87113338	+	NONMMUG001259.2	NONMMUT001878.2
1284	NONMMUT001879.2	0.463746	0.916588	0.0132419	0.676483	1.78076	0.672164	1.6551	1.31424	2.33813	2.17083	1.35445	1.36588	0.913857	0.503605	1.07481	0.455147	0.248672	1.01921	1.99358	1.94116	1.6538	1.46021	8	20	16	9	9	5	2	6	2	1	6	17	17	12	10	-2.15635	-1.091	.	.	NC_000067.7	Cufflinks	87170547	87174433	-	NONMMUG001260.2	NONMMUT001879.2
1285	NONMMUT001881.2	1	1	0.99999	0.99999	0	0	0	0	0	0	0	0	0	0	0	0	0	0	0	0	0	0	0	0	0	0	0	0	0	0	0	0	0	0	0	0	0	1	1	ENSMUST00000138844.2	ENSMUST00000138844.2	NC_000067.7	Cufflinks	87192203	87192896	-	NONMMUG001261.2	NONMMUT001881.2
1286	NONMMUT001891.2	0.851136	0.819163	0.29243	0.215369	4.3007	4.06817	4.01293	4.06607	4.64997	4.72545	3.73982	4.07633	4.12539	4.00429	3.96527	4.16838	4.06781	4.01716	4.20311	3.88382	3.90253	4.03501	86	120	118	74	91	94	84	82	96	84	88	101	80	81	88	-1.1749	-1.22076	.	.	NC_000067.7	Cufflinks	87377592	87378491	+	NONMMUG001268.2	NONMMUT001891.2
1287	NONMMUT001892.2	0.704127	0.950321	0.140843	0.737446	1.55728	1.05119	1.48377	0.93786	1.48952	2.08262	1.5045	1.54511	0.608894	1.38529	1.73019	0.614142	0.45993	1.53552	1.14225	1.76908	1.53361	1.36417	5	9	15	11	11	3	9	13	3	2	11	7	14	11	9	-1.4202	-1.05228	.	.	NC_000067.7	Cufflinks	87381429	87383656	+	NONMMUG001269.2	NONMMUT001892.2
1288	NONMMUT001894.2	0.644698	0.671521	0.0282866	0.0309209	2.58013	1.94683	2.00563	2.47002	2.92395	2.91302	2.17595	2.23853	2.08006	2.14233	1.20892	1.83375	2.25005	2.07378	1.67353	1.98752	1.81301	2.37827	25	33	30	21	21	18	19	7	14	20	19	13	17	15	24	-1.55111	-1.48916	.	.	NC_000067.7	Cufflinks	87471357	87472414	-	NONMMUG001270.2	NONMMUT001894.2
1289	NONMMUT001895.2	1.07517	1.06997	0.141278	0.346594	0	0.10457	0.0975678	0	0	0	0	0	0	0.242984	0	0	0.253906	0	0	0	0	0.432789	0	0	0	0	0	0	1	0	0	1	0	0	0	0	2	1.07517	1.06997	.	.	NC_000067.7	Cufflinks	87479000	87479729	+	NONMMUG001271.2	NONMMUT001895.2
1290	NONMMUT001896.2	0.994617	1.02547	0.947454	0.752074	0.106413	0.0986258	0.1427	0	0	0.281808	0.222833	0	0	0	0	0.436977	0	0	0.427527	0	0	0.232563	0	0	1	1	0	0	0	0	2	0	0	2	0	0	1	-1.00541	1.02547	.	.	NC_000067.7	Cufflinks	87527404	87528682	+	NONMMUG001272.2	NONMMUT001896.2
1291	NONMMUT001897.2	0.989521	1.33342	0.934795	0.113481	0.707482	0.692285	1.12261	0.63172	0.850831	0.517462	0.415809	1.03304	0.433023	0.779516	1.04943	0.253284	0.808138	1.02558	1.53461	0.755403	0.60107	1.45901	3	4	2	2	6	2	4	6	1	4	6	11	4	3	10	-1.01059	1.33342	.	.	NC_000067.7	Cufflinks	87534527	87538692	+	NONMMUG001273.2	NONMMUT001897.2
1292	NONMMUT001900.2	1.27102	1.33432	0.157651	0.0414874	1.10276	1.44875	1.51886	1.52354	1.18715	0.562833	0.965224	1.10884	1.72799	1.75819	1.32548	1.42501	0.817082	1.59213	1.35756	1.82457	1.33974	1.42097	10	6	2	6	7	13	13	8	10	4	12	9	15	9	10	1.27102	1.33432	.	.	NC_000067.7	Cufflinks	87615078	87616326	+	NONMMUG001275.2	NONMMUT001900.2
1293	NONMMUT001902.2	0.893726	1.1164	0.522489	0.586272	0.444113	0.282018	0.60297	0.63172	0	1.0556	0	0.231909	0	0.441778	0.439966	0.23497	0.248216	0.602069	1.14225	0.229004	0.229318	0.608583	3	0	5	0	1	0	2	2	1	1	3	7	1	1	3	-1.11891	1.1164	.	.	NC_000067.7	Cufflinks	87646328	87648591	-	NONMMUG001277.2	NONMMUT001902.2
1294	NONMMUT001904.2	1.0694	0.729808	0.560391	0.0435575	7.34145	7.43824	6.88704	7.34778	7.5958	7.62427	7.09405	6.91445	7.54868	7.33866	7.15542	7.41473	7.67866	6.72972	6.86048	7.21861	6.47909	7.0369	884	958	910	812	686	1064	898	794	959	1086	609	668	860	512	745	1.0694	-1.37022	.	.	NC_000067.7	Cufflinks	87704660	87704931	+	NONMMUG001279.2	NONMMUT001904.2
1295	NONMMUT001905.2	1.05743	0.80724	0.633818	0.179829	5.21084	5.2914	4.90191	5.02235	5.57305	5.44996	4.95718	4.92111	5.43236	5.20272	4.98483	5.29303	5.48963	4.71172	5.19091	5.23425	4.33078	4.85735	172	232	198	180	168	241	200	172	216	234	146	206	213	111	160	1.05743	-1.23879	.	.	NC_000067.7	Cufflinks	87712278	87712542	+	NONMMUG001280.2	NONMMUT001905.2
1296	NONMMUT001908.2	0.740296	0.93397	0.095089	0.655434	1.72001	1.28619	1.62146	1.75736	1.14098	1.44665	1.87671	2.16599	0.907005	1.053	1.65051	1.27206	1.42741	1.61897	1.25078	1.61556	1.53361	1.99046	13	6	8	16	20	5	6	12	8	9	12	8	12	11	17	-1.35081	-1.0707	ENSMUST00000191704.1	ENSMUST00000191704.1	NC_000067.7	Cufflinks	87792795	87793638	+	NONMMUG001283.2	NONMMUT001908.2
1297	NONMMUT001909.2	1.12156	1.03619	0.329893	0.690549	3.03849	3.204	3.08977	3.09255	3.02422	2.96695	2.95586	3.14375	2.76716	2.84393	3.52887	3.39008	3.33083	3.06275	3.48625	2.97939	2.93988	2.8965	41	36	32	40	45	33	34	59	54	48	43	59	40	39	37	1.12156	1.03619	ENSMUST00000195720.1	ENSMUST00000195720.1	NC_000067.7	Cufflinks	87825262	87828254	+	NONMMUG001284.2	NONMMUT001909.2
1298	NONMMUT001910.2	1.01136	0.960055	0.911686	0.761981	2.91219	2.92848	2.85338	3.15104	2.77364	2.4823	2.98491	3.07245	2.67195	3.19616	2.84633	2.92345	2.95401	3.05369	2.70492	2.27853	2.84942	3.20977	43	29	21	41	43	31	46	35	37	36	42	32	22	36	47	1.01136	-1.04161	.	.	NC_000067.7	Cufflinks	87873200	87876392	+	NONMMUG001285.2	NONMMUT001910.2
1299	NONMMUT001914.2	1	1	0.99999	0.99999	0	0	0	0	0	0	0	0	0	0	0	0	0	0	0	0	0	0	0	0	0	0	0	0	0	0	0	0	0	0	0	0	0	1	1	ENSMUST00000173165.1	ENSMUST00000173165.1	NC_000067.7	Cufflinks	87983115	88146306	-	NONMMUG001288.2	NONMMUT001914.2
1300	NONMMUT001915.2	1	1.03453	0.99999	0.346594	0	0	0.0489701	0	0	0	0	0	0	0	0	0	0	0.229749	0	0	0	0	0	0	0	0	0	0	0	0	0	0	1	0	0	0	0	1	1.03453	.	.	NC_000067.7	Cufflinks	88025640	88025853	+	NONMMUG001289.2	NONMMUT001915.2
1301	NONMMUT001916.2	0.925623	0.95755	0.346594	0.614174	0.111504	0	0.0489234	0	0.487249	0	0	0	0	0	0	0	0	0	0.229543	0	0	0	0	2	0	0	0	0	0	0	0	0	0	1	0	0	0	-1.08035	-1.04433	.	.	NC_000067.7	Cufflinks	88054498	88055331	+	NONMMUG001290.2	NONMMUT001916.2
1302	NONMMUT001917.2	1.03886	0.966298	0.640187	0.346594	0.0494601	0.104464	0	0	0	0	0	0.231909	0	0	0	0	0.45993	0	0	0	0	0	0	0	0	0	1	0	0	0	0	2	0	0	0	0	0	1.03886	-1.03488	.	.	NC_000067.7	Cufflinks	88057303	88057555	+	NONMMUG001291.2	NONMMUT001917.2
1303	NONMMUT001918.2	0.997888	0.995556	0.979259	0.955259	0.102432	0.0993821	0.0960059	0	0.264098	0	0.222833	0	0	0	0.439966	0	0	0	0	0.426589	0	0	0	1	0	1	0	0	0	2	0	0	0	0	2	0	0	-1.00212	-1.00446	.	.	NC_000067.7	Cufflinks	88074098	88074491	+	NONMMUG001292.2	NONMMUT001918.2
1304	NONMMUT001919.2	0.964362	1.02865	0.650143	0.725904	0.101993	0.0496391	0.142744	0.450247	0	0	0	0	0.232697	0	0	0	0	0.229749	0.229543	0	0	0.232563	2	0	0	0	0	1	0	0	0	0	1	1	0	0	1	-1.03696	1.02865	.	.	NC_000067.7	Cufflinks	88078760	88079603	+	NONMMUG001293.2	NONMMUT001919.2
1305	NONMMUT001920.2	1	1	0.99999	0.99999	0	0	0	0	0	0	0	0	0	0	0	0	0	0	0	0	0	0	0	0	0	0	0	0	0	0	0	0	0	0	0	0	0	1	1	.	.	NC_000067.7	Cufflinks	88081510	88082293	+	NONMMUG001294.2	NONMMUT001920.2
1306	NONMMUT001921.2	1.00335	1.0348	0.965255	0.651549	0.0933023	0.0981264	0.142652	0	0	0	0.415809	0	0.232697	0	0	0.23497	0	0	0.229543	0	0.229318	0.232563	0	0	0	2	0	1	0	0	1	0	0	1	0	1	1	1.00335	1.0348	ENSMUST00000174821.1	ENSMUST00000174821.1	NC_000067.7	Cufflinks	88139691	88146276	-	NONMMUG001288.2	NONMMUT001921.2
1307	NONMMUT001923.2	1.13395	0.895082	0.439544	0.262611	2.59913	2.78049	2.43922	2.33028	2.38366	2.57568	2.94128	2.67943	3.28562	2.89705	2.66644	2.12458	2.68804	2.50106	2.36152	2.40617	2.6249	2.27746	22	21	23	40	31	50	36	30	19	29	27	24	25	30	22	1.13395	-1.11722	.	.	NC_000067.7	Cufflinks	88186673	88189601	-	NONMMUG001295.2	NONMMUT001923.2
1308	NONMMUT001924.2	0.979447	0.80907	0.924084	0.390365	1.71705	1.68709	1.41139	0.93786	1.14098	2.4673	1.66507	1.85432	1.78677	2.01627	1.38105	1.64274	1.52475	1.77266	0.897098	1.24866	1.53361	1.45901	5	6	21	13	15	14	17	9	12	10	14	5	8	11	10	-1.02098	-1.23599	.	.	NC_000067.7	Cufflinks	88190012	88190829	-	NONMMUG001296.2	NONMMUT001924.2
1309	NONMMUT001927.2	1.06376	0.98554	0.542095	0.889842	2.0243	2.11347	2.00329	2.10315	1.68245	2.00721	2.22482	2.04928	2.27818	2.40581	1.87747	2.06484	1.8593	2.36265	1.84276	1.90782	1.69584	2.11219	18	11	14	22	18	22	24	15	18	14	24	15	16	13	19	1.06376	-1.01467	.	.	NC_000067.7	Cufflinks	88202843	88204995	-	NONMMUG001298.2	NONMMUT001927.2
1310	NONMMUT001930.2	1	1	0.99999	0.99999	0	0	0	0	0	0	0	0	0	0	0	0	0	0	0	0	0	0	0	0	0	0	0	0	0	0	0	0	0	0	0	0	0	1	1	.	.	NC_000067.7	Cufflinks	88257245	88276226	-	NONMMUG001300.2	NONMMUT001930.2
1311	NONMMUT001931.2	1	1	0.99999	0.99999	0	0	0	0	0	0	0	0	0	0	0	0	0	0	0	0	0	0	0	0	0	0	0	0	0	0	0	0	0	0	0	0	0	1	1	ENSMUST00000147594.1	ENSMUST00000147594.1	NC_000067.7	Cufflinks	88275211	88280652	-	NONMMUG001300.2	NONMMUT001931.2
1312	NONMMUT001932.2	1	1	0.99999	0.99999	0	0	0	0	0	0	0	0	0	0	0	0	0	0	0	0	0	0	0	0	0	0	0	0	0	0	0	0	0	0	0	0	0	1	1	.	.	NC_000067.7	Cufflinks	88356595	88390814	-	NONMMUG001301.2	NONMMUT001932.2
1313	NONMMUT001933.2	0.992199	0.958641	0.887176	0.346594	0.0609376	0.0496391	0	0	0	0.281808	0	0	0.232697	0	0	0	0	0	0	0	0	0	0	0	1	0	0	1	0	0	0	0	0	0	0	0	0	-1.00786	-1.04314	.	.	NC_000067.7	Cufflinks	88356595	88390348	-	NONMMUG001301.2	NONMMUT001933.2
1314	NONMMUT001934.2	0.953862	0.953862	0.346594	0.346594	0.0681479	0	0	0	0	0	0.31249	0	0	0	0	0	0	0	0	0	0	0	0	0	0	1	0	0	0	0	0	0	0	0	0	0	0	-1.04837	-1.04837	.	.	NC_000067.7	Cufflinks	88356595	88390348	-	NONMMUG001301.2	NONMMUT001934.2
1315	NONMMUT001935.2	0.921448	0.921448	0.346594	0.346594	0.118026	0	0	0	0	0	0.51222	0	0	0	0	0	0	0	0	0	0	0	0	0	0	3	0	0	0	0	0	0	0	0	0	0	0	-1.08525	-1.08525	ENSMUST00000190783.1	ENSMUST00000190783.1	NC_000067.7	Cufflinks	88371701	88390348	-	NONMMUG001301.2	NONMMUT001935.2
1316	NONMMUT001936.2	1	1	0.99999	0.99999	0	0	0	0	0	0	0	0	0	0	0	0	0	0	0	0	0	0	0	0	0	0	0	0	0	0	0	0	0	0	0	0	0	1	1	.	.	NC_000067.7	Cufflinks	88371701	88390814	-	NONMMUG001301.2	NONMMUT001936.2
1317	NONMMUT001937.2	0.962672	0.988794	0.677533	0.895218	0.203234	0.148349	0.186975	0.450247	0	0.281808	0	0.231909	0	0	0	0.436977	0.248216	0	0.427527	0.229004	0	0.232563	2	0	1	0	1	0	0	0	2	1	0	2	1	0	1	-1.03878	-1.01133	.	.	NC_000067.7	Cufflinks	88371701	88390348	-	NONMMUG001301.2	NONMMUT001937.2
1318	NONMMUT001938.2	1	1	0.99999	0.99999	0	0	0	0	0	0	0	0	0	0	0	0	0	0	0	0	0	0	0	0	0	0	0	0	0	0	0	0	0	0	0	0	0	1	1	.	.	NC_000067.7	Cufflinks	88371701	88390348	-	NONMMUG001301.2	NONMMUT001938.2
1319	NONMMUT001939.2	1	1	0.99999	0.99999	0	0	0	0	0	0	0	0	0	0	0	0	0	0	0	0	0	0	0	0	0	0	0	0	0	0	0	0	0	0	0	0	0	1	1	.	.	NC_000067.7	Cufflinks	88371701	88390814	-	NONMMUG001301.2	NONMMUT001939.2
1320	NONMMUT001940.2	1.10714	1.03446	0.171626	0.346594	0	0.146841	0.0488724	0	0	0	0	0	0	0.237734	0.439966	0	0	0	0	0	0.229318	0	0	0	0	0	0	0	1	2	0	0	0	0	0	1	0	1.10714	1.03446	.	.	NC_000067.7	Cufflinks	88371701	88390348	-	NONMMUG001301.2	NONMMUT001940.2
1321	NONMMUT001942.2	0.939018	0.939018	0.346594	0.346594	0.0907749	0	0	0	0	0	0	0.405677	0	0	0	0	0	0	0	0	0	0	0	0	0	0	2	0	0	0	0	0	0	0	0	0	0	-1.06494	-1.06494	.	.	NC_000067.7	Cufflinks	88387868	88398783	+	NONMMUG001302.2	NONMMUT001942.2
1322	NONMMUT001943.2	0.954047	0.951148	0.65447	0.661109	0.303779	0.235911	0.23152	0.242617	0.27324	0.517462	0	0.43165	0	0.237734	0.236908	0.614142	0	0.602069	0	0	0	0.435591	1	1	2	0	2	0	1	1	3	0	3	0	0	0	2	-1.04817	-1.05136	ENSMUST00000189394.1	ENSMUST00000189394.1	NC_000067.7	Cufflinks	88479239	88489889	+	NONMMUG001303.2	NONMMUT001943.2
1323	NONMMUT001945.2	1	1	0.99999	0.99999	0	0	0	0	0	0	0	0	0	0	0	0	0	0	0	0	0	0	0	0	0	0	0	0	0	0	0	0	0	0	0	0	0	1	1	.	.	NC_000067.7	Cufflinks	88484935	88489769	+	NONMMUG001303.2	NONMMUT001945.2
1324	NONMMUT001947.2	0.967675	0.967675	0.346594	0.346594	0.0474053	0	0	0	0	0	0.222833	0	0	0	0	0	0	0	0	0	0	0	0	0	0	1	0	0	0	0	0	0	0	0	0	0	0	-1.0334	-1.0334	.	.	NC_000067.7	Cufflinks	88487589	88489889	+	NONMMUG001303.2	NONMMUT001947.2
1325	NONMMUT001948.2	1.02001	1.01916	0.813221	0.765653	0.0695638	0.0981521	0.0969502	0	0	0.318458	0	0	0	0.435104	0	0	0	0.229749	0	0	0	0.232563	0	0	1	0	0	0	2	0	0	0	1	0	0	0	1	1.02001	1.01916	ENSMUST00000194311.1	ENSMUST00000194311.1	NC_000067.7	Cufflinks	88580807	88582567	+	NONMMUG001304.2	NONMMUT001948.2
1326	NONMMUT001949.2	1	1	0.99999	0.99999	0	0	0	0	0	0	0	0	0	0	0	0	0	0	0	0	0	0	0	0	0	0	0	0	0	0	0	0	0	0	0	0	0	1	1	.	.	NC_000067.7	Cufflinks	88582971	88586183	+	NONMMUG001305.2	NONMMUT001949.2
1327	NONMMUT001950.2	0.992266	0.991623	0.888227	0.878102	0.0609376	0.0497367	0.0488014	0	0	0.281808	0	0	0.233127	0	0	0	0	0	0	0.229004	0	0	0	0	1	0	0	1	0	0	0	0	0	0	1	0	0	-1.00779	-1.00845	ENSMUST00000180596.1	ENSMUST00000180596.1	NC_000067.7	Cufflinks	88682676	88683431	+	NONMMUG001306.2	NONMMUT001950.2
1328	NONMMUT001951.2	0.947774	1.01788	0.838212	0.939154	1.28733	1.20994	1.3129	1.23933	2.06918	1.00067	1.29441	0.25423	1.54799	0.489316	1.06292	1.7261	0.88054	1.10878	1.06693	1.80084	1.25376	1.20263	7	16	5	9	1	11	2	6	13	4	7	6	14	8	7	-1.0551	1.01788	.	.	NC_000067.7	Cufflinks	88928784	88943749	-	NONMMUG001307.2	NONMMUT001951.2
1329	NONMMUT001952.2	1	1	0.99999	0.99999	0	0	0	0	0	0	0	0	0	0	0	0	0	0	0	0	0	0	0	0	0	0	0	0	0	0	0	0	0	0	0	0	0	1	1	.	.	NC_000067.7	Cufflinks	88928901	88942687	-	NONMMUG001307.2	NONMMUT001952.2
1330	NONMMUT001953.2	1	1	0.99999	0.99999	0	0	0	0	0	0	0	0	0	0	0	0	0	0	0	0	0	0	0	0	0	0	0	0	0	0	0	0	0	0	0	0	0	1	1	.	.	NC_000067.7	Cufflinks	88928901	88942687	-	NONMMUG001307.2	NONMMUT001953.2
[truncated: 129,875 more rows]
[truncated: 8 more columns]

## Sheet: Group information
Index	Group	Con_BH
1	Con_BH (Control)	O1M_BH1
2		O1M_BH2
3		O1M_BH4
4		O1M_BH5
5		O1M_BH6
[truncated: 10 more rows]
